# Supplementary material for: Characterisation of post-translational and transcriptional reprogramming of the immune response to ISAV and IPNV infections in salmon head kidney cells
Source: Front Immunol. 2025 Oct 17;16:1532917. doi: 10.3389/fimmu.2025.1532917 (PMC12575339; doi:10.3389/fimmu.2025.1532917)
Supplement: Supplementary file 1 [file Table1.xlsx]

## Sheet: Sheet1
Protein	Control_24_3_13	Control_24_4_14	Control_24_5_19	Control_24_6_12	Control_48_1_11	Control_48_2_2	Control_48_3_7	Control_48_4_8	ISAV_24_3_15	ISAV_24_4_16	IsAV_24_5_21	ISAV_24_6_22	ISAV_48_4_10	ISAV_48_1_3	ISAV_48_2_4	ISAV_48_3_9	IPNV_24_3_17	IPNV_24_4_18	IPNV_24_6_24	IPNV_48_3_11	IPNV_48_4_12	IPNV_48_1_5	IPNV_48_2_6	C: Student's T-test Significant ISAV_24_Control_24	C: Student's T-test Significant ISAV_48_Control_48	C: Student's T-test Significant IPNV_24_Control_24	C: Student's T-test Significant IPNV_48_Control_48	C: Student's T-test significant	N: -Log Student's T-test p-value ISAV_24_Control_24	ISAV 24 hour log2fold change	N: Student's T-test Test statistic ISAV_24_Control_24	N: -Log Student's T-test p-value ISAV_48_Control_48	ISAV 48 hour log2fold change	N: Student's T-test Test statistic ISAV_48_Control_48	N: -Log Student's T-test p-value IPNV_24_Control_24	IPNV 24 hour log2fold change	N: Student's T-test Test statistic IPNV_24_Control_24	N: -Log Student's T-test p-value IPNV_48_Control_48	IPNV 48 hour log2FC	N: Student's T-test Test statistic IPNV_48_Control_48	T: Accession	T: Description	Mean centering	Control_24_3_13	Control_24_4_14	Control_24_5_19	Control_24_6_12	Control_48_1_11	Control_48_2_2
Q29W12	12.8553	13.2644	12.0154	11.4409	14.0868	13.863	12.9144	13.2438	13.2122	12.5362	12.42	12.3934	14.0276	14.6382	14.4186	13.9385	15.1869	14.2363	13.9567	16.3718	16.3145	17.2967	17.4334			+	+	IPNV_24_Control_24;IPNV_48_Control_48	0.217148	0.246451	0.169539	1.21242	0.728728	0.553242	1.79949	2.06598	1.31005	3.77492	3.3271	2.37349	Q29W12	polyubiquitin/ISG15 like protein	14.0028	-1.14753	-0.738426	-1.98743	-2.56193	0.0839739	-0.139826
A0A1S3QVF7	11.0566	11.7855	12.1861	9.98014	11.3987	11.0566	13.3581	13.6551	11.7013	12.043	12.1066	10.9944	13.5507	12.9873	13.263	12.6618	14.4576	14.8138	12.5627	15.0447	15.959	15.6662	15.7313			+	+	IPNV_24_Control_24;IPNV_48_Control_48	0.363001	0.459226	0.296808	0.49448	0.748549	0.442671	1.66329	2.69263	1.48075	2.46397	3.23318	1.91029	A0A1S3QVF7	protein PML-like OS=Salmo salar OX=8030 GN=LOC106596922 PE=4 SV=1	12.9574	-1.9008	-1.1719	-0.771302	-2.97726	-1.5587	-1.9008
A0A1S3QDT2	12.1421	12.664	12.4969	12.6004	13.7731	14.4383	11.9366	13.1244	12.4512	12.5362	11.42	11.3387	14.3373	14.0617	15.2696	14.2438	14.0276	14.2586	12.888	15.5597	16.2732	16.4672	16.9431			+	+	IPNV_24_Control_24;IPNV_48_Control_48	0.77753	-0.539296	-0.401572	0.999155	1.15997	0.726174	1.66041	1.24887	0.90479	2.58596	2.99269	1.86418	A0A1S3QDT2	uncharacterized protein LOC106591310 OS=Salmo salar OX=8030 GN=LOC106591310 PE=4 SV=1 - exodeoxyribonuclease III	13.7066	-1.5645	-1.0426	-1.2097	-1.1062	0.0665043	0.731704
B5X317	10.6348	10.8376	11.4409	11.0498	12.5981	12.5459	10.8842	11.6795	10.944	10.9366	11.0835	11.2819	10.6795	12.7936	12.7035	10.6528	13.2467	12.7936	12.8435	15.0405	15.2363	14.3786	14.6883			+	+	IPNV_24_Control_24;IPNV_48_Control_48	0.140864	0.0707173	0.0594098	0.112099	-0.219558	-0.127215	3.38961	1.9705	1.59352	3.19413	2.90899	2.00809	B5X317	Endoplasmic reticulum transmembrane protein	12.2162	-1.58145	-1.37865	-0.775348	-1.16645	0.381852	0.329652
A0A1S3PP33	6.84549	8.90087	5.29538	6.3837	7.49985	7.33092	6.38438	7.27612	7.64386	7.42626	9.13186	6.29646	6.49665	6.68016	8.07146	6.75489	9.03067	7.26679	8.55075	7.99435	8.48382	9.47167	9.93221				+	IPNV_48_Control_48	0.34557	0.768249	0.393217	0.102039	-0.122025	-0.0847688	0.674578	1.42637	0.714604	1.95666	1.8477	1.22372	A0A1S3PP33	epithelial-stromal interaction protein 1 isoform X1 OS=Salmo salar OX=8030 GN=epsti1 PE=4 SV=1	7.61516	-0.769665	1.28571	-2.31978	-1.23146	-0.115305	-0.284235
A0A1S3L7A4	10.6883	12.1228	10.7977	10.8994	12.9031	12.4435	12.4173	12.0258	10.6707	10.9218	11.7228	10.8138	12.1421	12.6073	13.3718	12.1799	12.7356	11.1923	9.71425	13.4512	14.2805	14.6096	14.6439				+	IPNV_48_Control_48	0.0837086	-0.0947528	-0.0672258	0.144016	0.127844	0.0955946	0.0359208	0.0870074	0.0475369	2.79727	1.79886	1.35215	A0A1S3L7A4	uncharacterized protein LOC106564892 OS=Salmo salar OX=8030 GN=LOC106564892 PE=4 SV=1	12.1459	-1.45759	-0.0230891	-1.34819	-1.24649	0.757211	0.297611
C0HA35	8.87037	10.8842	9.6865	9.59059	10.0634	10.4305	9.13955	10.8765	10.6795	10.1421	10.3987	10.7895	11.0154	11.2046	10.7814	10.1923	11.2935	11.0293	10.6257	11.4868	11.5934	12.0566	12.2703				+	IPNV_48_Control_48	0.844628	0.74456	0.516363	0.77158	0.670931	0.469377	1.187	1.22492	0.805999	2.23161	1.72431	1.22004	C0HA35	Poly polymerase 12 OS=Salmo salar OX=8030 GN=PRP12 PE=2 SV=1	10.6566	-1.78618	0.227647	-0.970053	-1.06596	-0.593153	-0.226053
A0A1S3RJ15	10.2761	11.3663	9.18488	11.1984	10.7313	10.6795	10.5314	10.0901	9.56033	10.2408	10.944	8.67596	9.48583	9.99435	10.7814	9.51767	11.0901	11.3163	7.93664	11.3498	11.9218	12.3934	12.4486				+	IPNV_48_Control_48	0.413164	-0.651176	-0.383725	0.841434	-0.563271	-0.421802	0.134649	-0.392098	-0.187735	2.68486	1.52035	1.17507	A0A1S3RJ15	Galectin OS=Salmo salar OX=8030 GN=LOC106603287 PE=4 SV=1	10.5093	-0.233246	0.856954	-1.32447	0.689054	0.221954	0.170154
B5XBP9	8.46761	9.66889	9.75489	9.08215	9.59059	9.42417	9.96578	10.4818	9.10591	9.29921	10.4919	9.63118	11.2761	9.54303	8.58496	9.62388	9.91886	9.61102	9.04439	11.1163	11.769	10.9293	11.7013				+	IPNV_48_Control_48	0.399287	0.388654	0.272182	0.0636537	-0.108584	-0.0676164	0.278833	0.281379	0.199096	2.52763	1.5134	1.15124	B5XBP9	Transmembrane protein 14C OS=Salmo salar OX=8030 GN=TM14C PE=2 SV=1	9.91662	-1.44901	-0.247728	-0.161728	-0.834468	-0.326028	-0.492448
A0A1S3QC40	12.2288	12.5746	11.5411	11.8688	13.7419	13.3718	12.7875	13.6325	12.3636	12.7752	10.8842	11.7731	13.1658	13.8533	14.0189	13.158	12.9012	13.1517	11.8258	14.1357	14.5567	15.2586	15.4318				+	IPNV_48_Control_48	0.0805544	-0.104309	-0.0710985	0.212322	0.165583	0.126325	0.61781	0.572883	0.40037	2.12109	1.46227	1.06695	A0A1S3QC40	uncharacterized protein LOC106590896 OS=Salmo salar OX=8030 GN=LOC106590896 PE=4 SV=1	13.087	-0.858183	-0.512383	-1.54588	-1.21818	0.654917	0.284817
B5DH07	6.27917	5.78526	7.9542	6.97959	7.79589	6.60716	8.98299	9.64746	8.08746	8.62205	4.81063	7.08891	9.52552	9.224	7.78136	7.77479	8.40088	6.87278	8.42206	9.46761	10.0768	9.70044	9.61102						0.160521	0.402711	0.20493	0.148639	0.318044	0.175136	0.787812	1.14902	0.674778	1.113	1.4556	0.864873	B5DH07	Voltage-dependent anion-selective channel protein 2 OS=Salmo salar OX=8030 GN=LOC106577200 PE=2 SV=1	8.06513	-1.78596	-2.27987	-0.110932	-1.08554	-0.269242	-1.45797
B5X4T5	11.888	12.2615	12.043	11.5507	12.1357	11.9403	11.8376	12.6004	12.3276	11.7566	12.0014	11.1737	12.3276	12.7356	12.2167	12.6004	12.3387	11.3554	10.42	14.4512	14.5922	12.0084	12.7142						0.163197	-0.121017	-0.0941167	0.823329	0.341551	0.282951	0.513218	-0.564466	-0.377298	1.02308	1.31302	0.789723	B5X4T5	LIM and SH3 domain protein 1 OS=Salmo salar OX=8030 GN=LASP1 PE=2 SV=1	12.2294	-0.34143	0.0320696	-0.18643	-0.67873	-0.0937304	-0.28913
B5X5E7	11.2288	9.98014	6.28548	8.85487	5.96221	6.43029	7.58037	9.23122	8.62936	11.1737	7.97154	6.78445	7.67243	6.49478	8.3837	7.53916	10.7228	11.0835	5.82018	7.33985	10.3106	7.89482	8.79116						0.118949	-0.44757	-0.18631	0.0983156	0.221493	0.121341	0.0217266	0.121494	0.042058	0.626892	1.28309	0.649752	B5X5E7	Cysteine-rich protein 1 OS=Salmo salar OX=8030 GN=CRIP1 PE=2 SV=1	8.35502	2.87378	1.62512	-2.06954	0.499852	-2.39281	-1.92473
A0A1S3SMC2	6.16792	7.71425	8.25267	8.93664	8.3966	7.88874	6.45943	7.08746	8.25267	7.96578	7.90689	8.43879	9.62571	9.88264	9.29002	8.78463	5.33271	7.42806	6.23074	5.15419	6.26866	7.25739	8.49185		+			ISAV_48_Control_48	0.253211	0.373166	0.232922	2.12693	1.93769	1.30088	0.805691	-1.43736	-0.771807	0.343472	-0.665039	-0.363444	A0A1S3SMC2	BRCA1-A complex subunit BRE	7.70498	-1.53706	0.00927435	0.547694	1.23166	0.691624	0.183764
A0A1S3SJN6	8.33985	8.70736	8.44294	7.77479	10.6528	9.70217	8.47573	10.4094	9.55075	9.6987	8.11374	7.76818	11.3276	10.7313	11.0293	10.6795	8.54303	5.22846	6.26491	10.2046	10.8918	11.2586	11.5411						0.384719	0.466609	0.30501	1.16374	1.13187	0.749184	0.949023	-1.63743	-0.884442	1.06519	1.16397	0.742625	A0A1S3SJN6	cytochrome b-c1 complex subunit 2 mitochondrial-like OS=Salmo salar OX=8030 GN=LOC106609984 PE=4 SV=1	9.36246	-1.02261	-0.655101	-0.919521	-1.58767	1.29034	0.339709
A0A1S3LW68	10.6883	8.40088	6.82971	6.1527	8.32643	7.11443	6.81393	7.33985	5.71061	10.697	5.39343	6.43295	7.5113	7.36777	10.0634	6.16657	9.48583	7.79442	6.04036	6.70625	9.11894	8.3837	10.0224						0.245155	-0.959397	-0.370236	0.165643	0.378599	0.201113	0.0589515	-0.244352	-0.0995999	0.7321	1.15915	0.653088	A0A1S3LW68	eukaryotic translation initiation factor 4 gamma 1-like isoform X6 OS=Salmo salar OX=8030 GN=LOC106568864 PE=3 SV=1	7.76353	2.92477	0.637351	-0.933819	-1.61083	0.562901	-0.649099
B5XB07	8.30834	7.93074	8.02237	8.6865	7.22882	6.99634	5.74916	7.18982	7.73471	8.8009	7.93074	7.3837	7.06993	6.70044	6.41061	5.72162	8.93369	9.3837	5.65441	7.54248	7.39232	8.35755	8.42626				+	IPNV_48_Control_48	0.339122	-0.274473	-0.203895	0.290971	-0.315384	-0.217163	0.0883926	-0.246385	-0.122965	1.37609	1.13862	0.789491	B5XB07	ATPase inhibitor B mitochondrial-like OS=Salmo salar OX=8030 GN=ATIF1 PE=2 SV=1	7.54588	0.762464	0.384864	0.476494	1.14062	-0.317056	-0.549536
A0A1S3T1T3	6.90689	10.2761	7.33092	9.85954	9.64386	8.60733	6.35931	9.98014	7.61471	8.87037	8.83289	9.66178	10.1163	9.49785	9.90989	9.62205	6.27426	6.96578	6.82018	10.8218	8.77149	9.48583	9.99435						0.0557716	0.151569	0.0774082	0.660621	1.13888	0.622787	0.906211	-1.90663	-0.938042	0.567586	1.1207	0.582553	A0A1S3T1T3	long-chain-fatty-acid--CoA ligase 3-like OS=Salmo salar OX=8030 GN=LOC106613121 PE=3 SV=1	8.79233	-1.88544	1.48377	-1.46141	1.06721	0.851529	-0.185001
A0A1S3RH85	7.42626	8.05528	6.9542	6.21116	7.01123	7.18982	6.83289	7.65105	7.70736	7.41785	6.68015	7.03198	7.64386	6.21917	7.36632	7.07682	7.96	7.20945	5.83442	7.87652	9.00562	7.18982	9.08746						0.0366882	0.0476094	0.0328592	0.0977138	-0.0947077	-0.0698995	0.0827227	-0.160433	-0.0946559	1.19932	1.11861	0.749938	A0A1S3RH85	MICOS complex subunit OS=Salmo salar OX=8030 GN=apoo PE=3 SV=1	7.33212	0.094143	0.723163	-0.377917	-1.12096	-0.320887	-0.142297
A0A1S3NFR8	11.6119	11.4409	12.4305	12.446	12.7078	12.8784	11.043	11.3718	11.0701	11.3219	13.0967	12.1228	11.388	12.5555	12.7503	11.2877	11.1861	11.7936	11.5603	17.0951	10.9366	12.0293	12.2228						0.0528407	-0.0794318	-0.0519696	0.00269909	-0.00486565	-0.00303886	0.629233	-0.468979	-0.34808	0.312153	1.07069	0.437497	A0A1S3NFR8	peroxisomal 2 4-dienoyl-CoA reductase isoform X2 OS=Salmo salar OX=8030 GN=decr2 PE=4 SV=1	12.102	-0.490148	-0.661148	0.328452	0.343952	0.605752	0.776352
A0A1S3R5V8	8.67243	7.21328	6.51017	6.57023	9.06878	6.93074	6.52933	9.21432	7.97022	9.24079	5.84413	7.32612	7.05528	6.45297	9.49185	7.30007	6.35327	9.34207	7.1586	7.42175	9.82814	9.16239	9.5812						0.156515	0.353786	0.189491	0.141757	-0.360748	-0.183543	0.148937	0.376454	0.192563	0.558699	1.06258	0.563019	A0A1S3R5V8	RNA-binding protein FUS isoform X3 OS=Salmo salar OX=8030 GN=fus PE=3 SV=1	7.83644	0.83599	-0.62316	-1.32627	-1.26621	1.23234	-0.9057
A0A1S3SR36	9.96578	7.45121	6.20228	7.49792	8.01123	6.06393	5.97853	8.66178	4.58496	9.90087	7.04682	5.97436	6.57743	6.85081	9.84078	6.91984	8.09803	10.5699	5.98046	5.98216	9.94691	8.37938	8.57743						0.270848	-0.902545	-0.379981	0.135421	0.368347	0.181726	0.110554	0.436818	0.178336	0.435132	1.0426	0.50386	A0A1S3SR36	cysteine-rich protein 2-like OS=Salmo salar OX=8030 GN=LOC106611283 PE=4 SV=1	7.61143	2.35435	-0.160216	-1.40915	-0.113506	0.399804	-1.5475
A0A1S3T1W3	10.5603	9.04439	7.06609	8.26209	9.50978	7.70044	5.50144	9.55267	6.54535	11.3049	8.20457	7.22882	7.55459	7.34873	9.76818	5.30012	9.86419	8.74147	6.46434	8.87958	9.40939	8.32193	9.67948						0.120034	-0.412312	-0.180739	0.167452	-0.573175	-0.246702	0.11509	-0.376563	-0.170806	0.450205	1.00651	0.502341	A0A1S3T1W3	cell division cycle and apoptosis regulator protein 1-like isoform X4 OS=Salmo salar OX=8030 GN=LOC106613116 PE=4 SV=1	8.33969	2.22061	0.704701	-1.2736	-0.0775987	1.17009	-0.639249
A0A1S3S575	13.0951	11.4305	7.97728	8.90689	12.5531	11.0901	6.35061	11.3663	6.42962	13.3987	7.4751	6.72792	9.0607	7.8392	13.3853	9.64566	11.3608	12.8994	4.70193	5.90507	14.4448	11.8455	13.0868						0.402273	-1.84458	-0.611101	0.0703308	-0.357327	-0.126901	0.100902	-0.698377	-0.198466	0.162394	0.980483	0.29481	A0A1S3S575	LIM and SH3 domain protein 1 OS=Salmo salar OX=8030 GN=LOC106607249 PE=4 SV=1	10.0425	3.05265	1.38805	-2.06517	-1.13556	2.51065	1.04765
A0A1S3L7B4	6.02419	4.94967	6.32639	6.46415	8.55459	7.98299	6.76818	8.07682	8.34873	8.40939	6.83289	9.30378	8.05528	8.45121	9.50581	7.56986	8.14975	7.74819	7.46761	6.94251	7.91289	8.77479	9.70908	+		+		IPNV_24_Control_24;ISAV_24_Control_24	1.99705	2.2826	1.41194	0.438425	0.549895	0.352396	2.07719	1.84742	1.2844	0.290131	0.489173	0.287202	A0A1S3L7B4	E3 ubiquitin/ISG15 ligase TRIM25-like	7.75342	-1.72923	-2.80375	-1.42703	-1.28927	0.801166	0.229566
B5XFP8	14.3373	14.9431	14.1033	13.9748	13.7936	13.464	14.3853	14.6439	14.9385	14.7313	13.5142	13.8533	14.7207	14.508	13.8037	14.6269	14.8037	14.8533	13.8435	14.412	14.6211	15.3615	15.6634						0.0710995	-0.0802853	-0.0571892	0.452514	0.343118	0.255924	0.16379	0.160571	0.116835	1.24369	0.942835	0.672875	B5XFP8	Glutathione S-transferase A OS=Salmo salar OX=8030 GN=GSTA PE=2 SV=1	14.4305	-0.0931522	0.512648	-0.327152	-0.455652	-0.636852	-0.966452
A0A1S3LFK6	17.4334	17.6869	17.3056	15.2326	14.9339	14.8138	15.1984	15.1397	17.714	17.3233	15.0743	14.9293	14.9153	15.9545	17.0532	16.7987	17.6453	16.786	15.5173	14.887	16.734	14.9106	17.2877						0.295977	-0.654399	-0.339934	1.25018	1.15897	0.777369	0.11535	-0.26511	-0.143586	0.728489	0.933385	0.573856	A0A1S3LFK6	filamin-A isoform X7 OS=Salmo salar OX=8030 GN=LOC100380643 PE=3 SV=1	16.1424	1.29102	1.54452	1.16322	-0.909783	-1.20848	-1.32858
A0A1S3QBM7	10.5981	11.0566	6.68689	7.84549	10.6439	10.2877	6.1818	11.7649	9.15482	12.0119	6.9542	6.89482	7.49985	7.88353	11.0901	8.65821	10.3443	11.4041	4.89688	7.55459	11.9873	11.3049	11.6839						0.0648576	-0.292829	-0.112392	0.263142	-0.936635	-0.380345	0.0266667	-0.165018	-0.0532133	0.229838	0.913102	0.351113	A0A1S3QBM7	Calponin OS=Salmo salar OX=8030 GN=LOC106590645 PE=3 SV=1	9.32125	1.27685	1.73535	-2.63436	-1.47576	1.32265	0.966449
A0A1S3STM4	9.96	9.08746	6.58888	7.22882	8	7.70044	6.65821	8.61471	7.93664	9.47573	5.80993	5.67807	7.2854	7.05858	9.45943	6.29462	9.68299	9.45533	6.53636	6.73756	8.94837	8.91588	9.83447						0.354784	-0.991197	-0.44976	0.101442	-0.218832	-0.122087	0.0986776	0.341938	0.151384	0.512851	0.865729	0.487581	A0A1S3STM4	ensconsin-like isoform X1 OS=Salmo salar OX=8030 GN=LOC106611719 PE=3 SV=1	7.95426	2.00574	1.1332	-1.36538	-0.725436	0.0457443	-0.253816
A0A1S3SI13	7.90087	8.224	7.91289	7.65105	8.6865	5.54535	9.39017	9.13443	8.87652	8.53138	7	8.41363	9.66356	9.08746	7.29462	9.32868	8.77479	8.02237	7.67243	9.38154	8.96867	8.69697	9.15735						0.272001	0.283179	0.198036	0.258253	0.654467	0.321068	0.320894	0.234324	0.179496	0.423015	0.862019	0.452532	A0A1S3SI13	cytoskeleton-associated protein 4-like OS=Salmo salar OX=8030 GN=LOC106609562 PE=4 SV=1	8.40501	-0.50414	-0.18101	-0.49212	-0.75396	0.28149	-2.85966
B5X0W6	12.8533	12.5191	10.8455	12.06	11.6883	10.5118	9.1267	12.4435	11.1923	12.8238	11.9694	11.0768	11.6303	9.8392	12.1706	10.9218	12.6573	12.043	9.53916	10.6348	12.7956	11.2703	12.4691						0.201382	-0.303926	-0.190292	0.0809856	0.197923	0.10517	0.282894	-0.656323	-0.336199	0.428006	0.849926	0.451227	B5X0W6	PDZ and LIM domain protein 2 OS=Salmo salar OX=8030 GN=PDLI2 PE=2 SV=1	11.5253	1.32801	0.99381	-0.67979	0.53471	0.16301	-1.01349
B5X5L1	9.67066	10.4818	10.1799	8.87958	10.3332	9.82337	10.7228	11.8297	10.3443	10.4615	7.88264	6.78136	11.2703	10.4717	10.0634	10.3219	10.9069	10.2877	7.71425	11.0967	11.3718	11.3049	12.2877						0.424273	-0.935542	-0.472579	0.107577	-0.14544	-0.0970126	0.0640541	-0.166704	-0.0869654	0.836976	0.838018	0.55823	B5X5L1	Up-regulated during skeletal muscle growth protein 5 OS=Salmo salar OX=8030 GN=USMG5 PE=2 SV=1	10.1951	-0.524473	0.286667	-0.015233	-1.31555	0.138067	-0.371763
A0A1S3LZ73	9.55842	9.83605	7.02237	8.48784	8.46761	6.85798	9.04439	9.71253	9.50978	9.51767	7.83289	8.09803	8.40939	8.67948	8.14466	9.18488	9.14211	9.19722	8.16491	9.96434	8.97154	9.37504	9.11374						0.00575194	0.013422	0.0075369	0.0451428	0.0839742	0.0509249	0.0467182	0.108574	0.0601414	0.6113	0.835539	0.506997	A0A1S3LZ73	myeloid-associated differentiation marker homolog OS=Salmo salar OX=8030 GN=LOC106569375 PE=4 SV=1	8.79534	0.763078	1.04071	-1.77297	-0.307502	-0.327732	-1.93736
A0A1S3NSZ4	8.27612	8.97728	8.60733	7.40088	8.96867	7.13955	5.83476	9.62936	8.54303	9.61287	8.26679	7.01123	7.67243	7.72792	10.1548	8.62205	8.08215	8.90689	9.19722	6.32553	10.6795	8.40939	9.49985						0.0232508	0.0430751	0.0263949	0.256017	0.65122	0.31908	0.362009	0.413349	0.278029	0.272456	0.835477	0.368593	A0A1S3NSZ4	vasodilator-stimulated phosphoprotein-like OS=Salmo salar OX=8030 GN=LOC106581110 PE=3 SV=1	8.41503	-0.138906	0.562254	0.192304	-1.01415	0.553644	-1.27548
A0A1S3S8C7	6.3472	7.69349	6.36282	7.13955	7.70044	7.63662	7.2384	7.88874	7.34873	7.53138	6.75489	7	7.40088	7.53138	8.11374	6.79442	7.47573	6.47249	6.3733	8.61102	7.33985	8.80413	9.02514						0.311065	0.272985	0.199246	0.203806	-0.155949	-0.119662	0.0825077	-0.111924	-0.0753209	1.07167	0.828983	0.591298	A0A1S3S8C7	inactive hydroxysteroid dehydrogenase-like protein 1 OS=Salmo salar OX=8030 GN=hsdl1 PE=4 SV=1	7.41671	-1.06951	0.27678	-1.05389	-0.27716	0.28373	0.21991
A0A1S3KSM7	17.0102	13.6439	15.1596	13.6773	16.624	17.0638	12.1861	16.8727	14.0868	13.3443	14.1437	14.4576	16.5746	17.1155	14.8918	16.624	16.8606	16.977	16.0826	16.1536	16.9658	15.7445	17.1457						0.471798	-0.864609	-0.472584	0.190638	0.614826	0.271204	0.892651	1.76737	0.897191	0.277808	0.815757	0.368028	A0A1S3KSM7	Annexin OS=Salmo salar OX=8030 GN=LOC106561857 PE=3 SV=1	15.6263	1.38387	-1.98243	-0.466735	-1.94903	0.997665	1.43747
A0A1S3R945	12.9069	10.9873	8.50779	9.33539	12.6707	11.2992	5.70256	12.3471	7.04439	13.1923	8.26679	8.22882	7.74819	8.50779	13.6096	9.45121	11.3498	12.888	5.46913	5.60288	14.4448	12.0224	13.1548						0.315411	-1.25126	-0.467462	0.12081	-0.675664	-0.218843	0.0863922	-0.532019	-0.165551	0.116876	0.801333	0.225669	A0A1S3R945	LIM and SH3 domain protein 1 OS=Salmo salar OX=8030 GN=LOC106600981 PE=4 SV=1	10.206	2.70091	0.781307	-1.6982	-0.870603	2.46471	1.09321
A0A1S3SVA1	10.9144	10.2408	5.81762	7.48382	9.28077	8.16491	7.44294	10.1033	9.35094	11.0154	7.26679	6.02459	8.92481	6.21653	9.6987	8.94251	10.4818	9.62936	6.19913	8.07682	10.7482	9.25267	10.1033						0.0427653	-0.199722	-0.076071	0.116507	-0.302337	-0.153845	0.0297565	0.155942	0.0559917	0.430527	0.797263	0.436897	A0A1S3SVA1	PDZ and LIM domain protein 3 isoform X3 OS=Salmo salar OX=8030 GN=pdlim3 PE=4 SV=1	8.75566	2.15874	1.48514	-2.93804	-1.27184	0.525113	-0.590747
C0H894	8.37069	10.1799	9.61102	9.62205	9.20212	10.0084	10.1674	9.79116	10.0224	9.61655	8.06609	9.36632	10.2527	10.0498	9.61287	10.0084	9.11374	8.48382	8.62936	9.70908	9.89178	10.9366	11.7185						0.11619	-0.178086	-0.113435	0.319519	0.188669	0.150924	0.694251	-0.703614	-0.475578	0.732575	0.771726	0.509184	C0H894	Superoxide dismutase OS=Salmo salar OX=8030 GN=SODM PE=2 SV=1	9.6709	-1.30021	0.508998	-0.0598822	-0.0488522	-0.468782	0.337498
A0A1S3MYW3	14.0701	13.1737	10.9944	11.1421	12.3636	11.4919	6.90689	12.7855	10.973	13.9476	11.4767	9.98014	11.0224	9.07146	13.0802	9.86109	13.2747	12.8158	10.7895	8.67948	13.1784	11.6839	13.0868						0.273145	-0.750689	-0.351497	0.027274	-0.128179	-0.0491118	0.015738	-0.0517357	-0.0245989	0.174706	0.770181	0.283874	A0A1S3MYW3	non-muscle caldesmon-like isoform X2 OS=Salmo salar OX=8030 GN=LOC106576070 PE=4 SV=1	11.5587	2.51143	1.61503	-0.564268	-0.416568	0.804932	-0.0667678
B5X427	10.0362	10.1548	8.80735	8.66534	9.51373	10.2877	5.90646	11.5018	9.67596	8.57365	8.12412	9.15987	7.05312	8.54689	10.7566	9.56986	10.1923	9.23601	5.35661	8.53916	10.2167	10.6073	10.9069						0.462093	-0.532521	-0.350405	0.0805179	-0.320829	-0.131633	0.374134	-1.15428	-0.497104	0.235247	0.765097	0.330546	B5X427	Calponin OS=Salmo salar OX=8030 GN=CNN2 PE=2 SV=1	9.1908	0.845399	0.963999	-0.383451	-0.525461	0.322929	1.0969
A0A1S3QHY9	5.30673	6.18388	7.12928	7.46761	7.92481	7.83289	7.09803	9.04166	6.48382	6.52356	7.53916	6.9542	9.0607	7.62936	8.37938	9.04712	6.46923	5.77784	5.41616	8.60363	7.93664	9.24793	9.16491						0.26635	0.353307	0.228522	0.479332	0.55479	0.363703	0.441364	-0.63413	-0.388491	0.74622	0.763926	0.508381	A0A1S3QHY9	dynamin-2-like OS=Salmo salar OX=8030 GN=LOC106592593 PE=4 SV=1	7.48776	-2.18103	-1.30388	-0.358482	-0.0201522	0.437048	0.345128
A0A1S3MK10	7.08486	7.79442	7.20166	8.5157	8.33539	8.77479	6.87036	6.23656	7.07682	6.2555	5.3505	6.98931	9.17742	9.27146	8.83605	7.96578	6.36534	5.19914	5.853	6.52722	8.50779	8.2384	9.96			+		IPNV_24_Control_24	1.26013	-1.23113	-0.811142	0.963156	1.2584	0.754142	1.91684	-1.84333	-1.24558	0.350957	0.754079	0.3919	A0A1S3MK10	FYVE RhoGEF and PH domain-containing protein 4-like isoform X10 OS=Salmo salar OX=8030 GN=LOC106573185 PE=4 SV=1	7.49511	-0.410247	0.299313	-0.293447	1.02059	0.840283	1.27968
A0A1S3N228	6.29013	8.14466	7.33985	9.18735	7.79442	7.41785	5.59246	6.12722	7.47573	7.25739	7.16993	7.70044	8.6865	9.04985	8.60733	7.39232	6.60486	4.73335	7.47573	6.78214	7.37504	8.04985	9.60548		+			ISAV_48_Control_48	0.217144	-0.339626	-0.208978	1.43931	1.70101	1.04109	0.701193	-1.46918	-0.737254	0.747765	1.22014	0.677299	A0A1S3N228	2-arachidonoylglycerol hydrolase ABHD12 OS=Salmo salar OX=8030 GN=LOC106576716 PE=3 SV=1	7.47217	-1.18204	0.672491	-0.132319	1.71518	0.322251	-0.0543187
A0A1S3RF60	13.1768	11.3443	8.24793	12.5722	10.9293	9.40088	9.49386	12.5093	9.71596	12.6551	9.39446	9.75322	11.3332	6.67531	11.944	11.8455	12.2703	14.1984	8.42626	9.5216	13.2761	11.6618	10.8533						0.299773	-0.95563	-0.409004	0.0315153	-0.133835	-0.0543777	0.053745	0.296357	0.101359	0.289528	0.744885	0.359373	A0A1S3RF60	cysteine-rich protein 2-like OS=Salmo salar OX=8030 GN=LOC106602687 PE=4 SV=1	10.9217	2.2551	0.422601	-2.67377	1.6505	0.00760087	-1.52082
A0A1S3SS09	7.13955	6.89482	6.25533	7.1578	8.33985	7.56224	6.49506	8.31288	7.25739	7.90689	7.02237	6.1919	8.52356	7.98868	8.05528	8.14975	7.74819	6.25739	4.05409	8.06609	7.62205	9.12928	8.84549						0.227048	0.232762	0.164809	0.512864	0.501811	0.346188	0.389759	-0.841984	-0.435865	0.634509	0.738221	0.474657	A0A1S3SS09	Deoxyribonuclease OS=Salmo salar OX=8030 GN=LOC106611445 PE=3 SV=1	7.43374	-0.294186	-0.538916	-1.17841	-0.275936	0.906114	0.128504
A0A1S3RJS3	8.25739	10.9873	11.3387	10.8533	9.22641	9.67948	9.63844	10.2992	11.3934	11.0566	10.5118	10.6618	10.8057	10.6165	9.73471	10.3219	10.3219	11.3826	8.92184	10.6165	10.5314	9.46352	11.1485						0.313949	0.546715	0.315024	1.06223	0.658849	0.4984	0.0508827	-0.150377	-0.0741411	0.883985	0.729099	0.514705	A0A1S3RJS3	serrate RNA effector molecule homolog OS=Salmo salar OX=8030 GN=LOC106603397 PE=3 SV=1	10.3378	-2.08039	0.649522	1.00092	0.515522	-1.11137	-0.658298
A0A1S3LER8	5.17537	8.97441	8.40939	9.65105	10.5793	8.90989	8.59991	9.48382	9.13443	6.41616	9.48382	9.21432	10.3219	10.3987	10.388	9.79928	9.43045	6.07682	6.54071	9.34651	9.74651	10.7814	10.5699						0.159925	0.509623	0.229007	0.924326	0.833758	0.571559	0.185995	-0.703232	-0.285202	0.617799	0.717826	0.462545	A0A1S3LER8	Heterochromatin protein 1-binding protein 3 OS=Salmo salar OX=8030 GN=LOC106565886 PE=4 SV=1	9.01878	-3.84341	-0.0443748	-0.609395	0.632265	1.56052	-0.108895
A0A1S3SFX2	11.9658	10.8533	6.13206	7.90087	9.73302	8.87037	5.6243	9.82337	8.42206	11.9106	6.3505	6.28062	6.90689	8.02124	10.6618	6.31107	11.0634	10.1293	5.0669	6.32389	10.9069	9.01959	10.6618						0.205118	-0.972047	-0.337554	0.148689	-0.537517	-0.225975	0.0735592	-0.459812	-0.142731	0.195162	0.715277	0.292639	A0A1S3SFX2	non-muscle caldesmon-like isoform X2 OS=Salmo salar OX=8030 GN=LOC106609224 PE=4 SV=1	8.64955	3.31625	2.20375	-2.51749	-0.74868	1.08347	0.22082
A0A1S3PRW0	8.93958	7.65105	8.23362	8.2384	8.19476	8.24317	8.40939	9.783	9.07948	7.32193	7.45943	8.58496	9.18239	8.84235	9.00562	6.87036	8.27146	8.39232	9.50581	9.14975	9.77808	9.17991	9.38154						0.113628	-0.154212	-0.102561	0.101751	-0.182397	-0.109967	0.44498	0.457534	0.314868	0.893426	0.714739	0.50882	A0A1S3PRW0	trafficking protein particle complex subunit 2-like OS=Salmo salar OX=8030 GN=LOC106586815 PE=3 SV=1	8.59558	0.343999	-0.944531	-0.361961	-0.357181	-0.400821	-0.352411
B5X6E9	10.5411	9.8392	9.96578	10.1293	11.2527	10.6707	10.2408	11.0084	10.5216	9.63844	9.05528	10.0362	11.0154	11.1098	10.2761	10.3332	10.0498	9.13955	9.93664	10.4919	11.8956	11.8611	11.7649						0.386623	-0.305969	-0.227317	0.132806	-0.109504	-0.0835478	0.638188	-0.410163	-0.315469	0.8906	0.710211	0.506133	B5X6E9	Signal peptidase complex subunit 3 OS=Salmo salar OX=8030 GN=SPCS3 PE=2 SV=1	10.4684	0.0726874	-0.629213	-0.502633	-0.339113	0.784287	0.202287
B5XD10	9.68825	9.18239	8.43045	8.93958	8.74483	8.10329	8.35755	9.50581	8.8857	9.28077	8.71081	8.33985	10.0768	9.2384	9.80413	9.09276	9.71253	9.46148	7.75489	9.54689	9	9.11114	9.87652						0.33451	-0.255888	-0.192916	1.2009	0.875156	0.632264	0.0484899	-0.083871	-0.0524064	0.988796	0.705765	0.516396	B5XD10	V-type proton ATPase subunit G OS=Salmo salar OX=8030 GN=VATG1 PE=2 SV=1	9.08021	0.60804	0.10218	-0.64976	-0.14063	-0.33538	-0.97692
B5X1S5	7.38178	9.09011	11.1293	10.0768	8.84862	6.20093	8.89482	9.33092	10.1674	7.55044	9.21432	9.67772	10.8297	9.47776	7.97728	7.04439	8.87958	6.28187	10.5887	10.1799	7.42626	8.90087	9.58871						0.100118	-0.267024	-0.134954	0.182815	0.513467	0.24479	0.237476	-0.836108	-0.347044	0.322057	0.705117	0.365631	B5X1S5	FUS-interacting serine-arginine-rich protein 1 OS=Salmo salar OX=8030 GN=FUSIP PE=2 SV=1	8.90166	-1.51988	0.18845	2.22764	1.17514	-0.05304	-2.70073
B5DGY4	8.13443	8.50383	7.30378	9.31741	10.4305	7.86419	7.45943	9.89482	9.47167	9.99435	9.68299	8.07682	10.944	9.99435	10.3443	10.9513	8.92778	8.86728	8.22882	8.18488	10.0634	9.93958	10.2761						0.833516	0.991598	0.621647	1.11428	1.64626	0.929188	0.278678	0.359764	0.235345	0.343153	0.703772	0.374578	B5DGY4	DNA-(apurinic or apyrimidinic site) lyase OS=Salmo salar OX=8030 GN=RS3 PE=2 SV=1	9.25461	-1.12018	-0.750779	-1.95083	0.0628009	1.17589	-1.39042
A0A1S3QJ49	11.5603	11.9513	11.5314	11.6707	10.9658	10.6707	11.6662	11.5265	12.2848	11.8572	12.3415	10.9873	11.8416	11.9031	10.8057	11.5507	11.5459	11.7398	11.3443	11.4868	12.8514	11.6795	11.6165						0.233704	0.189289	0.142634	0.407913	0.318005	0.236612	0.393728	-0.135079	-0.117642	0.90157	0.701265	0.503042	A0A1S3QJ49	Coactivator-associated arginine methyltransferase 1 OS=Salmo salar OX=8030 GN=LOC106592975 PE=4 SV=1	11.6252	-0.0648739	0.326126	-0.0937739	0.0455261	-0.659374	-0.954474
A0A1S3KX24	10.0084	7.14198	6.19174	10.6883	7.15517	6.63086	10.3443	10.2992	8.74483	8.86419	5.9215	8.73471	9.98014	5.96547	8.8857	10.1293	9.19229	10.42	10.2046	9.63844	10.4094	9.5157	7.64049						0.127011	-0.441291	-0.1916	0.0329878	0.132762	0.0556209	0.481435	1.43134	0.615084	0.243746	0.693618	0.321691	A0A1S3KX24	ubiquitin-conjugating enzyme E2 L3-like OS=Salmo salar OX=8030 GN=LOC106562742 PE=3 SV=1	8.81334	1.19506	-1.67136	-2.6216	1.87496	-1.65817	-2.18248
B5DGL7	11.3772	11.4409	12.0901	12.0634	11.3049	11.0224	11.3987	11.3387	11.9801	12.0868	12.0293	12.1293	13.1293	12.6439	12.279	13.1437	12.2076	11.6795	11.6707	12.6439	12.3134	11.8494	12.0327		+		+	IPNV_48_Control_48;ISAV_48_Control_48	0.793556	0.31348	0.262106	3.31195	1.53278	1.2515	0.152358	0.10969	0.086188	2.56907	0.943669	0.79141	B5DGL7	Polyubiquitin	11.9937	-0.616491	-0.552791	0.0964087	0.0697087	-0.688791	-0.971291
A0A1S3KR00	5.94251	8.18982	7.26679	7.49185	8.32193	6.65821	7.93664	9.5216	7.98299	8.18982	5.76022	6.71425	9.44294	10.0084	9.43254	9.07948	5.8653	7.34873	7.37504	7.30404	7.9542	9.37069	10.5314						0.0282906	-0.0609236	-0.0350438	1.17015	1.38126	0.85244	0.202801	-0.359721	-0.212205	0.306821	0.680483	0.351989	A0A1S3KR00	tripartite motif-containing protein 47-like OS=Salmo salar OX=8030 GN=LOC106561504 PE=4 SV=1	7.9865	-2.04399	0.203325	-0.719705	-0.494645	0.335435	-1.32829
A0A1S3Q0T4	6.97728	8.11894	9.07146	8.71768	6.70044	6.25352	7.40088	7.78136	8.77149	7.32193	7.76818	8.36632	8.02791	7.81378	7.43463	7.48382	7.49985	5.18888	8.15987	7.16993	6.31651	8.43045	8.92481						0.108543	-0.164359	-0.105389	0.894951	0.655984	0.478506	0.639744	-1.27181	-0.659366	0.441274	0.676375	0.401248	A0A1S3Q0T4	cartilage-associated protein-like OS=Salmo salar OX=8030 GN=LOC106588754 PE=4 SV=1	7.63913	-0.661847	0.479813	1.43233	1.07855	-0.938687	-1.38561
B5X4Q7	9.70044	10.3554	9.79116	10.1033	10.6795	9.57365	10.4818	11.0362	10.0901	10.2046	8.6865	9.66711	11.1421	10.4717	10.0498	10.4919	9.93958	9.72451	9.92035	10.7313	11.2167	11.0084	11.5118						0.376485	-0.325486	-0.236499	0.0909675	0.0960956	0.0694041	0.276596	-0.126078	-0.106264	0.981633	0.674287	0.498535	B5X4Q7	Voltage-dependent anion-selective channel protein 1 OS=Salmo salar OX=8030 GN=VDAC1 PE=2 SV=1	10.286	-0.585556	0.0694043	-0.494836	-0.182696	0.393504	-0.712346
A0A1S3MD72	10.8057	10.8297	8.93369	9.74651	11.1421	9.98014	8.23362	10.4818	10.2877	11.1737	9.51175	9.69	9.51175	9.71081	10.5981	8.62205	9.37504	11.2935	9.93958	9.64024	11.2527	10.4818	11.1228						0.0515582	0.0868671	0.0545809	0.183547	-0.34875	-0.200099	0.0602528	0.123779	0.0719147	0.405022	0.664968	0.38581	A0A1S3MD72	RNA-binding protein 38-like OS=Salmo salar OX=8030 GN=LOC106571937 PE=4 SV=1	10.1028	0.702883	0.726883	-1.16913	-0.356307	1.03928	-0.122677
B5X6Y7	16.2023	15.8703	15.1596	15.4383	14.7471	14.8037	14.4318	15.0785	15.641	16.1337	15.1074	14.8138	15.2023	14.7885	15.3615	14.5805	16.1596	16.2326	14.4767	15.1752	15.4925	15.3512	15.7936				+	IPNV_48_Control_48	0.270127	-0.243618	-0.177558	0.433833	0.217926	0.178038	0.0274825	-0.0446359	-0.0287617	1.99278	0.687855	0.579862	B5X6Y7	ATPase inhibitor A mitochondrial-like isoform X1 OS=Salmo salar OX=8030 GN=ATIF1 PE=2 SV=1	15.3062	0.896139	0.564139	-0.146561	0.132139	-0.559061	-0.502461
A0A1S3SWV6	13.92	12.4993	10.4305	11.0154	12.06	11.043	8.52748	12.8533	10.8376	13.9106	10.6618	9.02514	10.5699	10.7056	12.7228	10.9873	12.9873	13.8238	10.1923	9.60918	13.6439	11.6707	12.1954						0.276109	-0.857502	-0.375196	0.0409138	0.125431	0.0607399	0.10283	0.368142	0.159715	0.208155	0.658807	0.291786	A0A1S3SWV6	PDZ and LIM domain protein 7-like OS=Salmo salar OX=8030 GN=LOC106612302 PE=4 SV=1	11.5605	2.35947	0.938765	-1.13003	-0.545135	0.499465	-0.517535
A0A1S3Q6G0	7.04439	9.35975	7.64386	7.56224	8.33985	7.77479	8.46761	7.98868	6.87036	8.19476	8.88874	9.76653	9.04712	7.53138	8.63662	8.34873	8.55842	9.26444	9.69349	9.26913	9.05528	7.82018	9.05257						0.275627	0.527538	0.294385	0.289361	0.248233	0.182838	0.954114	1.26956	0.766189	0.908408	0.656557	0.480437	A0A1S3Q6G0	gamma-adducin-like OS=Salmo salar OX=8030 GN=LOC106589748 PE=3 SV=1	8.44256	-1.39817	0.917188	-0.798702	-0.880322	-0.102712	-0.667772
A0A1S3PCS9	6.51254	7.21917	6.89553	6.48646	8.74819	6.50462	5.16252	8.18982	6.4409	9.40514	5.4047	5.43908	6.17991	7.58496	9.09276	5.42396	5.87283	5.54535	5.7329	6.39917	8.75154	6.6865	9.29232			+		IPNV_24_Control_24	0.0383271	-0.105969	-0.0541204	0.024021	-0.0808932	-0.0376308	2.31389	-1.0614	-0.869423	0.233092	0.631095	0.301528	A0A1S3PCS9	non-muscle caldesmon-like isoform X4 OS=Salmo salar OX=8030 GN=LOC106584524 PE=4 SV=1	6.91178	-0.399237	0.307393	-0.016247	-0.425317	1.83641	-0.407157
A0A1S3N1F0	9.30606	8.37069	6.31619	7.2581	7.35755	7.85679	7.50271	7.43463	7.05765	8.70044	6.57803	5.75965	7.3319	6.4686	9.11894	5.68042	8.77149	5.39575	5.5959	7.30378	8.45121	7.65105	9.26913						0.38302	-0.788818	-0.415394	0.20642	-0.387952	-0.222183	0.452596	-1.22505	-0.557838	0.672924	0.630873	0.43445	A0A1S3N1F0	eukaryotic translation initiation factor 4 gamma 1-like OS=Salmo salar OX=8030 GN=LOC106576473 PE=3 SV=1	7.41464	1.89142	0.956053	-1.09845	-0.156537	-0.0570874	0.442153
A0A1S3RI45	7.90087	8.69697	9.53528	8.45943	9.43045	8.0607	9.14466	9.36851	8.47167	5.7536	9.09011	9.39017	10.0224	9.40301	8.41363	8.93958	8.70044	6.14975	8.64024	9.81378	9.74315	9.15987	9.79766						0.209228	-0.471746	-0.248721	0.158943	0.193568	0.131862	0.445158	-0.817992	-0.451981	0.891703	0.627538	0.462819	A0A1S3RI45	delta(14)-sterol reductase OS=Salmo salar OX=8030 GN=tm7sf2 PE=3 SV=1	8.78634	-0.885475	-0.0893748	0.748935	-0.326915	0.644105	-0.725645
A0A1S3SHT8	8.32193	8.52748	10.1033	9.68475	8.77149	7.33092	7.93664	8.3966	8.39232	7.76155	9.49586	9.49586	7.91886	8.56224	9.93517	9.39017	7.74147	7.85798	8.43463	9.4818	7.07682	9.06609	9.30378						0.248739	-0.372965	-0.231512	0.765786	0.842698	0.54624	1.05113	-1.148	-0.743187	0.435384	0.623209	0.380279	A0A1S3SHT8	sodium-coupled neutral amino acid transporter 2-like isoform X2 OS=Salmo salar OX=8030 GN=LOC106609517 PE=4 SV=1	8.65164	-0.32971	-0.12416	1.45166	1.03311	0.11985	-1.32072
C0HBA2	6.52982	8.80413	9.39874	10.1163	10.1799	10.5699	9.07414	11.1228	9.88722	10.0768	10.1923	10.0224	11.1984	11.3332	11.3106	11.0224	10.2644	8.03892	8.03342	10.1799	10.6439	11.2527	11.3443						0.861392	1.33241	0.749414	1.17322	0.979462	0.680708	0.0202904	0.0666688	0.0316254	0.5643	0.618498	0.408991	C0HBA2	Delta-1-pyrroline-5-carboxylate synthase OS=Salmo salar OX=8030 GN=P5CS PE=2 SV=1	10.0259	-3.49612	-1.22181	-0.627199	0.0903613	0.153961	0.543961
A0A1S3NLG5	11.2046	11.1228	10.1421	11.0154	11.6751	10.8842	7.76155	11.1737	10.6618	11.5265	10.6257	10.4818	10.2527	10.3443	11.5265	10.2644	11.4868	11.6528	7.78136	9.06878	11.8178	11.2288	11.8138						0.0483992	-0.0472839	-0.0352355	0.0862671	0.223357	0.115208	0.201456	-0.564217	-0.269099	0.221747	0.608672	0.289796	A0A1S3NLG5	Corrinoid adenosyltransferase OS=Salmo salar OX=8030 GN=mmab PE=3 SV=1	10.6745	0.530109	0.448309	-0.532391	0.340909	1.00061	0.209709
A0A1S3SDF1	11.3049	11.2761	10.9366	11.1548	11.1357	11.0084	10.7056	11.8138	13.412	12.7292	12.8994	12.9658	12.7895	13.1212	12.888	13.0206	11.1737	11.0362	10.5018	10.1421	10.7977	10.4409	10.7142	+	+			ISAV_24_Control_24;ISAV_48_Control_48	4.45508	1.83347	1.5698	3.4717	1.78895	1.43675	0.620498	-0.26423	-0.220557	1.22455	-0.642167	-0.502848	A0A1S3SDF1	cornifelin homolog B-like	11.6508	-0.345891	-0.374691	-0.714191	-0.495991	-0.515091	-0.642391
A0A1S3MK57	8.28077	9.3443	9.78627	9.15228	10.2408	10.1033	9.79279	9.74147	9.99435	8.60733	9.38586	9.81538	9.98014	11.0498	10.1033	9.51175	9.5812	8.5812	9.48784	11.0634	10.4409	10.0768	10.7228				+	IPNV_48_Control_48	0.292973	0.309827	0.214895	0.223413	0.191673	0.142584	0.0578385	0.0758421	0.0519722	1.33722	0.606388	0.488336	A0A1S3MK57	CCR4-NOT transcription complex subunit 1 isoform X15 OS=Salmo salar OX=8030 GN=LOC106573200 PE=4 SV=1	9.77583	-1.49506	-0.431527	0.0104426	-0.623547	0.464973	0.327473
A0A1S3N7F9	5.98243	9.39874	8.38802	8.92184	8.56986	8.91886	9.55842	8.88874	8.49185	8.48784	6.42459	7.72792	7.85175	9.56033	9.67596	8.85487	9.49185	9.41996	8.65105	8.85798	8.43463	10.6618	10.388						0.167054	-0.389709	-0.204932	0.00124995	0.00175583	0.00119635	0.491018	1.01486	0.527054	0.459827	0.60163	0.378488	A0A1S3N7F9	GrpE protein homolog OS=Salmo salar OX=8030 GN=LOC106577492 PE=3 SV=1	8.76553	-2.7831	0.633206	-0.377514	0.156306	-0.195674	0.153326
B5DFW3	9.92481	9.31741	9.95274	10.5018	9.09803	7.2384	9.12928	8.83605	10.2877	9.31288	9.31061	10.4919	10.2761	8.98014	9.74315	9.89633	9.93369	10.0084	10.3554	7.97154	9.73809	9.82177	9.15228						0.0659388	-0.0734355	-0.0525889	1.14367	1.14849	0.752479	0.227291	0.174956	0.133938	0.426845	0.595481	0.367478	B5DFW3	40S ribosomal protein S29 OS=Salmo salar OX=8030 GN=rps29 PE=2 SV=1	9.53385	0.390962	-0.216438	0.418892	0.967952	-0.435818	-2.29545
A0A1S3MJA4	11.2877	11.8297	7.21917	9.47978	9.39874	8.82972	9	12.3163	10.1923	11.8842	7.49185	8.15987	8.82337	7.82018	8.5157	7.82018	10.4512	11.5118	6.11787	9.55459	12.2732	9.80896	10.2877						0.136764	-0.522049	-0.213722	0.983171	-1.64133	-0.883867	0.118503	-0.593819	-0.208363	0.234555	0.594933	0.293817	A0A1S3MJA4	Caveolin OS=Salmo salar OX=8030 GN=LOC106573119 PE=3 SV=1	9.56844	1.71926	2.26126	-2.34927	-0.0886583	-0.169698	-0.738718
A0A1S3PGI5	9.48583	7.24793	7.19967	8.79442	6.14975	6.17792	7.97728	6.62936	6.94251	6.79442	8.04985	8.2384	7.76818	7.41785	7.96578	7.20945	5.73335	9.27612	5.59108	6.98868	6.05528	6.53138	9.73471						0.444224	-0.675665	-0.401893	0.948008	0.856743	0.586248	0.484019	-1.31511	-0.594036	0.26244	0.593939	0.30781	A0A1S3PGI5	Methenyltetrahydrofolate cyclohydrolase OS=Salmo salar OX=8030 GN=LOC106585270 PE=3 SV=1	7.38953	2.0963	-0.1416	-0.18986	1.40489	-1.23978	-1.21161
A0A1S3QBX5	10.1293	9.82177	6.26698	8.22882	9.14211	8.08215	6.79327	9.77972	7.94837	10.697	6.09381	5.36807	6.90689	7.18637	10.2408	7.16993	9.85643	8.24793	6.26115	6.7083	9.5812	9.32193	10.5018						0.308298	-1.08491	-0.437126	0.224362	-0.573317	-0.282976	0.134442	-0.489878	-0.207407	0.222481	0.579006	0.283306	A0A1S3QBX5	calponin-3-like OS=Salmo salar OX=8030 GN=LOC106590847 PE=3 SV=1	8.2754	1.8539	1.54637	-2.00842	-0.0465757	0.866714	-0.193246
C0H8N3	7.93664	5.46923	7.11569	6.51905	9.45533	7.30378	4.85861	7.5157	4.75489	7.61471	5.81905	5.12979	7.17135	6.77595	7.97154	6.44781	5.89194	7.2854	4.62635	6.78936	8.40514	8.28077	7.96578						0.523333	-0.930544	-0.511319	0.0685501	-0.191689	-0.0959525	0.402691	-0.82559	-0.437067	0.22972	0.57691	0.286774	C0H8N3	Heterogeneous nuclear ribonucleoprotein A1 OS=Salmo salar OX=8030 GN=ROA1 PE=2 SV=1	6.8306	1.10604	-1.36137	0.285087	-0.311553	2.62473	0.473177
A0A1S3SSG8	13.8337	13.863	13.0967	13.7524	12.6684	12.5068	12.5627	13.5142	13.6883	13.8037	13.3163	13.6662	13.2288	12.8158	13.4383	13.3021	14.1517	13.9012	12.2877	13.0566	14.0189	13.1984	13.2819						0.0291822	-0.0178297	-0.0147387	0.68228	0.383189	0.301366	0.13257	-0.189581	-0.123607	0.915794	0.575931	0.436517	A0A1S3SSG8	Chloride intracellular channel protein OS=Salmo salar OX=8030 GN=LOC106611523 PE=3 SV=1	13.3458	0.487883	0.517183	-0.249117	0.406583	-0.677417	-0.839017
B5XF19	8.25267	9.40939	12.4969	10.944	13.0379	10.6618	10.5118	11.4969	12.0049	12.0934	10.1421	11.7013	13.0583	11.8688	13.0885	11.0224	10.3663	10.8297	6.75489	11.0084	12.2076	12.8277	11.9658						0.546052	1.20972	0.59612	0.496784	0.832425	0.471501	0.252237	-0.958745	-0.378312	0.359344	0.575325	0.340156	B5XF19	Carbonyl reductase 1 OS=Salmo salar OX=8030 GN=DHCA PE=2 SV=1	11.2066	-2.95391	-1.79719	1.29032	-0.262585	1.83132	-0.544785
A0A1S3PSM0	6.19708	8.10852	5.51096	7.79442	7.96	7.94251	5.86442	5.47573	7.74147	6.22689	6.83289	6.87036	8.2384	8.69697	8.02791	6.11099	7.4012	4.74953	6.06442	6.44128	7.24793	6.57743	9.24793						0.00727812	0.0151591	0.00892676	0.501188	0.9579	0.511017	0.362205	-0.831027	-0.420118	0.249839	0.567974	0.294749	A0A1S3PSM0	FAS-associated death domain protein-like OS=Salmo salar OX=8030 GN=LOC106587129 PE=4 SV=1	7.01431	-0.817235	1.09421	-1.50335	0.780105	0.945685	0.928195
B5XGJ1	11.4147	11.0701	9.50581	9.62936	9.40088	9.31061	8.21917	10.3772	10.0768	11.0224	8.51175	9.26444	9.85954	8.65464	9.79604	9.18239	10.9801	10.5699	7.85798	9.84862	10.1923	9.27845	10.2527						0.417457	-0.686149	-0.397037	0.0302445	0.0461833	0.0302897	0.240741	-0.602335	-0.300665	0.528769	0.56604	0.378745	B5XGJ1	MICOS complex subunit OS=Salmo salar OX=8030 GN=CHCH6 PE=2 SV=1	9.75113	1.66357	1.31897	-0.245315	-0.121765	-0.350245	-0.440515
A0A1S3N0C6	10.8455	12.1389	11.4767	11.944	13.0119	12.8899	12.0396	12.697	11.9801	11.9293	11.6119	11.8688	13.0684	13.3304	13.1815	12.7398	11.8494	11.3276	11.0768	12.664	12.7228	13.5018	14.0102						0.354788	0.24626	0.189564	0.841544	0.420415	0.336251	0.18173	-0.183358	-0.131909	0.704924	0.565111	0.406623	A0A1S3N0C6	Nicotinamide phosphoribosyltransferase OS=Salmo salar OX=8030 GN=LOC100380855 PE=3 SV=1	12.3438	-1.49825	-0.204852	-0.867052	-0.399752	0.668148	0.546148
B5DG95	13.0967	10.3443	10.7398	6.89482	12.5216	11.5887	8.01681	12.3106	11.7731	11.5934	13.7207	9.12412	8.67243	12.6143	12.6707	9.07414	11.5934	10.4512	7.73471	13.4767	13.7099	9.01402	10.4919						0.347151	1.28393	0.49613	0.0840015	-0.351566	-0.139822	0.0676242	-0.342465	-0.122744	0.136819	0.563707	0.220438	B5DG95	40S ribosomal protein S24 OS=Salmo salar OX=8030 GN=rps24 PE=2 SV=1	10.923	2.17374	-0.578659	-0.183159	-4.02814	1.59864	0.665741
A0A1S3Q0E8	9.77314	10.2761	10.9873	11.3554	10.8138	10.5216	10.5216	11.0224	10.2527	10.5507	10.5507	10.8611	11.0498	11.4615	10.7895	10.5018	10.3219	10.3772	10.2992	10.8765	11.2819	11.3718	11.5793				+	IPNV_48_Control_48	0.0408236	-0.044158	-0.0320974	0.433332	0.230837	0.186528	0.255272	-0.265187	-0.186746	1.57041	0.557548	0.467966	A0A1S3Q0E8	3-oxo-5-alpha-steroid 4-dehydrogenase (NADP(+)) OS=Salmo salar OX=8030 GN=srd5a1 PE=3 SV=1	10.7564	-0.983249	-0.480289	0.230911	0.599011	0.0574113	-0.234789
B5XCQ8	10.8994	10.9944	10.2046	10.7895	8.75822	10.9293	10.4305	11.2644	10.9658	10.9801	10.6707	10.7313	11.1098	11.0701	11.5265	11.0362	11.0293	10.8218	9.45943	10.4919	10.8611	11.1674	11.0835						0.239722	0.115021	0.0962945	0.722317	0.840062	0.535803	0.248374	-0.285123	-0.194974	0.42898	0.555365	0.352327	B5XCQ8	Oleoyl-[acyl-carrier-protein] hydrolase OS=Salmo salar OX=8030 GN=SAST PE=2 SV=1	10.7511	0.148302	0.243302	-0.546498	0.0384022	-1.99288	0.178202
B5X2W8	6.6865	8.29002	7.61471	7.83289	9.39446	8.81057	8.04439	8.55842	8.7879	8.24793	6.25927	7.94837	8.74147	9.81698	9.09276	8.48382	7.84549	8.01123	6.50779	8.47978	8.8392	9.77643	9.88874						0.119024	0.204838	0.124794	0.354729	0.331793	0.236484	0.0973116	-0.151192	-0.0966866	0.570784	0.544078	0.376157	B5X2W8	Dihydroorotate dehydrogenase (quinone) mitochondrial OS=Salmo salar OX=8030 GN=PYRD PE=2 SV=1	8.34605	-1.65955	-0.0560287	-0.731339	-0.513159	1.04841	0.464521
A0A1S3KZ18	8.64386	9.13443	7.02237	5.88509	7.30378	7.37504	5.96646	5.94723	6.52513	7.25739	5.77347	7.32193	7.96578	8.62936	9.70736	5.92362	7.02237	7.73471	5.86542	6.22517	6.53605	7.87652	8.12928						0.52942	-0.951956	-0.519959	0.78251	1.4084	0.744819	0.338044	-0.797267	-0.399722	0.382003	0.543627	0.335385	A0A1S3KZ18	Poly [ADP-ribose] polymerase OS=Salmo salar OX=8030 GN=LOC106563179 PE=4 SV=1	7.20747	1.43639	1.92696	-0.1851	-1.32238	0.0963096	0.16757
C0HB70	9.14975	9.03892	6.6865	7.60733	8.633	8.81698	5.84426	9.14466	8.46761	9.15228	7.29462	8.26209	7.60733	7.21917	9.70908	7.13143	9.17991	9.55842	5.8578	7.47573	9.43463	8.3443	9.35755						0.0892919	0.173527	0.101688	0.0708253	-0.192973	-0.0977468	0.0218306	0.0780873	0.035361	0.247842	0.543328	0.287043	C0HB70	Protein lin-7 homolog OS=Salmo salar OX=8030 GN=LIN7C PE=2 SV=1	8.21623	0.933517	0.822687	-1.52973	-0.608903	0.416767	0.600747
A0A1S3T4U9	10.3772	10.5216	7.94837	7.29462	9.1267	8.54303	6.38596	9.60177	8.97441	10.6439	6.01569	7.82655	8.61102	6.46434	9.10329	6.72792	10.1421	9.62571	7.80735	7.33985	9.80735	8.37069	10.3106						0.208526	-0.670321	-0.294278	0.296369	-0.687724	-0.348903	0.0473397	0.156274	0.0728689	0.221638	0.542758	0.273898	A0A1S3T4U9	Complex I-B14.5a OS=Salmo salar OX=8030 GN=ndufa7 PE=3 SV=1	8.59	1.7872	1.9316	-0.641631	-1.29538	0.536699	-0.0469709
B5DGH1	12.1768	10.2877	9.56986	9.66711	10.0901	8.91588	9.8392	11.1485	8.94837	12.0464	7.31288	6.59842	8.68299	10.3554	10.8057	8.98584	10.8376	13.0084	9.18735	9.74651	12.0634	9.95565	10.3987						0.591464	-1.69884	-0.72176	0.162246	-0.290935	-0.172081	0.195218	0.585767	0.269906	0.331427	0.542658	0.319658	B5DGH1	Enigma LIM domain protein-like OS=Salmo salar OX=8030 GN=LOC100196664 PE=2 SV=1	10.0273	2.14946	0.260363	-0.457477	-0.360227	0.0627626	-1.11146
B5XAU9	9.32418	9.6987	9.81858	9.82814	10.5216	10.0768	9.88722	10.5981	9.71425	9.75322	9.32418	9.53138	10.4717	10.8688	10.2761	9.77149	9.57932	9.10066	8.69697	10.4094	10.7814	10.973	11.0701						0.22676	-0.0866449	-0.075105	0.0975635	0.0761054	0.0591981	1.06011	-0.541753	-0.43165	1.26362	0.537541	0.438625	B5XAU9	Signal peptidase complex catalytic subunit SEC11 OS=Salmo salar OX=8030 GN=SC11A PE=2 SV=1	10.0033	-0.679093	-0.304573	-0.184693	-0.175133	0.518327	0.0735265
A0A1S3NIX5	8.48382	10.0224	7.77479	8.224	7.17991	9.23362	6.6795	7.29154	8.76155	10.4615	5.22944	7.31059	8.37069	7.21843	9.3443	7.45943	8.87958	9.86264	6.26597	6.72792	9.25267	6.92519	9.62022						0.227504	-0.685479	-0.309867	0.281051	0.502068	0.288308	0.0987508	-0.29018	-0.140354	0.228354	0.535355	0.275435	A0A1S3NIX5	programmed cell death protein 6-like OS=Salmo salar OX=8030 GN=LOC106579627 PE=4 SV=1	8.11216	0.371659	1.91024	-0.337371	0.111839	-0.932251	1.12146
B5XCM5	9.67596	10.388	10.7228	11.2586	10.5216	10.0224	10.7142	11.1984	10.8765	10.2167	9.93369	10.6795	10.944	10.973	10.4409	10.4305	10.8138	10.6795	11.0768	10.9944	11.5265	10.7398	11.2703						0.0772014	-0.0847282	-0.0607499	0.106833	0.0829055	0.0644498	0.365014	0.345355	0.246009	0.88175	0.518567	0.399854	B5XCM5	WW domain-binding protein 2 OS=Salmo salar OX=8030 GN=WBP2 PE=2 SV=1	10.6999	-1.02395	-0.311907	0.0228935	0.558693	-0.178307	-0.677507
B5X326	9.3966	8.33539	6.28991	7.40939	10.2167	8.99718	5.44234	10.1293	7.6222	10.3106	5.91886	6.28251	8.69349	7.62936	11.0224	8.64386	7.53916	9.14211	5.28349	6.67712	10.9069	9.67243	9.59433						0.0994833	-0.324276	-0.147708	0.0816753	0.300881	0.129122	0.168277	-0.536239	-0.241481	0.135921	0.516305	0.212061	B5X326	Plasminogen activator inhibitor 1 RNA-binding protein OS=Salmo salar OX=8030 GN=PAIRB PE=2 SV=1	8.31111	1.08549	0.0242757	-2.0212	-0.901724	1.90559	0.686066
A0A1S3P9Z8	13.0049	11.043	9.04439	9.67066	10.8765	9.98014	10.0901	10.7228	10.6883	10.9069	10.3106	10.2408	10.4094	10.42	11.0293	11.1228	10.6348	11.8376	10.8842	11.6165	10.9293	10.3219	10.8455						0.0612887	-0.154114	-0.0814931	0.510358	0.327972	0.253262	0.149545	0.42812	0.20562	0.71648	0.510912	0.379104	A0A1S3P9Z8	NAD-dependent protein deacylase sirtuin-5 mitochondrial OS=Salmo salar OX=8030 GN=sirt5 PE=3 SV=1	10.7231	2.28184	0.31994	-1.67867	-1.0524	0.15344	-0.74292
A0A1S3NJD7	5.98418	7.30378	6.36807	8.53916	7.09917	6.91886	6.34873	8.05528	6.83289	6.26217	7.98868	7.96	7.24793	7.46761	6.96578	7.45121	6.83133	5.94295	7.41785	7.07682	7.40939	7.96578	7.96						0.110267	0.212137	0.123917	0.186288	0.177621	0.129321	0.158683	-0.318088	-0.180457	0.556701	0.497487	0.351173	A0A1S3NJD7	NADP-retinol dehydrogenase OS=Salmo salar OX=8030 GN=rdh10 PE=3 SV=1	7.1912	-1.20702	0.112579	-0.823131	1.34796	-0.0920309	-0.272341
A0A1S3P1X7	6.31288	8.45533	5.45427	4.56682	7.65821	5.93546	6.23775	7.18982	7.74035	6.96578	5.77083	7.91289	6.47411	8.90087	6.38847	8.79766	7.36632	6.34363	5.5219	6.51111	6.06092	8.20945	8.22882						0.412294	0.90014	0.458052	0.502481	0.884966	0.489958	0.0698372	0.213293	0.102458	0.300423	0.497264	0.293514	A0A1S3P1X7	leiomodin-1-like isoform X2 OS=Salmo salar OX=8030 GN=LOC106582746 PE=4 SV=1	6.9132	-0.600322	1.54213	-1.45893	-2.34638	0.745008	-0.977742
A0A1S3MP15	7.19115	7.13955	7.6865	7.40088	6.31107	7.40088	7.02237	8.19476	7.87036	5.88753	6.49346	5.27053	8.35315	8.2854	7.64386	7.39232	5.99322	6.11878	6.90689	7.75489	7.63662	8.28077	7.2384			+		IPNV_24_Control_24	0.859855	-0.974051	-0.620589	0.732681	0.686413	0.47061	1.81502	-1.01489	-0.792389	0.507862	0.495404	0.342276	A0A1S3MP15	microtubule-associated protein 1B-like OS=Salmo salar OX=8030 GN=LOC106573927 PE=4 SV=1	7.19449	-0.00334304	-0.054943	0.492007	0.206387	-0.883423	0.206387
A0A1S3QQ82	8.91886	11.0835	11.3608	11.3387	12.2288	12.1485	11.7099	12.0258	11.2877	11.0701	11.6393	11.4094	12.1293	12.5887	12.5675	12.06	10.7142	10.2046	10.2644	11.6618	11.4969	11.7773	11.8017				+	IPNV_48_Control_48	0.518004	0.67616	0.422394	0.856113	0.308107	0.260926	0.149714	-0.281062	-0.164394	1.37596	-0.343869	-0.303352	A0A1S3QQ82	Fascin OS=Salmo salar OX=8030 GN=LOC106595370 PE=3 SV=1	11.456	-2.53713	-0.37249	-0.0951896	-0.11729	0.77281	0.69251
A0A1S3MLV0	10.7142	11.6926	10.388	8.56986	10.9801	11.1984	10.1674	11.2819	11.6573	10.9801	11.0901	9.64746	11.1923	11.2348	11.7814	10.1799	11.4666	8.75489	8.89785	10.3554	11.043	12.1799	12.0014						0.265539	0.502573	0.282541	0.176133	0.190111	0.133895	0.238149	-0.634744	-0.30705	0.438541	0.487941	0.325904	A0A1S3MLV0	tax1-binding protein 3 OS=Salmo salar OX=8030 GN=LOC106573550 PE=4 SV=1	10.7589	-0.044707	0.933693	-0.370907	-2.18905	0.221193	0.439493
A0A1S3L929	10.0498	10.9366	11.6484	11.0498	10.9144	11.2992	7.5157	11.1485	9.85331	11.3219	13.4252	9.69697	10.4818	10.4094	13.158	10.0224	8.94544	9.39232	10.42	12.0362	9.76818	10.6348	10.388						0.0584937	0.153182	0.0795504	0.287551	0.798442	0.370243	1.26288	-1.33527	-0.870204	0.186496	0.487355	0.240815	A0A1S3L929	keratin type I cytoskeletal 13-like OS=Salmo salar OX=8030 GN=LOC106564958 PE=3 SV=1	10.6311	-0.581344	0.305456	1.01726	0.418656	0.283256	0.668056
A0A1S3LY98	8.58871	8.37069	7.84549	8.20945	7.34873	8.7211	7.03342	8.49185	8.33985	8.15482	8.84862	7.89482	8.65821	7.07682	8.14466	8.15482	8.20945	8.24317	9.38154	8.04439	8.06609	9.07414	8.33985						0.0789359	0.0559411	0.0445649	0.0738952	0.10985	0.0716557	0.420155	0.357804	0.260831	0.450406	0.482343	0.325733	A0A1S3LY98	Dual specificity protein phosphatase OS=Salmo salar OX=8030 GN=dusp26 PE=3 SV=1	8.22786	0.360854	0.142834	-0.382366	-0.0184061	-0.879126	0.493244
B5XE87	10.5314	9.9263	8.30378	8.69697	10.8765	10.6883	9.35535	11.0154	8.15482	10.6348	9.42626	7.45121	10.6348	10.1799	11.7773	9.96145	10.4409	10.4818	6.93074	10.2408	11.5362	10.6618	11.4041						0.202681	-0.44783	-0.238842	0.101996	0.154473	0.0992378	0.0233487	-0.0801377	-0.0370791	0.433501	0.47684	0.319912	B5XE87	Protein transport protein Sec61 subunit beta OS=Salmo salar OX=8030 GN=SC61B PE=2 SV=1	9.97004	0.561362	-0.0437383	-1.66626	-1.27307	0.906462	0.718262
A0A1S3S6A0	8.62205	8.96867	7.72792	6.83289	9.30834	8.64386	7.55459	7.2384	8.67596	8.47978	7.40939	8.40088	8.75154	9.11634	9.0634	8.23362	8.79116	6.96578	6.74812	8.20457	8.14975	8.97154	9.32643						0.138409	0.203619	0.130802	0.537954	0.604928	0.397699	0.280158	-0.536194	-0.300494	0.368661	0.476775	0.305456	A0A1S3S6A0	Adenylosuccinate lyase OS=Salmo salar OX=8030 GN=LOC106607442 PE=3 SV=1	8.26891	0.353138	0.699758	-0.540992	-1.43602	1.03943	0.374948
A0A1S3MTZ0	6.61912	7.50779	6.49769	7.86388	7.59991	6.70775	5.15736	6.9542	6.83289	5.63227	6.43796	7.84549	6.54822	6.56986	7.60733	6.70339	5.35755	4.42708	5.61333	6.60001	6.17991	7.3837	8.15482			+		IPNV_24_Control_24	0.324873	-0.434969	-0.277297	0.16965	0.252395	0.160141	1.98578	-1.98947	-1.32854	0.292779	0.474807	0.283065	A0A1S3MTZ0	Tripeptidyl-peptidase 2 OS=Salmo salar OX=8030 GN=tpp2 PE=4 SV=1	6.64354	-0.0244239	0.864246	-0.145854	1.22034	0.956366	0.0642061
B5XB05	10.2761	8.33539	9.50779	8.70044	9.87498	9.62022	9.03892	7.7879	9.31061	7.12928	9.02791	8.13955	9.05257	10.9144	9.16992	9.40939	9.14211	10.3443	9.70563	10.2644	10.6165	8.07682	9.25503						0.574455	-0.803099	-0.485116	0.382101	0.556062	0.340105	0.384106	0.525741	0.330868	0.264047	0.472703	0.272296	B5XB05	Ribosomal protein L15 OS=Salmo salar OX=8030 GN=RL15 PE=2 SV=1	9.24783	1.02827	-0.912443	0.259957	-0.547393	0.627147	0.372387
A0A1S3LFH1	8.12412	9.63844	9.95565	8.14466	9.90087	8.89178	8.60733	8.633	9.24555	8.83289	8.76487	9.27845	9.27612	9.63844	9.12153	10.1548	9.20212	9.74651	9.85019	10.0901	8.55075	9.51767	9.74987						0.0449105	0.0647242	0.0430724	0.684482	0.539484	0.390581	0.47228	0.633892	0.396869	0.472552	0.468856	0.323517	A0A1S3LFH1	transcription elongation factor A protein 2-like isoform X1 OS=Salmo salar OX=8030 GN=LOC106566308 PE=3 SV=1	9.2572	-1.13308	0.381235	0.698445	-1.11254	0.643665	-0.365425
A0A1S3MS77	8.98014	8.633	8.12412	8.87958	9.56033	9.40088	8.93074	9.99435	9.11374	9.42626	8	8.67243	10.2288	9.76818	10.0224	9.72451	9.09011	9.09276	8.9542	9.03892	9.90539	10.388	10.4094						0.157214	0.148898	0.109205	0.95238	0.464395	0.371776	0.827964	0.391479	0.318433	0.556355	0.463853	0.334026	A0A1S3MS77	retinol dehydrogenase 7-like OS=Salmo salar OX=8030 GN=LOC106574554 PE=3 SV=1	9.31905	-0.338914	-0.686054	-1.19493	-0.439474	0.241276	0.0818261
C0HAI8	9.19476	9.09011	10.0498	10.7142	9.41151	8.64386	8.94837	9.93074	9.98014	8.73132	10.3106	10.9293	10.0634	8.9571	9.77643	9.57743	10.5216	9.7039	9.67948	9.57365	9.69	9.79442	9.7039						0.142525	0.225592	0.14092	0.439889	0.359972	0.263547	0.153414	0.206087	0.136556	0.79737	0.456873	0.355675	C0HAI8	Retinol dehydrogenase 12 OS=Salmo salar OX=8030 GN=RDH12 PE=2 SV=1	9.69461	-0.49985	-0.6045	0.35519	1.01959	-0.2831	-1.05075
A0A1S3RQ84	9.08481	10.1033	9.64566	9.33985	9.90989	10.1548	9.24317	10.2992	9.66711	9.85019	9.11634	7.50779	10.1799	10.6073	10.3106	9.65821	9.83131	10.3987	9.12153	9.74987	10.0768	10.5887	10.9873						0.385564	-0.508042	-0.3224	0.414692	0.287243	0.219854	0.238782	0.24046	0.171344	0.587229	0.448893	0.330111	A0A1S3RQ84	CJ057 protein isoform X1 OS=Salmo salar OX=8030 GN=cj057 PE=4 SV=1	9.80141	-0.716596	0.301894	-0.155746	-0.461556	0.108484	0.353394
B5XA45	12.9069	13.3163	12.3987	13.5981	13.2363	13.1016	12.9476	13.043	14.2438	14.2137	12.4564	12.6119	13.4252	13.6439	13.4893	12.7142	14.392	12.7503	10.7228	13.158	12.8611	13.9012	14.1908						0.238048	0.326453	0.209901	0.502152	0.23601	0.194228	0.17772	-0.433277	-0.223349	0.679611	0.445609	0.338414	B5XA45	Flavin reductase OS=Salmo salar OX=8030 GN=BLVRB PE=2 SV=1	13.188	-0.281061	0.128339	-0.789261	0.410139	0.0483391	-0.0863609
A0A1S3QF36	7.59246	7.53916	8.56605	8.01681	8.36632	8.37069	6.74147	8.96	7.96578	6.61471	8.26209	8.47167	7.33092	7.88264	9.09276	7.76155	7.6865	6.65821	7.63662	7.7879	8.29921	8.89482	9.22882						0.0746899	-0.100054	-0.067573	0.0535813	-0.0926526	-0.0576091	0.720782	-0.601507	-0.43056	0.32845	0.443067	0.281508	A0A1S3QF36	zinc-binding protein A33-like isoform X1 OS=Salmo salar OX=8030 GN=LOC106591348 PE=3 SV=1	7.98814	-0.395677	-0.448977	0.577913	0.0286726	0.378183	0.382553
A0A1S3T378	12.8899	12.3387	9.98014	10.6165	11.9293	11.1485	12.2167	11.8017	11.1228	12.9144	10.4409	8.33985	12.0566	8.24793	12.7977	10.7566	12.446	11.8258	9.98014	11.8688	12.7099	11.7099	12.5627						0.264106	-0.751844	-0.34641	0.337725	-0.809351	-0.399833	0.0127284	-0.0390127	-0.0192637	0.621395	0.438811	0.328506	A0A1S3T378	relA-associated inhibitor OS=Salmo salar OX=8030 GN=ppp1r13l PE=4 SV=1	11.4218	1.4681	0.916897	-1.44166	-0.805303	0.507497	-0.273303
A0A1S3Q4K7	10.0224	10.7649	10.3332	10.8138	10.3443	9.56224	9.46964	11.0701	10.6257	10.2761	10.0084	10.6439	10.7814	10.6439	10.9658	9.62936	10.1033	9.71425	8.9542	10.2877	10.5699	11.0362	10.2992						0.149949	-0.0950146	-0.0765088	0.353201	0.393514	0.265939	1.2558	-0.892967	-0.656923	0.478874	0.436662	0.308846	A0A1S3Q4K7	protein transport protein Sec24C-like isoform X4 OS=Salmo salar OX=8030 GN=LOC106589412 PE=3 SV=1	10.3009	-0.278465	0.464035	0.0323352	0.512935	0.0434352	-0.738625
A0A1S3N7H1	11.5411	10.944	10.6795	10.0498	10.5314	10.0634	10.7566	9.96578	11.0014	11.8455	9.11374	10.6618	10.42	9.224	10.5216	10.7056	11.8057	10.7731	6.24031	10.8218	11.0768	11.1799	9.98014						0.0823465	-0.147997	-0.08973	0.106642	-0.111481	-0.0804518	0.34276	-1.1972	-0.483503	0.626283	0.43538	0.327104	A0A1S3N7H1	dnaJ homolog subfamily C member 3-like OS=Salmo salar OX=8030 GN=LOC106577647 PE=4 SV=1	10.4306	1.11054	0.513436	0.248936	-0.380764	0.100836	-0.367164
A0A1S3SVP0	11.1098	11.4919	10.5118	11.1293	11.4252	10.973	9.94105	11.7356	11.3498	11.2408	10.6165	10.7814	11.3498	11.5887	11.3826	11.0967	11.4615	10.6618	9.03617	11.0901	11.2935	11.3608	12.0634						0.085535	-0.0635464	-0.0500687	0.358132	0.335772	0.239047	0.465041	-0.674203	-0.41023	0.433835	0.433257	0.299745	A0A1S3SVP0	tetratricopeptide repeat protein 9C-like OS=Salmo salar OX=8030 GN=LOC106612091 PE=4 SV=1	11.0735	0.0362687	0.418369	-0.561731	0.0557687	0.351669	-0.100531
B5X400	9.75154	10.3332	11.0084	8.28077	10.3663	10.5887	10.7482	9.13186	8.78463	10.4512	7.90087	10.2167	9.21917	11.2046	10.3554	10.944	9.25503	9.35975	9.71253	10.8455	10.5216	10.0768	11.1098						0.245029	-0.50511	-0.274789	0.147305	0.221996	0.141026	0.229235	-0.401039	-0.236343	0.448806	0.429663	0.30056	B5X400	Golgi SNAP receptor complex member 2 OS=Salmo salar OX=8030 GN=GOSR2 PE=2 SV=1	10.0072	-0.255701	0.325959	1.00116	-1.72647	0.359059	0.581459
B5XFN3	8.55075	9.42206	8.06609	7.89482	9.44294	9.18735	8.30378	9.64926	8	7.60733	7.76818	7.21917	9.58684	9.22159	9.69349	9.06609	8.11374	7.91289	6.85798	9.25267	9.30378	9.45327	10.2877						1.15334	-0.834759	-0.605028	0.313862	0.246168	0.184917	0.793578	-0.855226	-0.56271	0.515652	0.428524	0.310036	B5XFN3	Myosin light polypeptide 6B OS=Salmo salar OX=8030 GN=MYL6B PE=2 SV=1	8.68964	-0.138892	0.732418	-0.623552	-0.794822	0.753298	0.497708
B5DGJ3	8.81698	12.5289	12.3471	12.0735	12.0566	12.4793	11.1923	12.3907	12.3745	12.1611	12.4564	12.1611	12.1033	12.4331	12.4226	11.0566	10.4094	11.6303	11.0901	12.3443	12.2228	11.8803	13.3853						0.42631	0.846662	0.449614	0.0200542	-0.0258331	-0.0179659	0.137947	-0.398359	-0.191316	0.4375	0.428463	0.298073	B5DGJ3	60S ribosomal protein L38 OS=Salmo salar OX=8030 GN=rpl38 PE=2 SV=1	11.9138	-3.09678	0.615136	0.433336	0.159736	0.142836	0.565536
A0A1S3P9B8	7.01123	7.90689	7.90087	9.27845	9.94691	9.56605	8.32643	9.11634	9.36851	8.99152	10.0498	10.1674	9.32418	10.2877	10.3554	9.52356	8.05528	8.16992	7.93664	7.92481	8.42206	9.45738	9.17742	+				ISAV_24_Control_24	1.60316	1.61997	1.0483	0.706607	0.633768	0.441263	0.017882	0.02959	0.0190094	0.448211	-0.493514	-0.33035	A0A1S3P9B8	serine/threonine-protein kinase Nek7 isoform X2 OS=Salmo salar OX=8030 GN=nek7 PE=3 SV=1	8.96803	-1.9568	-1.06114	-1.06716	0.310417	0.978877	0.598017
C0H971	8.03892	8.13955	7.73471	8.36194	9.94251	9.77149	5.76553	9.43879	7.92481	8.76487	7.60733	6.91886	8.37069	8.82972	10.6165	8.53528	8.55842	7.29462	3.82367	7.53138	9.32418	9.56796	10.2046						0.270059	-0.264812	-0.188545	0.119249	0.358476	0.169046	0.581951	-1.50988	-0.688115	0.141361	0.42744	0.199104	C0H971	Formyltetrahydrofolate synthetase OS=Salmo salar OX=8030 GN=C1TC PE=2 SV=1	8.30723	-0.268312	-0.167682	-0.572522	0.0547083	1.63528	1.46426
A0A1S3KNX4	12.1611	12.1954	10.6883	11.2467	11.6883	11.0634	10.1033	11.7649	11.6073	12.5579	10.5216	10.5603	10.8918	11.2167	12.0189	10.3554	11.9801	11.5555	8.48382	10.2046	12.3415	11.3663	12.3987						0.165482	-0.261072	-0.162249	0.0225235	-0.0342572	-0.0225613	0.379082	-0.899706	-0.445591	0.271583	0.422837	0.257386	A0A1S3KNX4	non-muscle caldesmon-like isoform X2 OS=Salmo salar OX=8030 GN=LOC106561013 PE=4 SV=1	11.2596	0.901456	0.935756	-0.571344	-0.0129443	0.428656	-0.196244
C0H9R4	11.0566	11.0634	10.4717	9.70044	9.93958	8.95128	10.4615	11.1611	10.5793	10.6883	9.11374	10.6883	10.3554	9.87344	9.67596	10.0498	11.388	9.57365	7.77479	10.7731	11.1611	9.85954	10.4094						0.247784	-0.305647	-0.203444	0.105731	-0.139718	-0.0939492	0.463042	-0.99422	-0.509247	0.332577	0.422431	0.274041	C0H9R4	Flotillin OS=Salmo salar OX=8030 GN=FLOT1 PE=2 SV=1	10.2074	0.849234	0.856034	0.264334	-0.506926	-0.267786	-1.25609
A0A1S3RR63	12.6484	14.1357	13.2732	13.3987	12.2556	12.2076	12.2288	12.3636	14.1437	13.7834	12.9403	13.4512	12.1453	12.7649	12.5411	11.5265	12.9766	12.9311	12.9293	12.2819	12.3134	12.9458	13.2015						0.216412	0.215653	0.154244	0.0243002	-0.0194719	-0.0152884	0.524143	-0.418363	-0.307338	0.921371	0.421763	0.342149	A0A1S3RR63	Translation factor GUF1 mitochondrial OS=Salmo salar OX=8030 GN=guf1 PE=3 SV=1	12.8429	-0.194539	1.29276	0.430261	0.555761	-0.587339	-0.635339
B5DGF0	9.39874	9.62753	9.87037	9.57175	11.6528	10.6883	7.90087	11.3332	10.2527	10.6348	8.82018	10.2167	10.5603	11.4818	11.3608	10.2046	10.0084	8.93958	9.45738	10.2992	9.99435	11.2877	11.6795						0.388336	0.364002	0.258136	0.22441	0.508108	0.266142	0.206479	-0.148636	-0.11587	0.173434	0.421409	0.216845	B5DGF0	Adenosine kinase OS=Salmo salar OX=8030 GN=LOC100196663 PE=2 SV=1	10.2279	-0.829153	-0.600363	-0.357523	-0.656143	1.42491	0.460407
C0H9P3	8.57743	12.8553	7.56986	8.34873	9.70563	9.05799	9.00562	9.54303	8.67596	8.35755	8.41785	8.59991	9.55651	10.0084	10.3219	9.74315	8.20945	13.2863	8.58871	8.64746	9.32643	9.70044	11.3163						0.287695	-0.824999	-0.37594	1.27499	0.579433	0.466853	0.131063	0.690328	0.232935	0.296198	0.419582	0.263431	C0H9P3	ATP-binding cassette sub-family F member 1 OS=Salmo salar OX=8030 GN=ABCF1 PE=2 SV=1	9.45304	-0.87561	3.40226	-1.88318	-1.10431	0.25259	-0.39505
A0A1S3PIH8	9.18488	7.63662	6.69221	6.33659	8.43463	6.5345	6.37805	7.48382	6.4672	9.07682	5.29913	6.41602	6.23457	7.31263	9.29692	6.46695	6.16354	6.88264	6.55108	6.02544	8.12412	7.79302	8.53916						0.259759	-0.647785	-0.320253	0.0498758	0.120018	0.0651052	0.548946	-0.930157	-0.524728	0.227427	0.412688	0.238549	A0A1S3PIH8	ubiquitin-like protein 4A-A OS=Salmo salar OX=8030 GN=LOC106585593 PE=4 SV=1	7.18828	1.9966	0.448336	-0.496074	-0.851694	1.24635	-0.653784
B5DH06	10.4512	10.5118	10.5887	10.5314	10.8688	10.3219	10.7566	11.4147	10.5018	10.3772	9.59619	10.3219	11.4147	10.9069	10.6618	11.0498	10.42	10.5216	11.0362	10.7566	11.4818	11.2877	11.4767						0.768288	-0.321474	-0.266456	0.249245	0.167803	0.13167	0.361981	0.13848	0.119064	0.706733	0.410206	0.319891	B5DH06	Voltage-dependent anion-selective channel protein 2 OS=Salmo salar OX=8030 GN=LOC106608573 PE=2 SV=1	10.7503	-0.29906	-0.23846	-0.16156	-0.21886	0.11854	-0.42836
C0H8K5	10.5216	11.5265	10.8138	11.1421	11.5411	10.8218	10.4409	11.0701	11.0014	10.5699	11.2228	11.5362	11.2527	11.3934	11.4252	11.7228	11.1357	10.6707	10.0634	11.9218	10.8918	11.4252	11.2644						0.100987	0.0815797	0.0629166	0.982117	0.480055	0.383774	0.458887	-0.377743	-0.276822	0.615171	0.407356	0.309942	C0H8K5	S-adenosylmethionine synthase OS=Salmo salar OX=8030 GN=METK1 PE=2 SV=1	11.1033	-0.581674	0.423226	-0.289474	0.0388261	0.437826	-0.281474
A0A1S3P123	6.94251	7.07682	6.74147	5.98413	8.87958	8.71425	7.16993	8.99435	6.94251	7.32193	5.3505	5.76818	8.51964	8.82655	8.9629	6.63952	6.31107	11.1033	4.39467	7.86419	8.56986	8.90087	10.0362						0.265178	-0.340452	-0.222786	0.108554	-0.202376	-0.119827	0.128113	0.583442	0.216575	0.26677	0.403244	0.248548	A0A1S3P123	cytochrome c1 heme protein mitochondrial-like OS=Salmo salar OX=8030 GN=LOC106582630 PE=3 SV=1	7.65282	-0.710313	-0.576003	-0.911353	-1.66869	1.22676	1.06143
A0A1S3PVD9	7.36632	6.89482	6.1334	5.96347	8.47978	8.11894	7.90087	8.26679	7.25739	9.45943	7.62936	8.02237	7.79442	8.78136	9.37069	7.56986	6.1918	5.91169	5.25082	8.12928	7.33985	6.61948	7.80735	+				ISAV_24_Control_24	1.37703	1.50263	0.949091	0.164493	0.187486	0.130223	0.86577	-0.804733	-0.553619	1.06562	-0.717602	-0.531687	A0A1S3PVD9	tubulin beta-3 chain isoform X1 OS=Salmo salar OX=8030 GN=tbb3 PE=3 SV=1	7.48955	-0.123225	-0.594725	-1.35615	-1.52608	0.990235	0.629395
A0A1S3Q7N2	10.9873	13.1049	12.2167	11.3663	12.4843	12.4742	11.388	11.7271	11.6393	10.9293	11.584	12.0634	12.4435	14.0951	12.2198	11.2408	10.4717	11.2167	11.1923	9.64926	13.7936	14.0785	12.1196						0.288786	-0.36481	-0.238982	0.310774	0.481368	0.291189	0.775589	-0.958577	-0.601266	0.141067	0.391828	0.190836	A0A1S3Q7N2	calpain-2 catalytic subunit-like OS=Salmo salar OX=8030 GN=LOC106589959 PE=3 SV=1	11.9342	-0.946859	1.17074	0.282541	-0.567859	0.550141	0.540041
B5DH20	6.0063	8.99718	6.84549	8.79442	7.59991	7.50779	6.36107	8.47167	8.27146	8.82972	7.13955	5.49825	8.93958	7.93664	8.78463	8.72792	6.48864	7.12928	5.63227	5.70976	8.11374	8.11374	9.56796						0.0783365	-0.226099	-0.110883	1.20171	1.11208	0.747429	0.613162	-1.24411	-0.64073	0.166202	0.391188	0.204901	B5DH20	60S acidic ribosomal protein P1 OS=Salmo salar OX=8030 GN=LOC106570403 PE=2 SV=1	7.629	-1.6227	1.36818	-0.783509	1.16542	-0.0290887	-0.121209
B5DGF3	5.00603	6.22393	6.05961	5.53586	7.16993	5.80993	5.29646	6.72792	6.80735	6.10224	5.48543	5.91648	7.01123	7.9542	7.32193	6.04974	5.50779	6.17173	4.85682	5.05311	7.24954	6.66441	7.59991						0.423454	0.371516	0.267344	0.69402	0.833215	0.526644	0.162799	-0.194243	-0.133474	0.221674	0.390687	0.228943	B5DGF3	ATP synthase subunit d mitochondrial OS=Salmo salar OX=8030 GN=atp5h PE=2 SV=1	6.24268	-1.23665	-0.0187474	-0.183067	-0.706817	0.927253	-0.432747
A0A1S3NNI2	9.08215	11.2644	10.5018	10.2877	9.87498	11.446	9.64746	7.9542	10.7566	9.01123	10.1163	10.2992	8.89785	11.2046	8.81698	10.8994	9.83131	9.28077	10.1163	8.98299	10.9293	10.8138	9.75822						0.156332	-0.238201	-0.150344	0.0847492	0.224018	0.114465	0.410899	-0.541228	-0.344079	0.178823	0.390393	0.210934	A0A1S3NNI2	Clathrin heavy chain OS=Salmo salar OX=8030 GN=LOC106580423 PE=3 SV=1	9.99015	-0.908004	1.27425	0.511646	0.297546	-0.115174	1.45585
A0A1S3SSN6	13.4252	14.1033	13.6325	13.8037	13.9926	14.1033	14.1596	14.1517	14.1437	13.6325	13.7731	13.8727	13.8337	13.9658	13.9748	13.6325	13.1984	13.3304	13.2378	13.7419	13.3853	13.7936	14.0617		+	+	+	IPNV_24_Control_24;IPNV_48_Control_48;ISAV_48_Control_48	0.261497	0.114321	0.096926	1.51863	-0.250075	-0.229715	1.42595	-0.485656	-0.414112	1.31371	-0.356139	-0.311235	A0A1S3SSN6	dihydropteridine reductase-like isoform X1 OS=Salmo salar OX=8030 GN=LOC106611553 PE=4 SV=1	13.7804	-0.355226	0.322874	-0.147926	0.0232739	0.212174	0.322874
B5XC10	12.1196	11.865	10.42	9.73471	9.98014	10.7056	9.23601	10.9944	11.7056	12.0362	8.71081	9.25739	9.96578	10.3987	10.5216	10.2877	11.8297	11.8803	11.9256	9.72792	11.0566	10.8455	10.8297						0.241739	-0.607305	-0.300725	0.0551675	0.0644252	0.0456449	0.571196	0.843737	0.502858	0.332193	0.385908	0.258106	B5XC10	GST class-pi OS=Salmo salar OX=8030 GN=GSTP1 PE=2 SV=1	10.6972	1.42245	1.16785	-0.277155	-0.962445	-0.717015	0.00844522
A0A1S3S0R8	8.64746	8.73132	6.90689	8.77479	9.45738	8.633	7.29462	9.3015	7.64386	9.93811	7.48382	6.46271	9.10066	9.36632	9.90238	7.45121	8.49185	8.50779	5.20555	7.84549	9.5812	8.94251	9.85643						0.172277	-0.382992	-0.205641	0.149815	0.283519	0.164614	0.34297	-0.863382	-0.418312	0.23367	0.384784	0.231103	A0A1S3S0R8	RNA-binding protein with serine-rich domain 1-like OS=Salmo salar OX=8030 GN=LOC106606404 PE=3 SV=1	8.41421	0.233249	0.317109	-1.50732	0.360579	1.04317	0.218789
A0A1S3PN43	5.91049	8.74819	8.61102	8.37938	7.35755	8.53916	7.33985	8.19476	7.12928	7.36632	8.50383	8.11894	7.32193	9.37069	8.64024	6.38343	9.62936	5.66776	8.65464	8.45533	6.97728	8.99435	8.54303						0.0633036	-0.132679	-0.0760697	0.0335376	0.071243	0.0411225	0.0189226	0.0716466	0.0314928	0.303685	0.384669	0.251067	A0A1S3PN43	60 kDa chaperonin OS=Salmo salar OX=8030 GN=LOC106586369 PE=3 SV=1	7.94943	-2.03894	0.798763	0.661593	0.429953	-0.591877	0.589733
A0A1S3QCQ0	10.2527	10.8455	9.2854	10.2046	11.9549	10.7142	11.0224	13.5981	11.0901	11.0967	9.70217	10.5118	13.0934	11.2992	11.2819	10.9218	11.0901	10.6528	9.20945	10.6165	13.7628	12.3718	12.0768						0.439898	0.453156	0.310259	0.0767293	-0.173298	-0.095643	0.101889	0.170438	0.10591	0.161976	0.384587	0.200896	A0A1S3QCQ0	LOW QUALITY PROTEIN: endoplasmic reticulum-Golgi intermediate compartment protein 1 OS=Salmo salar OX=8030 GN=ergic1 PE=3 SV=1	11.1589	-0.906218	-0.313418	-1.87352	-0.954318	0.795982	-0.444718
A0A1S3Q3L8	10.0224	9.78627	10.4717	10.0084	10.2408	10.1163	9.83131	10.0634	9.84706	9.47978	10.1799	10.388	10.3106	10.7977	10.4409	10.0634	9.43045	10.2167	9.91139	9.71425	11.2644	10.1923	10.6073						0.153698	-0.0984941	-0.0790927	0.997718	0.340175	0.289412	0.36563	-0.219321	-0.174606	0.517053	0.381618	0.284878	A0A1S3Q3L8	Vesicle-fusing ATPase OS=Salmo salar OX=8030 GN=LOC106589298 PE=3 SV=1	10.1472	-0.124761	-0.360891	0.324539	-0.138761	0.0936387	-0.0308613
B5X4W6	13.6439	13.9106	12.6211	13.1658	11.7313	11.5068	12.7649	13.2482	14.2732	13.4893	13.5142	13.3304	13.0293	13.5627	12.1611	13.1892	13.8138	13.3987	11.2761	12.6662	13.0718	12.5018	12.5338						0.39228	0.316413	0.23377	0.628276	0.672782	0.4455	0.280938	-0.505821	-0.291004	0.38145	0.380614	0.265191	B5X4W6	Chloride intracellular channel protein OS=Salmo salar OX=8030 GN=CLIC2 PE=2 SV=1	12.9741	0.669804	0.936504	-0.352996	0.191704	-1.2428	-1.4673
A0A1S3PSR1	9.70563	10.7895	8.58496	9.35975	10.3106	10.4512	5.21904	10.6439	9.91737	8.56605	7.36632	9.08481	8.9542	9.24793	11.2107	9.07948	10.2992	5.47662	5.86047	7.08059	9.17742	10.6707	11.2107						0.586342	-0.87633	-0.514483	0.123121	0.466891	0.193091	0.829058	-2.39787	-0.997681	0.0853853	0.378655	0.145268	A0A1S3PSR1	RNA helicase OS=Salmo salar OX=8030 GN=LOC106587179 PE=4 SV=1	9.05509	0.650537	1.73441	-0.470133	0.304657	1.25551	1.39611
B5X5Q3	10.0634	10.0362	6.6865	9.7039	10.2046	8.12412	9.99435	10.7566	9.63481	10.2527	9.47167	9.49386	10.4305	9.90388	10.6439	9.87191	10.2877	9.84549	8.93369	9.99435	10.4512	9.66534	10.4615						0.295414	0.590759	0.321685	0.309145	0.442623	0.276087	0.219591	0.566471	0.28021	0.252633	0.373194	0.232762	B5X5Q3	V-type proton ATPase subunit G OS=Salmo salar OX=8030 GN=VATG1 PE=2 SV=1	9.77879	0.28461	0.25741	-3.09229	-0.07489	0.42581	-1.65467
B9ENP9	9.07414	10.2761	9.19229	10.1799	10.2877	9.9571	9.77643	10.5216	9.85798	9.92481	9.66178	9.44501	11.0566	10.9144	9.41363	10.3106	10.697	11.4041	9.62388	9.96578	10.697	10.4409	10.9218						0.0433785	0.0417798	0.0312856	0.294489	0.288104	0.204473	0.745949	0.894358	0.568465	0.676933	0.370653	0.293161	B9ENP9	Protein transport protein Sec61 subunit gamma OS=Salmo salar OX=8030 GN=SC61G PE=2 SV=1	10.1565	-1.0824	0.119555	-0.964255	0.0233552	0.131155	-0.199445
A0A1S3PME7	8.29921	8.14975	7.31288	8.03342	8.60363	8.07146	7.53916	8.93074	8.40939	8.5157	6.56682	7.77479	8.65105	8.00562	8.79116	7.64386	7.80735	8.6865	7.08387	7.55459	9	8.82972	9.23601						0.097069	-0.132142	-0.0881998	0.0109866	-0.0133226	-0.00946102	0.0679339	-0.0895736	-0.0610922	0.322889	0.368835	0.248436	A0A1S3PME7	ORM1-like protein OS=Salmo salar OX=8030 GN=LOC106586137 PE=3 SV=1	8.15203	0.14718	-0.00227957	-0.83915	-0.11861	0.4516	-0.0805696
A0A1S3R735	9.17243	9.45327	6.29268	8.26209	8.62571	7.2854	6.30126	9.39446	6.89482	9.30378	6.71882	6.81074	8.0643	7.45324	9.32193	6.41347	8.65821	6.79442	4.8936	6.85133	8.21917	8.33539	9.62022						0.399905	-0.863079	-0.442818	0.0332056	-0.0884764	-0.0461195	0.557115	-1.51304	-0.675057	0.152194	0.354819	0.187594	A0A1S3R735	muscleblind-like protein 1 isoform X10 OS=Salmo salar OX=8030 GN=LOC106600594 PE=4 SV=1	7.78873	1.3837	1.66454	-1.49605	0.473362	0.836982	-0.503328
A0A1S3LCC6	7.35755	6.75489	7.59991	8.13607	7.99435	7.11894	7.22882	7.77479	7.62205	7.61471	6.37678	7.12928	7.94251	8.2384	8.01123	7.42626	7.93664	6.9542	7.01123	7.48382	8.00562	7.93664	8.10852						0.279645	-0.276399	-0.196041	0.663766	0.375378	0.295092	0.140618	-0.161417	-0.112797	0.678712	0.354426	0.283039	A0A1S3LCC6	Dolichyl-diphosphooligosaccharide--protein glycosyltransferase subunit 2 OS=Salmo salar OX=8030 GN=LOC106565722 PE=3 SV=1	7.55492	-0.197372	-0.800032	0.0449878	0.581148	0.439428	-0.435982
A0A1S3LFF7	9.80574	9.5157	9.92184	9.7039	9.0954	8.75489	7.76818	9.35094	9.57743	9.30378	10.0224	10.3219	7.98868	8.7211	9.20212	8.19967	9.01402	8.98868	8.54303	8.92481	9.21189	8.33985	9.90539			+		IPNV_24_Control_24	0.105722	0.0695794	0.0559937	0.191072	-0.214457	-0.148817	2.54195	-0.888218	-0.763358	0.313558	0.353133	0.239323	A0A1S3LFF7	mesencephalic astrocyte-derived neurotrophic factor-like OS=Salmo salar OX=8030 GN=LOC106566211 PE=3 SV=1	9.13832	0.667421	0.377381	0.783521	0.565581	-0.0429191	-0.383429
B5X636	7.58496	7.64386	8.01123	8.9629	9.01681	7.96578	7.20945	8.96867	6.78628	8.17991	8.5157	8.8392	7.21917	7.24155	8.19967	7.58496	7.50779	8.69697	7.12928	9.44501	8.31288	8.45121	8.34873						0.018129	0.0295378	0.0190232	0.725911	-0.72884	-0.488939	0.194784	-0.272721	-0.176414	0.283983	0.349281	0.231114	B5X636	C20orf11 homolog OS=Salmo salar OX=8030 GN=CT011 PE=2 SV=1	8.07922	-0.494256	-0.435356	-0.0679861	0.883684	0.937594	-0.113436
B5X0Z2	6.98868	7.31288	9.13955	8.25267	8.92778	8.25739	9.06878	7.77479	8.54689	8.07682	9.02237	8.85487	8.94251	9.24079	9.43879	8.90087	8.20457	5.59694	9.33316	8.75822	8.71081	8.7211	9.20457						0.633649	0.70179	0.459149	0.976719	0.623558	0.469756	0.0688079	-0.211892	-0.101398	0.4779	0.341492	0.257887	B5X0Z2	Stress-induced-phosphoprotein 1 OS=Salmo salar OX=8030 GN=STIP1 PE=2 SV=1	8.49025	-1.50157	-1.17737	0.649298	-0.237582	0.437528	-0.232862
A0A1S3R275	10.4919	10.4094	8.36632	8.31288	10.0084	10.42	6.84549	9.98014	9.91886	10.7228	6.97728	9.47978	10.1923	9.57554	11.3608	9.91438	8.2854	10.3443	6.37143	8.5157	10.2992	9.89633	9.88722						0.041354	-0.12043	-0.0598512	0.467926	0.947262	0.49465	0.379692	-1.0614	-0.48231	0.138914	0.33611	0.175427	A0A1S3R275	BTB/POZ domain-containing protein KCTD1 isoform X1 OS=Salmo salar OX=8030 GN=LOC106599692 PE=4 SV=1	9.41634	1.07556	0.993059	-1.05002	-1.10346	0.592059	1.00366
A0A1S3SE35	8.81698	9.06878	5.853	8.72792	9.31061	8.19476	7.71425	9.53916	8.98299	9.13955	7.8009	7.40939	9.01402	8.86109	8.37069	9.21917	8.76155	5.72781	10.6528	11.4818	7.57743	7.8009	9.24079						0.0904672	0.216539	0.115733	0.141268	0.176548	0.119778	0.0619748	0.264067	0.105701	0.125843	0.335536	0.167839	A0A1S3SE35	Calcium-transporting ATPase OS=Salmo salar OX=8030 GN=LOC106608917 PE=3 SV=1	8.5768	0.240183	0.491983	-2.7238	0.151123	0.733813	-0.382037
A0A1S3NBJ0	12.42	12.7121	9.46352	11.2107	12.5699	11.9873	11.0154	13.3021	11.8918	13.0851	10.388	11.6257	11.9944	10.3987	12.8416	11.0566	12.5216	12.664	7.45943	11.7013	13.2497	12.5864	12.6684						0.119705	0.296099	0.154025	0.392937	-0.645826	-0.375354	0.126188	-0.569885	-0.212857	0.231838	0.332806	0.210762	A0A1S3NBJ0	Calponin OS=Salmo salar OX=8030 GN=LOC106578491 PE=3 SV=1	11.7745	0.645489	0.937589	-2.31099	-0.563811	0.795389	0.212789
B5XD19	12.8218	12.4409	13.0032	13.5507	13.5627	13.3443	13.1469	13.0276	13.3021	12.5981	13.1131	13.3581	13.7731	13.3853	13.3581	13.7936	13.2213	13.3163	12.8376	13.0413	13.6211	13.7099	14.0362						0.188612	0.138689	0.107637	0.936657	0.307176	0.26319	0.227214	0.170926	0.131554	0.671953	0.331778	0.267983	B5XD19	Catechol O-methyltransferase OS=Salmo salar OX=8030 GN=COMT PE=2 SV=1	13.2767	-0.454865	-0.835765	-0.273465	0.274035	0.286035	0.0676348
C0H8K8	9.50779	8.27146	10.3987	9.35975	10.5887	10.0362	9.37069	10.42	10.7142	11.0293	10.5216	10.6618	11.4512	11.7228	8.62571	11.0498	9.80413	9.59059	8.47573	9.70217	9.29462	10.1674	10.6795	+				ISAV_24_Control_24	1.6193	1.34729	0.929686	0.343657	0.60851	0.345951	0.0529686	-0.0942875	-0.0581812	0.133834	-0.142961	-0.101911	C0H8K8	Small ubiquitin-related modifier	10.0628	-0.554986	-1.79132	0.335924	-0.703026	0.525924	-0.0265757
C0HBK4	7.88264	8.54303	9.92184	7.74147	8.67948	8.35315	6.70044	8.91289	8.29921	7.82018	7.41785	7.86419	8.56605	8.87344	9.10852	7.41785	7.29462	6.10434	8.54303	8.75154	7.84549	8.35755	9.00843						0.599161	-0.671889	-0.439215	0.210045	0.32998	0.20305	0.684515	-1.20825	-0.65905	0.237663	0.329264	0.210954	C0HBK4	Caspase-3 OS=Salmo salar OX=8030 GN=CASP3 PE=2 SV=1	8.17423	-0.291587	0.368803	1.74761	-0.432757	0.505253	0.178923
B5DGT0	11.1421	11.1357	10.6165	11.4564	13.2423	13.3163	12.7997	13.1815	11.4305	11.2167	11.7398	11.2167	13.3443	12.9031	13.3581	12.9458	11.2107	11.7271	11.9181	13.2091	13.412	13.4252	13.7936						0.715383	0.313251	0.258151	0.00575926	0.00290585	0.0024861	0.967665	0.53094	0.417625	0.998498	0.325074	0.278435	B5DGT0	Myosin regulatory light chain 2 smooth muscle isoform OS=Salmo salar OX=8030 GN=MLRN PE=2 SV=1	12.3366	-1.19448	-1.20088	-1.72008	-0.880178	0.905722	0.979722
A0A1S3PB70	7.45943	9.18239	5.97039	8.10329	8.64746	7.7879	7.0924	8.40088	8.70736	6.56224	7.26679	7	5.87036	6.26679	8.7211	8.55075	8.56986	5.86291	6.49506	7.33092	8.0607	8.56605	9.26444						0.136453	-0.29478	-0.1623	0.324989	-0.629911	-0.345499	0.273919	-0.702937	-0.34319	0.24547	0.323367	0.210557	A0A1S3PB70	protein PRRC2C isoform X6 OS=Salmo salar OX=8030 GN=prrc2c PE=4 SV=1	7.64085	-0.181417	1.54154	-1.67046	0.462443	1.00661	0.147053
A0A1S3KWX9	12.865	13.1309	12.1131	12.5934	13.5018	13.1737	11.4252	13.3163	12.5241	13.4893	12.5934	12.5793	12.3772	12.4173	13.9012	12.3191	12.4868	12.8956	10.6073	11.8956	13.1984	13.5981	14.0102						0.144899	0.120943	0.0918035	0.0577413	-0.100531	-0.062251	0.469333	-0.679003	-0.413247	0.190025	0.32131	0.193093	A0A1S3KWX9	LDLR chaperone MESD OS=Salmo salar OX=8030 GN=LOC106562689 PE=3 SV=1	12.7397	0.125335	0.391235	-0.626565	-0.146265	0.762135	0.434035
A0A1S3NCF5	8.8392	9.09276	7.96578	7.59991	9.49985	9.22641	8.20945	8.65464	7.27612	9.0634	7.79442	8.56224	8.64386	9.48382	9.92926	8.77479	8.47573	6.19574	7.96578	9.90989	8.0607	9.19476	9.70217						0.143154	-0.20037	-0.130826	0.3127	0.310343	0.218722	0.525987	-0.828661	-0.483627	0.25941	0.319293	0.2122	A0A1S3NCF5	ATP-dependent 6-phosphofructokinase OS=Salmo salar OX=8030 GN=LOC106578535 PE=3 SV=1	8.61394	0.225257	0.478817	-0.648163	-1.01403	0.885907	0.612467
A0A1S3NTV0	10.1163	9.95128	6.90689	7.57743	10.0634	8.89178	6.88716	9.73978	7.97728	10.0768	6.64386	5.34696	7.09803	6.80187	10.7649	8.08215	10.0768	8.84235	7.30273	5.71149	10.2761	9.92035	10.9144						0.377519	-1.12676	-0.48998	0.251563	-0.708798	-0.329667	0.0296775	0.102646	0.0471277	0.0810052	0.31006	0.130206	A0A1S3NTV0	unconventional myosin-XVIIIa-like isoform X5 OS=Salmo salar OX=8030 GN=LOC106581247 PE=3 SV=1	8.52044	1.59586	1.43084	-1.61355	-0.943009	1.54296	0.371341
B5XGI6	14.0447	14.0617	14.5018	14.2137	14.3512	14.2732	14.1984	14.4448	14.0532	14.2288	14.0276	14.3512	14.3092	14.2213	14.6325	13.8337	14.2586	14.3373	14.5326	14.2659	14.6773	14.6991	14.863						0.114601	-0.0402877	-0.0356354	0.149789	-0.0677328	-0.0577634	0.545298	0.170671	0.149376	1.18316	0.30943	0.271997	B5XGI6	ARMET OS=Salmo salar OX=8030 GN=ARMET PE=2 SV=1	14.3209	-0.276204	-0.259204	0.180896	-0.107204	0.0302957	-0.0477043
A0A1S3RDE3	12.446	9.75322	9.78463	10.8376	11.5887	10.973	10.4512	10.6439	10.1421	11.5651	10.8533	10.5118	11.4305	11.4767	11.7855	11.1611	11.8258	11.7649	9.07146	10.7228	11.2761	11.5651	11.3276						0.0307308	0.0626855	0.0368456	1.01022	0.549256	0.429035	0.0598793	0.18198	0.0880608	0.452686	0.308706	0.236296	A0A1S3RDE3	Elongation factor Tu OS=Salmo salar OX=8030 GN=LOC106601877 PE=3 SV=1	10.9982	1.44782	-1.24496	-1.21355	-0.160579	0.590521	-0.0251787
A0A1S3MP07	9.51373	9.8392	8.41785	9.18735	10.6348	10.7649	9.28077	9.80735	10.4409	9.92333	8.94251	9.17243	10.6883	11.4818	10.9586	10.4717	9.77314	9.66	8.56224	9.60918	10.2046	10.9586	10.9366						0.356592	0.380251	0.260468	0.962654	0.778117	0.550436	0.0673715	0.0922586	0.0621715	0.262211	0.305283	0.206531	A0A1S3MP07	interferon-induced protein 44-like isoform X1 OS=Salmo salar OX=8030 GN=LOC106573918 PE=4 SV=1	9.96652	-0.452787	-0.127317	-1.54867	-0.779167	0.668283	0.798383
A0A1S3MN10	12.7669	13.7099	14.2586	13.8238	14.1196	13.6325	13.2333	14.0447	13.9293	12.8975	14.0447	13.6211	14.2288	14.0102	14.1517	12.5459	14.2363	13.1016	13.279	13.8138	13.7936	14.0189	14.6154						0.0138394	-0.0166557	-0.0118431	0.0177029	-0.0234022	-0.016159	0.0756722	-0.100808	-0.0683749	0.492009	0.302873	0.236484	A0A1S3MN10	heterogeneous nuclear ribonucleoprotein M-like isoform X2 OS=Salmo salar OX=8030 GN=LOC106573572 PE=4 SV=1	13.7338	-0.966887	-0.023887	0.524813	0.090013	0.385813	-0.101287
A0A1S3MFP0	10.8057	11.9944	11.9366	12.1799	11.8017	11.3826	10.8765	11.9766	12.1421	11.9549	11.7977	12.1643	12.0084	12.3163	11.9944	11.4717	11.4041	10.7731	11.4305	11.2527	11.6573	11.944	12.3907						0.385319	0.285582	0.215721	0.708128	0.438331	0.336868	0.591665	-0.526605	-0.373278	0.384704	0.301814	0.22478	A0A1S3MFP0	Ferrochelatase OS=Salmo salar OX=8030 GN=fech PE=3 SV=1	11.7242	-0.918483	0.270217	0.212417	0.455717	0.0775174	-0.341583
B9EQK6	10.42	11.3826	9.53722	9.84549	10.8918	10.3554	8.76487	10.8297	10.7056	10.8918	8.66534	9.26444	10.6439	11.0901	11.0084	9.03617	9.99435	8.96578	6.84549	9.22882	10.3332	10.9293	11.5507						0.248722	-0.414525	-0.24687	0.127311	0.23421	0.13857	0.912459	-1.69445	-0.886161	0.165335	0.300063	0.176445	B9EQK6	Actin-related protein 2/3 complex subunit 3 OS=Salmo salar OX=8030 GN=ARPC3 PE=2 SV=1	10.0513	0.368675	1.33128	-0.514105	-0.205835	0.840475	0.304075
A0A1S3L4W8	10.9944	10.6707	9.71253	9.62022	10.8138	11.1674	7.53138	11.4252	10.0634	11.3826	8.90087	9.86419	10.7566	9.75822	11.2527	10.1923	10.7142	9.73132	8.15987	7.81378	10.973	11.4357	11.9106						0.119075	-0.196671	-0.121733	0.0967229	0.255486	0.129925	0.419367	-0.714294	-0.409718	0.0832149	0.298819	0.13001	A0A1S3L4W8	Phosphoglycerate mutase OS=Salmo salar OX=8030 GN=LOC106564313 PE=3 SV=1	10.2107	0.783749	0.460049	-0.498121	-0.590431	0.603149	0.956749
B5XCC7	11.0362	11.769	11.5314	11.6839	10.7649	11.0498	9.92184	11.2107	11.7099	10.388	11.4147	11.2228	11.2408	10.7814	11.5746	10.1033	11.7099	10.2288	10.1923	11.2288	10.1674	11.0362	11.7099						0.438273	-0.321249	-0.241994	0.170051	0.1882	0.131731	0.837686	-0.794757	-0.54398	0.288638	0.298781	0.208733	B5XCC7	Mitochondrial import receptor subunit TOM34 OS=Salmo salar OX=8030 GN=OM34 PE=2 SV=1	11.0294	0.00678522	0.739585	0.501985	0.654485	-0.264515	0.0203852
A0A1S3MQK1	11.0014	10.9144	8.9542	9.60733	12.2076	11.3608	8.5812	11.9476	9.93958	11.2467	9.61655	9.00562	10.5981	9.88417	12.7895	11.0084	10.6883	9.61471	7.98299	9.22159	12.3134	11.4252	12.3219						0.0879817	-0.167207	-0.0989343	0.014892	0.0457189	0.0224354	0.326689	-0.690679	-0.366054	0.0978831	0.296218	0.140501	A0A1S3MQK1	lipoma-preferred partner homolog OS=Salmo salar OX=8030 GN=LOC106574216 PE=4 SV=1	10.5318	0.469607	0.382607	-1.57759	-0.924463	1.67581	0.829007
A0A1S3P8B9	6.36184	7.46761	6.81976	9.46148	7.62936	8.94544	5.6058	11.0293	6.57791	6.96578	7.67948	8.3837	8.65105	9.52552	7.3475	6.5727	7.32597	8.6865	4.44666	5.38683	9.44501	8.65821	10.8994						0.0561324	-0.125953	-0.070314	0.0759577	-0.27828	-0.12015	0.210988	-0.707962	-0.304917	0.0642722	0.294882	0.112101	A0A1S3P8B9	Transcription and mRNA export factor ENY2 OS=Salmo salar OX=8030 GN=LOC106583768 PE=3 SV=1	7.82056	-1.45872	-0.352947	-1.0008	1.64092	-0.191197	1.12488
B5DG71	8.73132	10.6795	11.8138	11.3443	9.01681	9.45121	9.06609	10.7649	10.6439	10.4094	10.4717	10.3106	8.99718	12.4331	10.9366	7.90689	10.2046	10.0084	15.4186	9.60363	9.26209	9.82496	10.7731						0.0985434	-0.183335	-0.109015	0.176831	0.493698	0.236611	0.303979	1.235	0.459878	0.22434	0.291209	0.191434	B5DG71	Histone H3 OS=Salmo salar OX=8030 GN=h3f3a PE=2 SV=1	10.351	-1.61967	0.328514	1.46281	0.993314	-1.33418	-0.899776
B5X331	12.4147	12.7334	10.4094	11.043	12.3554	11.6484	11.1228	12.2761	11.8918	12.6439	11.0901	10.9218	11.8218	11.1611	12.5651	11.7773	12.3359	12.5627	9.95565	11.5265	12.2228	11.8727	12.933						0.00651588	-0.0132375	-0.00787758	0.0160544	-0.0193496	-0.0137432	0.0111846	-0.0320295	-0.0163731	0.287502	0.288065	0.203246	B5X331	PDZ and LIM domain protein 1 OS=Salmo salar OX=8030 GN=PDLI1 PE=2 SV=1	11.795	0.619685	0.938385	-1.38562	-0.752015	0.560385	-0.146615
B5XCY4	8.11894	8.86419	7.97154	8.33539	8.93958	8.86419	7.7211	7.2384	7.20945	7.62205	8.33985	8.88264	8.15482	9.00843	9.64566	7.60733	8.17493	7.77479	6.39575	8.25582	8.76155	8.53528	8.3443						0.309865	-0.309016	-0.217571	0.276807	0.413242	0.255377	0.838236	-0.874028	-0.580096	0.267022	0.283418	0.197215	B5XCY4	14-3-3 protein beta/alpha-1 OS=Salmo salar OX=8030 GN=143B1 PE=2 SV=1	8.20722	-0.0882765	0.656973	-0.235677	0.128173	0.732363	0.656973
A0A1S3SZM7	10.7228	10.2288	8.57743	10.7895	11.4767	10.388	8.56986	10.5118	9.90989	9.58871	11.1421	9.37721	9.6987	9.85954	11.4969	10.0362	10.5216	9.82177	10.4717	9.56415	11.0084	10.5216	10.9801						0.0401594	-0.075166	-0.0455623	0.0167104	0.0362236	0.0208873	0.110185	0.192036	0.117157	0.155786	0.281986	0.166468	A0A1S3SZM7	ras-related protein Rab-34-like isoform X6 OS=Salmo salar OX=8030 GN=LOC106612797 PE=4 SV=1	10.2288	0.493954	-4.6087e-05	-1.65142	0.560654	1.24785	0.159154
A0A1S3NMW9	6.66778	8.2384	6.65821	6.41278	8.5157	6.21529	6.88264	8.52748	7.73471	9.33092	5.80478	7.97728	8.11955	8.2854	8.81698	6.01123	5.81589	6.96912	7.3837	7.33092	7.8392	8.60363	7.49185						0.371734	0.717627	0.390356	0.119664	0.273013	0.147515	0.163945	-0.271391	-0.166276	0.167078	0.281122	0.170342	A0A1S3NMW9	MOB kinase activator 1A OS=Salmo salar OX=8030 GN=LOC106580353 PE=4 SV=1	7.46232	-0.794543	0.776077	-0.804113	-1.04954	1.05338	-1.24703
B5X6F4	10.2644	10.8218	11.2935	10.6165	11.7936	11.043	11.2408	11.9549	10.4409	10.2408	10.697	10.9513	11.9873	12.0119	11.0701	10.8611	10.9293	10.1033	11.1984	11.2992	11.5934	12.0189	12.2408						0.25794	-0.166581	-0.131729	0.0233764	-0.0254869	-0.0185771	0.0047695	-0.00539517	-0.00392373	0.40718	0.279985	0.214825	B5X6F4	Signal sequence receptor subunit gamma OS=Salmo salar OX=8030 GN=SSRG PE=2 SV=1	11.1597	-0.895261	-0.337861	0.133839	-0.543161	0.633939	-0.116661
A0A1S3RJV1	10.8057	11.3718	10.6883	10.5793	10.1923	10.0901	10.8218	11.6795	10.973	10.8533	10.0634	10.5314	10.7649	9.66711	9.7879	10.9586	11.1861	11.1357	10.4512	11.0498	11.3443	10.6618	10.8455						0.422325	-0.256005	-0.201722	0.349968	-0.401305	-0.268795	0.0781994	0.0630732	0.0489757	0.297086	0.279438	0.20049	A0A1S3RJV1	Flotillin OS=Salmo salar OX=8030 GN=flt2 PE=3 SV=1	10.7175	0.0881865	0.654287	-0.0292135	-0.138213	-0.525213	-0.627413
B9ELE1	10.1923	12.3907	10.0224	10.7731	10.4717	11.2228	9.29462	12.2288	11.2877	12.4357	10.0084	9.51767	10.3443	10.7313	10.8138	10.0224	11.0154	11.1033	7.41785	9.51373	10.8765	10.8297	13.0735						0.0127907	-0.0322564	-0.0174309	0.200055	-0.326536	-0.198469	0.353609	-0.999108	-0.454155	0.102689	0.268883	0.136985	B9ELE1	Protein S100 OS=Salmo salar OX=8030 GN=S10A1 PE=2 SV=1	10.6777	-0.485425	1.71298	-0.655325	0.0953752	-0.206025	0.545075
B5XAH5	9.41996	9.9571	9.13955	9.16239	10.3443	10.973	10.3772	10.7056	10.4717	10.1293	9.26679	9.88111	11.0293	10.9586	11.0566	10.7895	10.6165	10.9513	10.1163	10.9366	11.1163	10.7566	10.6528			+		IPNV_24_Control_24	0.812146	0.517463	0.392802	1.17567	0.358473	0.30894	1.88464	1.14164	0.876204	0.718212	0.265566	0.224987	B5XAH5	Galectin OS=Salmo salar OX=8030 GN=LEG9 PE=2 SV=1	10.383	-0.963014	-0.425874	-1.24342	-1.22058	-0.0386739	0.590026
A0A1S3R7M3	10.8765	10.6257	10.1548	10.7566	8.93074	9.81698	10.8138	11.4041	9.01402	10.4615	10.4919	9.88417	10.1548	10.0901	9.20701	10.1033	10.6165	10.1799	9.88264	11.1548	10.5793	9.89482	10.3987						0.844547	-0.640519	-0.464074	0.241884	-0.352587	-0.221533	0.689627	-0.377034	-0.299613	0.170064	0.265529	0.165464	A0A1S3R7M3	V-type proton ATPase subunit a OS=Salmo salar OX=8030 GN=LOC106601026 PE=3 SV=1	10.2388	0.637688	0.386888	-0.0840122	0.517788	-1.30807	-0.421832
A0A1S3S8W9	11.2228	11.5603	10.5981	10.0634	11.2288	10.8057	7.86419	10.2408	10.4615	9.63662	10.0634	10.697	10.4305	11.2348	11.6883	7.85175	11.3276	8.36632	6.15583	10.0634	9.7364	10.2644	11.1357						0.789959	-0.646527	-0.459909	0.0846384	0.266432	0.12452	0.829077	-2.24458	-0.970125	0.122525	0.265102	0.146573	A0A1S3S8W9	3-beta-hydroxysterol Delta (14)-reductase OS=Salmo salar OX=8030 GN=LOC106607865 PE=3 SV=1	10.1173	1.10551	1.44301	0.480813	-0.0538874	1.11151	0.688413
A0A1S3RU12	7.79442	7.52356	8.52356	8.21917	9.74483	9.47978	8.82655	9.66178	9.72792	9.21917	9.65105	7.81378	8.37938	9.77808	8.48784	8.80735	8.74819	8.47167	7.59246	9.82972	9.35755	9.87344	9.70044						1.14911	1.0878	0.726947	0.726406	-0.565073	-0.409416	0.264864	0.255598	0.183584	0.502772	0.262054	0.21157	A0A1S3RU12	ER membrane protein complex subunit 2-like OS=Salmo salar OX=8030 GN=LOC106605058 PE=3 SV=1	8.92225	-1.12783	-1.39869	-0.398687	-0.703077	0.822583	0.557533
B5X788	7.76155	8.01681	7.16993	7.7211	8.77149	8.25267	7.78136	8.84862	7.70044	7.8392	7.20945	7.24793	8.56605	8.74147	8.48382	8.37069	8.16491	8.78136	7.03342	8.26679	8.55459	8.78463	9.08746						0.294186	-0.16809	-0.135684	0.191381	0.126972	0.100709	0.27972	0.325884	0.220586	0.371643	0.259834	0.199317	B5X788	Dolichyl-diphosphooligosaccharide--protein glycosyltransferase subunit KCP2 OS=Salmo salar OX=8030 GN=KCP2 PE=2 SV=1	8.13721	-0.375656	-0.120396	-0.967276	-0.416106	0.634284	0.115464
A0A1S3SEG8	8.82655	9.91289	7.74147	8.75154	9.27146	8.66534	8.15987	10.0084	9.83605	9.27845	8.5157	8.73132	9.20457	8.12928	9.43879	8.45943	9.42626	6.72792	7.14975	9.15987	8.44708	9.72792	9.80252						0.210713	0.282267	0.184096	0.16758	-0.218255	-0.145158	0.540079	-1.04013	-0.554479	0.201304	0.258073	0.171223	A0A1S3SEG8	protein KHNYN-like isoform X2 OS=Salmo salar OX=8030 GN=LOC106608968 PE=4 SV=1	8.84228	-0.0157296	1.07061	-1.10081	-0.0907396	0.42918	-0.17694
B5X2Z8	8.91588	8.8857	6.94251	7.97154	9.33092	8.87037	7.80735	9.18488	8.77808	8.93369	8.12412	8.69349	8.02791	8.35315	9.32643	8.8392	9.33316	9.16992	10.8057	7.73471	9.16992	9.87037	9.41785						0.399492	0.453436	0.302485	0.137027	-0.161706	-0.111823	1.13579	1.5907	0.933968	0.167923	0.249835	0.158586	B5X2Z8	Carbonyl reductase 4 OS=Salmo salar OX=8030 GN=CBR4 PE=2 SV=1	8.80378	0.112104	0.0819239	-1.86127	-0.832236	0.527144	0.0665939
A0A1S3RM85	7.12928	8.23362	6.01444	7.41785	8.36632	8.30834	5.85586	8.95128	7.74819	8.53916	7.25448	6.51538	7.40088	7.78136	9.15482	6.32943	6.05528	9.23601	5.56361	5.88996	9.14721	8.75822	8.67596						0.199266	0.315504	0.194083	0.0816459	-0.203828	-0.107197	0.079913	-0.247163	-0.117391	0.0883647	0.247386	0.122656	A0A1S3RM85	vasodilator-stimulated phosphoprotein-like isoform X2 OS=Salmo salar OX=8030 GN=LOC106603798 PE=3 SV=1	7.57943	-0.450152	0.654188	-1.56499	-0.161582	0.786888	0.728908
A0A1S3KWQ8	8.33985	9.05257	8.12412	7.76818	10.1548	9.26444	6.12796	7.20945	8.79116	8.61471	7.76155	8.00562	7.44294	10.4615	10.1799	6.94562	7.82018	6.66514	5.41233	6.90306	7.34873	9.48583	10.0084						0.0261902	-0.0279191	-0.0204571	0.16977	0.568317	0.247488	1.28631	-1.68863	-1.01474	0.0737815	0.247343	0.112331	A0A1S3KWQ8	transmembrane emp24 domain-containing protein 2-like isoform X2 OS=Salmo salar OX=8030 GN=LOC106562632 PE=3 SV=1	8.16905	0.170805	0.883525	-0.0449252	-0.400865	1.98575	1.09539
B9ENC7	8.85798	9.5157	11.3554	10.4919	10.9293	10.9944	10.2408	10.4094	10.697	8.8857	10.7566	9.74987	10.7313	12.4041	10.7398	10.7313	9.98014	9	12.4147	11.1098	9.90388	11.1799	11.3608						0.0158125	-0.0329487	-0.0193237	0.509576	0.508176	0.348627	0.144375	0.409721	0.198065	0.264076	0.245169	0.177441	B9ENC7	Histone H1 OS=Salmo salar OX=8030 GN=H1 PE=2 SV=1	10.5409	-1.68288	-1.02516	0.81454	-0.0489596	0.38844	0.45354
B5X1V0	5.32553	7.31288	10.2992	10.2046	6.87036	7.07682	6.94251	9.05257	6.88264	6.30777	9.69174	10.1421	8.64386	7.73728	6.59991	8.09276	5.50778	6.31107	9.69174	7.82018	7.82655	7.44294	7.83289						0.00637861	-0.029482	-0.0115719	0.160217	0.282886	0.168476	0.252247	-1.11535	-0.40051	0.179322	0.245075	0.159888	B5X1V0	Erythrocyte Band 7 integral membrane protein OS=Salmo salar OX=8030 GN=STOM PE=2 SV=1	7.80938	-2.48385	-0.496497	2.48982	2.39522	-0.939017	-0.732557
A0A1S3SWI2	10.0362	10.1033	10.1421	10.0224	11.0498	10.4094	9.86573	10.5018	10.2167	10.0498	9.94983	10.0498	10.4305	11.1923	10.9801	10.2761	10.3332	10.0224	9.50779	10.0634	10.6528	10.9513	11.1293						0.0533042	-0.00941658	-0.00886577	0.346025	0.26305	0.198347	0.238483	-0.121545	-0.100941	0.302379	0.2425	0.181419	A0A1S3SWI2	vesicular integral-membrane protein VIP36-like isoform X1 OS=Salmo salar OX=8030 GN=LOC106612240 PE=4 SV=1	10.345	-0.308846	-0.241746	-0.202946	-0.322646	0.704754	0.0643543
A0A1S3M114	8.94544	10.1293	8.42626	10.2288	10.5314	9.81057	8.54689	10.7649	9.75489	10.5411	8.87958	9.80896	10.3106	10.1293	11.2228	10.0634	9.76321	10.0362	5.2709	8.64746	10.4512	10.7056	10.8138						0.225243	0.31368	0.201144	0.402555	0.518092	0.330711	0.322745	-1.07569	-0.44906	0.127016	0.241091	0.140828	A0A1S3M114	crystallin J1A isoform X1 OS=Salmo salar OX=8030 GN=crj1a PE=3 SV=1	9.72968	-0.784237	0.399623	-1.30342	0.499123	0.801723	0.0808935
A0A1S3N7K7	5.41426	7.48382	5.75021	7.56986	8.67948	7.2854	5.58195	7.91289	6.82018	6.2211	6.67618	7.55459	7.89482	8.77479	7.87652	5.95633	6.82018	6.41052	5.4046	6.28534	8.30378	6.94251	8.88874						0.160977	0.263477	0.161657	0.108512	0.260682	0.138095	0.174326	-0.342769	-0.195165	0.0987706	0.240164	0.126992	A0A1S3N7K7	Mitochondrial fission 1 protein OS=Salmo salar OX=8030 GN=LOC106577644 PE=3 SV=1	7.06557	-1.65131	0.418253	-1.31536	0.504293	1.61391	0.219833
B5XDA8	10.3106	11.9873	12.1228	12.3826	12.2348	11.4094	11.9944	12.7545	12.1485	12.1163	12.6004	12.6883	12.905	12.6325	12.5934	12.3745	11.6484	11.5699	11.7773	11.9293	12.6234	12.2497	12.5411						0.671413	0.68753	0.460307	0.891537	0.528102	0.406371	0.0215471	-0.0356758	-0.022882	0.313031	0.237613	0.179951	B5XDA8	40S ribosomal protein S19 OS=Salmo salar OX=8030 GN=RS19 PE=2 SV=1	12.1563	-1.84568	-0.168978	-0.0334783	0.226322	0.0785217	-0.746878
A0A1S3MJG8	8.69697	9.26913	8.19967	8.50779	10.1421	10.1293	9.15735	8.95128	9.75322	9.77479	9.98014	9.99435	9.35535	11.043	10.3332	9.30378	8.68299	7.52356	7.07682	9.95855	8.42626	9.85331	10.3663	+				ISAV_24_Control_24	2.67802	1.20723	0.978269	0.337813	0.413823	0.271613	0.928723	-0.907266	-0.612671	0.0368045	0.056107	0.0367336	A0A1S3MJG8	Dynamin-1-like protein OS=Salmo salar OX=8030 GN=LOC106573080 PE=3 SV=1	9.32518	-0.628213	-0.056053	-1.12551	-0.817393	0.816917	0.804117
B5XDR9	8.65821	9.45943	8.98014	8.2854	10.6795	10.1548	7.34873	8.09276	8.53916	8.64386	8.32643	8.16992	7.50779	10.6528	10.0362	7.3837	8.74483	8.74483	5.50298	7.96	8.42206	10.4818	10.3554						0.778121	-0.425954	-0.335209	0.0524281	-0.173817	-0.0802861	0.570069	-1.18158	-0.605662	0.0826575	0.235858	0.116115	B5XDR9	Transmembrane emp24 domain-containing protein 7 OS=Salmo salar OX=8030 GN=TMED7 PE=2 SV=1	8.74481	-0.0866043	0.714616	0.235326	-0.459414	1.93469	1.40999
A0A1S3L613	10.7142	11.2288	10.0634	10.4919	12.6573	12.2258	11.8994	12.5957	11.2348	10.9293	9.91139	10.5507	12.4409	12.0189	12.7461	12.3799	11.3608	10.4615	11.0014	12.0701	12.5934	12.7649	12.8918						0.0293301	0.0319755	0.0232673	0.081078	0.0518925	0.0421553	0.376507	0.316667	0.232713	0.412393	0.23549	0.188024	A0A1S3L613	myosin-10-like isoform X3 OS=Salmo salar OX=8030 GN=LOC106564681 PE=3 SV=1	11.6188	-0.9046	-0.39	-1.5554	-1.1269	1.0385	0.607
B5X1K8	13.4767	13.5864	12.9421	13.3718	14.8188	14.6937	14.4893	15.0014	13.7099	13.3987	13.1984	13.2152	14.9837	14.5507	14.9385	14.7207	13.5265	13.2512	13.5018	14.6439	14.9567	15.0232	15.3163						0.0704285	0.0363307	0.0306749	0.12056	0.04759	0.0414799	0.173369	0.0822469	0.0695618	0.639754	0.234217	0.199337	B5X1K8	Myosin regulatory light chain 2 smooth muscle isoform OS=Salmo salar OX=8030 GN=MLRN PE=2 SV=1	14.1442	-0.667457	-0.557757	-1.20206	-0.772357	0.674643	0.549543
A0A1S3MJN6	6.85798	6.65821	6.41059	7.40939	5.97499	6.36942	5.94119	7.82655	6.63807	8.30378	6.80735	6.20359	7.64386	5.08746	6.74147	7.22882	7.01123	5.69488	5.22593	6.0761	7.56986	6.15785	7.2384						0.113583	0.154157	0.102525	0.0739223	0.147366	0.0859364	0.807576	-0.856698	-0.566249	0.152578	0.232516	0.146897	A0A1S3MJN6	Transporter OS=Salmo salar OX=8030 GN=LOC106573109 PE=3 SV=1	6.65552	0.20246	0.00268957	-0.24493	0.75387	-0.68053	-0.2861
B5X5Y8	9.53138	10.2408	8.20945	8.93958	10.3443	9.44294	7.93074	9.27146	9.04439	10.1163	8.3837	8.52356	9.49185	9.63481	9.37069	9.08215	7.90689	9.66178	8.04439	9.61102	8.71081	10.388	9.20945						0.138198	-0.2133	-0.134662	0.106354	0.147515	0.0975881	0.437841	-0.692614	-0.408561	0.144619	0.232466	0.144285	B5X5Y8	U1 small nuclear ribonucleoprotein C OS=Salmo salar OX=8030 GN=RU1C PE=2 SV=1	9.17785	0.353535	1.06295	-0.968395	-0.238265	1.16645	0.265095
B5DGN6	9.60363	9.65821	8.70044	9.15735	9.76984	9.22882	5.84298	7.15987	9.06878	9.75154	9.92333	5.99322	8.224	9.59805	9.07414	7.8392	9.41574	5.04911	5.43038	8.08215	9.41151	6.78136	8.64746						0.259062	-0.595688	-0.30664	0.285365	0.683473	0.342352	1.10781	-2.64816	-1.20492	0.0775455	0.230243	0.111328	B5DGN6	Calmodulin OS=Salmo salar OX=8030 GN=CALM PE=2 SV=1	8.32222	1.28141	1.33599	0.378218	0.835128	1.44762	0.906598
A0A1S3Q0H5	8.79442	10.3554	9.79766	8.28077	9.47776	9.36632	9.66	10.1923	10.388	10.1548	9.14975	9.75656	9.94105	10.1421	9.86419	9.40088	9.40301	8.40088	8.55842	9.76155	10.0084	9.62571	10.2167						0.461086	0.555235	0.359871	0.280603	0.162963	0.131318	0.360157	-0.519612	-0.321844	0.457957	0.229016	0.186925	A0A1S3Q0H5	stromal membrane-associated protein 1 OS=Salmo salar OX=8030 GN=LOC100286439 PE=4 SV=1	9.59551	-0.801086	0.759894	0.202154	-1.31474	-0.117746	-0.229186
A0A1S3NMP4	8.29002	7.78197	5.63124	5.73425	8.56224	6.4446	5.40058	8.69349	5.50523	8.51175	6.20011	6.05189	5.3147	6.42746	9.43045	6.44856	7.17991	6.57289	5.71494	6.20308	9.0607	6.93074	7.79442						0.113282	-0.292122	-0.149299	0.11471	-0.369934	-0.168323	0.158614	-0.370122	-0.196061	0.0786448	0.222006	0.110092	A0A1S3NMP4	RNA-binding protein EWS-like isoform X7 OS=Salmo salar OX=8030 GN=LOC106580328 PE=3 SV=1	6.95153	1.33849	0.830439	-1.32029	-1.21728	1.61071	-0.506931
A0A1S3QAP2	12.3934	12.7524	12.2703	12.0362	13.5627	13.3163	12.9766	13.5387	12.769	12.8514	11.9586	12.3247	13.2273	13.4767	13.6325	12.8297	12.8317	12.4843	12.1325	13.1908	13.3581	13.7628	13.9658						0.170983	0.112856	0.0898666	0.0938293	-0.0569787	-0.0466417	0.190481	0.119781	0.0962483	0.440057	0.220799	0.18034	A0A1S3QAP2	N-alpha-acetyltransferase 50-like isoform X2 OS=Salmo salar OX=8030 GN=LOC106590472 PE=4 SV=1	12.941	-0.547578	-0.188578	-0.670678	-0.904778	0.621722	0.375322
B5X9U3	11.0634	10.6439	7.71425	9.10329	12.5957	12.1768	11.1485	11.584	10.0084	8.09803	10.2992	10.5981	11.9658	11.2819	12.1421	12.0634	11.388	9.99435	9.66889	11.697	12.1066	12.3332	12.2497						0.0438823	0.119734	0.061379	0.0116265	-0.0129509	-0.00941747	0.29484	0.719223	0.358294	0.258715	0.220343	0.163329	B5X9U3	Actin-related protein 2/3 complex subunit 4 OS=Salmo salar OX=8030 GN=ARPC4 PE=2 SV=1	10.9532	0.11016	-0.30934	-3.23899	-1.84995	1.64246	1.22356
B5DG80	5.90507	7.32933	7.12928	7.39716	9.49386	8.78463	8.07682	7.32193	6.96578	7.44294	7.13955	7.92481	7.35755	8.58496	8.34297	6.5744	4.87774	5.81445	7.83289	7.88264	8.88264	9.42206	8.37069						0.475658	0.428062	0.304032	0.487673	-0.704336	-0.424908	0.394243	-0.765184	-0.41616	0.146581	0.220201	0.140077	B5DG80	Chitinase domain containing 1-like OS=Salmo salar OX=8030 GN=chid1 PE=2 SV=1	7.60235	-1.69728	-0.273024	-0.473074	-0.205194	1.89151	1.18228
B9EP40	6.68337	6.36457	6.24603	6.12383	7.06916	6.65821	5.95876	8.08746	5.95198	6.87036	7.33661	5.68202	7.49985	7.17104	6.50621	5.39212	6.89482	8.26679	5.4556	6.75489	7.43463	7.32193	7.13767						0.0953334	0.105793	0.0752693	0.182791	-0.301092	-0.183181	0.310773	0.517949	0.305799	0.182226	0.218881	0.14898	B9EP40	Ubiquitin-conjugating enzyme E2 D2 OS=Salmo salar OX=8030 GN=UB2D2 PE=2 SV=1	6.73339	-0.0500174	-0.368817	-0.487357	-0.609557	0.335773	-0.0751774
A0A1S3P1H2	12.0084	12.2732	11.2467	11.7185	12.4094	11.9069	10.7228	11.8098	12.0802	12.2198	11.6211	11.2107	11.5314	11.4717	12.628	10.8611	12.2963	11.5793	9.35315	11.5068	11.7814	11.9476	12.4818						0.0311601	-0.0287955	-0.0218503	0.0618756	-0.0891812	-0.0590189	0.406522	-0.73546	-0.411878	0.210824	0.217185	0.154019	A0A1S3P1H2	mitochondrial import receptor subunit TOM34-like OS=Salmo salar OX=8030 GN=LOC106582656 PE=4 SV=1	11.6811	0.327267	0.592067	-0.434433	0.0373674	0.728267	0.225767
A0A1S3LRD4	10.0224	9.98014	9.56033	9.72281	9.05528	8.22882	9.85331	10.4305	9.48583	9.60177	8.19476	9.71768	9.27845	7.67948	7.74819	10.8918	10.3987	10.4305	9.92778	9.85175	10.5887	8.62936	9.36632						0.757399	-0.571404	-0.416663	0.219448	-0.492489	-0.259431	1.15406	0.430913	0.362815	0.129005	0.21707	0.132999	A0A1S3LRD4	Flotillin OS=Salmo salar OX=8030 GN=LOC106567991 PE=3 SV=1	9.50629	0.51611	0.47385	0.0540404	0.21652	-0.45101	-1.27747
B5XBK1	11.3498	12.4993	10.9293	11.3718	11.8337	11.6883	12.1517	12.4252	11.9622	12.0768	11.3443	10.4094	11.8098	11.8803	11.4818	11.8416	11.7566	11.8057	10.7142	11.9622	12.2877	12.279	12.42						0.0623135	-0.0893853	-0.059241	0.698112	-0.271329	-0.228268	0.0806112	-0.112039	-0.0748385	0.509575	0.212519	0.17838	B5XBK1	V-type proton ATPase subunit E 1-like OS=Salmo salar OX=8030 GN=VATE1 PE=2 SV=1	11.7513	-0.401535	0.747965	-0.822035	-0.379535	0.0823652	-0.0630348
A0A1S3LVB7	7.91886	8.75154	8.16992	8.50779	8.39232	9.47167	9.8857	8.77149	7.3837	8.26679	7.50779	9.08481	9.42836	9.47371	9.71768	9.62022	7.74147	6.0045	7.73471	9.5157	9.83763	8.11374	9.90388						0.261361	-0.276258	-0.192664	0.589717	0.429696	0.319894	1.11309	-1.17681	-0.769175	0.151143	0.212443	0.138218	A0A1S3LVB7	3-keto-steroid reductase-like isoform X2 OS=Salmo salar OX=8030 GN=LOC106568727 PE=4 SV=1	8.66104	-0.742183	0.0904974	-0.491123	-0.153253	-0.268723	0.810627
B5X9Y8	15.2326	15.2288	14.4448	14.726	15.0362	14.508	14.4186	14.5805	15.0868	15.0447	14.4893	14.6325	14.6773	14.4252	14.8533	14.392	15.435	15.4415	13.6211	14.3304	14.5746	15.4767	14.9926						0.147029	-0.0946822	-0.0760326	0.102307	-0.0488749	-0.0415739	0.0469867	-0.0754802	-0.0484844	0.304649	0.207732	0.161458	B5X9Y8	Glutathione-dependent dehydroascorbate reductase OS=Salmo salar OX=8030 GN=GSTO1 PE=2 SV=1	14.7673	0.465274	0.461474	-0.322526	-0.0413261	0.268874	-0.259326
A0A1S3SWU6	15.8751	16.1517	15.4512	15.3233	15.9499	15.8113	15.5951	16.0383	16.1869	16.0511	15.2438	15.4219	15.913	15.863	16.0701	15.7419	16.1556	15.5537	14.3853	15.7393	15.8654	16.1417	16.4672						0.0292837	0.0256095	0.0196964	0.157092	0.0483415	0.0432359	0.280544	-0.335425	-0.225102	0.497087	0.204744	0.172317	A0A1S3SWU6	ES1 protein homolog mitochondrial-like OS=Salmo salar OX=8030 GN=LOC106612300 PE=4 SV=1	15.7824	0.0926739	0.369274	-0.331226	-0.459126	0.167474	0.0288739
B5X5I4	8.82655	9.0607	8.32193	7.61471	9.44915	7.59246	8.10852	8.45943	9.07682	9.24555	7.59246	9.37069	8.15987	9.65821	9.63662	8.11374	8.33092	7.83289	5.3505	7.55459	8.14466	8.97441	9.74819						0.291467	0.365408	0.239882	0.36098	0.489722	0.308726	0.709725	-1.28454	-0.690938	0.122595	0.203073	0.125421	B5X5I4	Malate dehydrogenase OS=Salmo salar OX=8030 GN=MDHM PE=2 SV=1	8.4445	0.382047	0.616197	-0.122573	-0.829793	1.00465	-0.852043
B5X7I1	10.0084	10.9144	10.2527	10.7895	11.0498	10.4818	10.7142	11.2046	10.388	10.3554	10.0901	10.1923	11.6926	11.1737	11.5555	10.8533	9.95565	9.50184	9.40088	10.8842	11.1984	11.2107	10.9658			+		IPNV_24_Control_24	0.468117	-0.234809	-0.191409	0.926796	0.456172	0.364813	1.51236	-0.871797	-0.674572	0.507343	0.202152	0.170923	B5X7I1	60S ribosomal protein L14 OS=Salmo salar OX=8030 GN=RL14 PE=2 SV=1	10.6449	-0.636547	0.269453	-0.392247	0.144553	0.404853	-0.163147
A0A1S3RGW8	5.30155	6.44791	7.15987	6.84549	8.15987	6.39917	6.06475	7.9542	6.01123	6.65821	5.40599	6.79846	7.42626	8.5812	8.22882	6.29829	6.27984	6.45943	6.62883	6.15976	7.22882	7.75489	8.2384						0.164203	-0.220232	-0.145144	0.275256	0.489147	0.281897	0.0118713	0.0173297	0.0116478	0.106729	0.20097	0.118582	A0A1S3RGW8	ras-related protein Rab-1B-like OS=Salmo salar OX=8030 GN=LOC106602974 PE=4 SV=1	6.89092	-1.58937	-0.443013	0.268947	-0.0454335	1.26895	-0.491753
A0A1S3MYQ6	9.08215	10.2644	10.8533	10.4717	11.2644	10.7731	10.6348	11.3106	10.2408	10.3219	9.90989	10.7056	11.3554	11.6528	11.4615	10.8297	10.5118	9.96578	10.1799	10.8297	10.9873	11.3498	11.6165						0.113098	0.126667	0.0894911	0.640787	0.329098	0.264221	0.0373565	0.0512545	0.034843	0.348696	0.200091	0.160516	A0A1S3MYQ6	phosphate carrier protein mitochondrial-like isoform X1 OS=Salmo salar OX=8030 GN=LOC106576021 PE=3 SV=1	10.7206	-1.63841	-0.456157	0.132743	-0.248857	0.543843	0.0525426
A0A1S3S5W3	10.8842	11.8376	11.4717	11.1611	11.9106	11.3443	12.2877	12.9944	11.7524	11.5981	11.043	11.6257	12.2318	11.9694	12.0014	12.0868	11.0701	10.9293	10.9218	11.6883	12.3359	12.4767	12.8238						0.264122	0.166141	0.132003	0.0625651	-0.061897	-0.0458148	0.703153	-0.364911	-0.292867	0.183398	0.196927	0.138703	A0A1S3S5W3	myoferlin OS=Salmo salar OX=8030 GN=LOC100380767 PE=3 SV=1	11.7585	-0.874326	0.0790739	-0.286826	-0.597426	0.152074	-0.414226
A0A1S3QV50	9.18735	8.87037	9.05257	8.26679	7.74147	9.51767	8.54689	8.75822	8.3443	9.32868	8.83289	8.64386	9.08215	8.7211	6.52826	8.49586	8.17991	8.65821	8.35755	8.24793	8.81698	9.07682	9.20945						0.0701006	-0.056839	-0.0440708	0.262722	-0.434223	-0.258624	0.806236	-0.445711	-0.351716	0.181751	0.196731	0.138282	A0A1S3QV50	E3 ubiquitin-protein ligase RNF213 isoform X3 OS=Salmo salar OX=8030 GN=LOC100380659 PE=4 SV=1	8.62893	0.558425	0.241445	0.423645	-0.362135	-0.887455	0.888745
A0A1S3LPI7	6.87036	7.47573	8.77479	9.77149	9.66356	9.27612	7.22882	8.78136	8.7879	8.2384	8.45533	8.50383	8.76155	9.2738	9.89026	9.29462	8.34873	7.18982	7.58496	7.01123	8.90388	9.91588	9.90539						0.158839	0.273272	0.164519	0.435212	0.567593	0.358782	0.253333	-0.515255	-0.282875	0.081855	0.196629	0.105288	A0A1S3LPI7	CAP-Gly domain-containing linker protein 2-like isoform X1 OS=Salmo salar OX=8030 GN=LOC106567552 PE=4 SV=1	8.60469	-1.73433	-1.12896	0.170103	1.1668	1.05887	0.671433
B5X5B4	13.4383	13.3718	12.1389	13.3304	13.4767	13.0154	11.1799	13.0119	12.8357	13.4893	12.888	12.9274	12.4742	12.3078	13.263	12.7292	13.6439	13.6551	10.9366	11.7524	13.2	13.1877	13.3304						0.0345988	-0.0347311	-0.0257936	0.0138374	0.0225394	0.0145416	0.1454	-0.324637	-0.176302	0.115815	0.196595	0.120535	B5X5B4	Elongation factor Ts mitochondrial OS=Salmo salar OX=8030 GN=tsfm PE=2 SV=1	12.8515	0.586822	0.520322	-0.712578	0.478922	0.625222	0.163922
A0A1S3MKC9	6.20945	8.53528	9.21675	8.67596	8.74819	8.5157	8.18488	7.14975	8.55075	7.65821	8.49586	8.88264	8.37504	9.5157	7.45121	7.64386	8.10329	7.45121	6.20945	7.57743	8.13955	8.22882	9.43879						0.124231	0.237506	0.138446	0.0584262	0.0968227	0.0610604	0.433807	-0.904707	-0.472378	0.141396	0.196519	0.128684	A0A1S3MKC9	T-complex protein 11-like protein 1 isoform X2 OS=Salmo salar OX=8030 GN=tcp11l1 PE=3 SV=1	8.1286	-1.91915	0.406681	1.08815	0.547361	0.619591	0.387101
A0A1S3SH71	11.9513	12.2703	12.0802	11.7313	13.1923	12.5387	12.7461	12.8899	12.5651	12.446	12.0014	12.1163	12.769	13.3581	13.1389	12.5387	12.2107	12.1674	11.7142	12.7313	12.7875	13.2183	13.412						0.77402	0.273963	0.233184	0.187144	0.109438	0.0890322	0.0411325	0.0225159	0.0189427	0.399648	0.195542	0.160922	A0A1S3SH71	NADH-cytochrome b5 reductase OS=Salmo salar OX=8030 GN=LOC106609412 PE=3 SV=1	12.5467	-0.595439	-0.276439	-0.466539	-0.815439	0.645561	-0.00803913
A0A1S3RM07	6.43129	8.3966	7.37024	8.26679	8.48784	8.07146	5.47936	9.72451	6.35295	10.0768	6.53138	5.78478	8.87652	7.13955	8.73132	8.50383	7.64386	8.83289	5.41884	7.4635	6.51728	8.7039	9.85643						0.152492	-0.429745	-0.206828	0.14473	0.372009	0.188135	0.117677	-0.317702	-0.159167	0.0597677	0.194483	0.0903939	A0A1S3RM07	phosphatidylinositol-binding clathrin assembly protein isoform X10 OS=Salmo salar OX=8030 GN=pica PE=3 SV=1	7.76791	-1.33662	0.62869	-0.39767	0.49888	0.71993	0.30355
B5XFK3	12.4589	12.2963	11.3772	12.0735	12.0901	11.8057	11.4969	12.1892	12.4486	12.2906	11.744	12.42	12.1485	11.8297	12.3304	11.7649	12.4742	12.2318	10.0224	11.5068	12.5043	11.9513	12.3934						0.244912	0.174309	0.13519	0.243232	0.122877	0.101957	0.273002	-0.475353	-0.277839	0.292781	0.193471	0.151622	B5XFK3	Four and a half LIM domains protein 1 OS=Salmo salar OX=8030 GN=FHL1 PE=2 SV=1	11.9934	0.465478	0.302878	-0.616222	0.0800783	0.0966783	-0.187722
A0A1S3RKS1	12.4305	11.8218	10.7056	11.5068	11.6484	11.3049	9.62205	12.0768	11.1611	12.8376	9.71081	10.0901	11.8994	10.1163	12.158	11.7398	12.3049	12.9385	9.9629	9.83605	11.9694	11.4512	12.1548						0.36693	-0.666245	-0.372866	0.17264	0.315328	0.184538	0.0476487	0.119266	0.0638425	0.0918862	0.18983	0.108306	A0A1S3RKS1	acetyl-CoA acetyltransferase mitochondrial OS=Salmo salar OX=8030 GN=acat1 PE=3 SV=1	11.3673	1.06321	0.454508	-0.661692	0.139508	0.281108	-0.0623917
A0A1S3N3T3	6.72792	7.46761	8.35755	9.21917	10.4094	8.27146	7.24793	9.88874	7.73471	8.27146	8.48784	9.64024	10.0901	9.83605	8.34873	9.0607	7.85175	6.60437	7.90087	7.65105	9.44915	9.37069	10.1033						0.382931	0.590503	0.352942	0.178465	0.379515	0.207551	0.274185	-0.490734	-0.283466	0.0757138	0.189162	0.0997	A0A1S3N3T3	3'-phosphoadenosine-5'-phosphosulfate synthase OS=Salmo salar OX=8030 GN=LOC106577008 PE=3 SV=1	8.6083	-1.88038	-1.14069	-0.250745	0.610875	1.8011	-0.336835
B5X9E9	9.19476	9.18735	8.2854	8.99152	9.71253	8.79766	9.62388	10.0224	8.73471	9.55459	8.7879	8.89785	9.81218	8.86109	9.69697	9.59619	9.55651	9.0607	7.73471	10.2527	10.2527	9.39874	9						0.101118	0.0790036	0.0613895	0.0491743	-0.0475042	-0.0354939	0.0905116	-0.130788	-0.0859729	0.177886	0.186909	0.132634	B5X9E9	Receptor expression-enhancing protein OS=Salmo salar OX=8030 GN=REEP5 PE=2 SV=1	9.26144	-0.0666765	-0.0740865	-0.976037	-0.269917	0.451093	-0.463777
A0A1S3LM38	12.1517	7.63662	12.6751	6.31651	7.58496	6.59842	12.0566	8.7879	8.02237	9.00562	13.0206	5.66676	13.5507	6.78136	9.00843	13.7628	12.0532	8.45943	5.73064	11.5459	7.40088	7.37504	9.43463						0.13016	-0.766119	-0.238429	0.429172	2.01885	0.652483	0.14696	-0.947191	-0.276022	0.0408596	0.182137	0.0714677	A0A1S3LM38	caspase-9-like OS=Salmo salar OX=8030 GN=LOC106567147 PE=3 SV=1	9.33157	2.82013	-1.69495	3.34353	-3.01506	-1.74661	-2.73315
B5X4E9	10.9658	11.6165	11.1799	11.3163	12.1033	11.6165	12.0119	11.7524	11.42	11.5459	11.2761	11.5459	12.1261	12.5216	12.06	12.1892	11.6528	10.7056	10.9144	11.888	11.8098	12.1325	12.3799						0.547115	0.177355	0.154133	1.22391	0.353186	0.306466	0.248643	-0.178677	-0.138565	0.481255	0.181507	0.154959	B5X4E9	KDEL motif-containing protein 2 OS=Salmo salar OX=8030 GN=KDEL2 PE=2 SV=1	11.6839	-0.71813	-0.0674304	-0.50403	-0.36763	0.41937	-0.0674304
B5DGG6	6.75489	8.87958	7.57743	6.4363	9.34207	8.61471	7.69349	10.2408	7.87036	8.37069	7.41785	6.98868	9.48985	10.1421	9.2854	6.91886	7.02237	6.39575	4.88753	8.37069	7.88264	9.9542	10.4094						0.154123	0.249849	0.154159	0.00516398	-0.0137105	-0.0072625	0.751201	-1.31017	-0.714068	0.0803835	0.181464	0.100024	B5DGG6	Ubiquinol-cytochrome c reductase core protein 2 OS=Salmo salar OX=8030 GN=uqcrc2 PE=2 SV=1	8.12807	-1.37318	0.751509	-0.550641	-1.69177	1.214	0.486639
A0A1S3MYB5	11.3772	11.7228	9.24317	10.9586	11.9366	11.6707	10.42	12.1196	10.6073	11.9586	10.0362	10.2644	11.6707	9.9542	12.4868	11.6839	11.1799	11.1674	8.59619	10.2046	12.2258	12.0327	12.4014						0.0548781	-0.108811	-0.0640677	0.0467031	-0.087821	-0.0529984	0.207049	-0.510931	-0.259394	0.103544	0.179421	0.10956	A0A1S3MYB5	zyxin isoform X2 OS=Salmo salar OX=8030 GN=zyx PE=4 SV=1	11.1269	0.250297	0.595897	-1.88373	-0.168303	0.809697	0.543797
A0A1S3Q0F3	8.41785	8.12412	8.2854	8.03892	8.16491	9.10329	8.00562	7.56224	8.64386	7.87652	7.97728	8.81378	9.51175	5.90448	8.18982	7.45943	8.33985	8.53528	7.80735	8.49985	8.61839	7.9542	8.47978						0.17301	0.111284	0.089052	0.215875	-0.442642	-0.243352	0.0176934	0.0109197	0.00904282	0.198427	0.179036	0.132002	A0A1S3Q0F3	NADH dehydrogenase [ubiquinone] iron-sulfur protein 6 mitochondrial OS=Salmo salar OX=8030 GN=LOC106588702 PE=3 SV=1	8.18756	0.230286	-0.0634439	0.0978361	-0.148644	-0.0226539	0.915726
A0A1S3R3P2	5.90448	9.5157	8.94837	9.48583	9.49185	8.82018	8.43463	7.98299	9.24079	7.89482	9.5411	9.07414	9.80413	10.4717	9.37069	8.87652	9.18735	5.7252	8.94544	8.36194	7.65821	9.38802	10.0362						0.200445	0.474117	0.24498	1.05704	0.948339	0.647181	0.138444	-0.510931	-0.214357	0.106718	0.178673	0.110446	A0A1S3R3P2	protein SGT1 homolog isoform X1 OS=Salmo salar OX=8030 GN=sugt1 PE=3 SV=1	8.78958	-2.8851	0.726123	0.158793	0.696253	0.702273	0.0306026
A0A1S3PJ45	10.2527	7.53916	6.30925	6.00899	7.26679	7.13982	7.37408	7.62205	6.06609	9.85798	6.04475	6.16411	6.20945	5.82186	8.56224	5.40939	8.17493	9.69174	5.54214	6.71357	9.93221	6.94251	6.52199						0.138591	-0.494282	-0.21035	0.554928	-0.849947	-0.495975	0.0634325	0.27542	0.108913	0.0783696	0.17689	0.0975883	A0A1S3PJ45	ubiquitin-associated protein 2-like isoform X4 OS=Salmo salar OX=8030 GN=LOC106585693 PE=4 SV=1	7.26817	2.98453	0.270995	-0.958915	-1.25918	-0.00137522	-0.128345
A0A1S3KJH9	11.7977	11.7731	9.59246	10.388	11.4357	10.9801	10.42	11.3987	11.6751	11.769	9.96578	10.2288	11.0967	10.5314	11.0293	11.6393	11.7773	11.5981	9.9263	10.7142	11.6303	11.2288	11.3663						0.0102095	0.0218534	0.0127066	0.0160654	0.0155528	0.0117143	0.0951081	0.212716	0.117523	0.233328	0.176285	0.13508	A0A1S3KJH9	Adenylate kinase 4 mitochondrial OS=Salmo salar OX=8030 GN=ak4 PE=3 SV=1	11.0418	0.755855	0.731255	-1.44939	-0.653845	0.393855	-0.0617452
A0A1S3MPC3	8.03342	8.09803	8.46352	8.27612	9.70736	8.12412	7.96578	9.11374	7.67243	8.9629	7.70044	7.37504	8.43879	9.38154	9.31061	8.52748	9.10066	7.3837	6.76818	8.54303	9.09011	9.50779	8.47167						0.339113	-0.290076	-0.21238	0.147239	0.186855	0.125959	0.329627	-0.466926	-0.292743	0.138121	0.175402	0.118479	A0A1S3MPC3	mitochondrial import receptor subunit TOM70 OS=Salmo salar OX=8030 GN=tomm70a PE=4 SV=1	8.4355	-0.402078	-0.337468	0.0280217	-0.159378	1.27186	-0.311378
B5XGG6	10.973	10.8376	9.41151	10.2288	10.7814	10.5411	9.12412	10.7731	10.2992	11.1923	10.0224	8.65464	10.2408	10.4919	10.7649	9.28309	11.0967	11.0498	9.88111	9.92035	10.8297	10.388	10.7814						0.199617	-0.320608	-0.196118	0.0771423	-0.109778	-0.0726159	0.232907	0.313158	0.203781	0.148162	0.174934	0.120636	B5XGG6	SRA stem-loop-interacting RNA-binding protein mitochondrial OS=Salmo salar OX=8030 GN=SLIRP PE=2 SV=1	10.329	0.644003	0.508603	-0.917487	-0.100197	0.452403	0.212103
A0A1S3NTG6	18.7039	18.8207	17.3581	18.5731	18.83	18.2512	17.2232	18.7667	18.0899	18.8515	18.0743	17.6523	18.0047	16.8238	18.8576	18.0426	18.8081	18.8207	16.0297	17.3581	18.7173	18.7207	18.9742						0.182771	-0.196941	-0.138587	0.243598	-0.335594	-0.215169	0.215975	-0.477768	-0.254929	0.125506	0.174826	0.114877	A0A1S3NTG6	Collagen-binding protein OS=Salmo salar OX=8030 GN=LOC106581278 PE=3 SV=1	18.1892	0.514665	0.631465	-0.831135	0.383865	0.640765	0.0619652
A0A1S3Q0Q6	10.2288	10.0362	10.6439	10.9873	10.6883	11.3106	9.54882	10.5314	10.1421	10.2288	10.7313	11.0768	10.5314	10.7566	10.3663	10.2992	10.9586	9.58871	9.67596	10.4717	10.5981	9.52943	12.1706						0.0836043	0.0707371	0.0541615	0.0284364	-0.0313995	-0.0227744	0.383765	-0.39962	-0.275977	0.0959787	0.172661	0.104153	A0A1S3Q0Q6	programmed cell death 6-interacting protein isoform X3 OS=Salmo salar OX=8030 GN=pdcd6ip PE=4 SV=1	10.4826	-0.253849	-0.446449	0.161251	0.504651	0.205651	0.827951
A0A1S3Q7I9	11.4094	12.7099	12.1421	12.2703	12.0362	10.4305	12.0327	12.1098	12.2703	12.4435	12.2167	12.0701	11.9549	12.0464	11.5793	12.6004	12.5118	11.3934	10.697	10.388	12.7752	12.0868	12.0464						0.160552	0.117221	0.0915162	0.371865	0.392967	0.269347	0.491616	-0.598898	-0.387479	0.0966093	0.171817	0.104092	A0A1S3Q7I9	Peptidyl-prolyl cis-trans isomerase OS=Salmo salar OX=8030 GN=LOC106589992 PE=3 SV=1	11.9227	-0.513257	0.787243	0.219443	0.347643	0.113543	-1.49216
P84408	9.0954	10.5018	12.3415	11.6707	11.7099	11.973	10.7814	11.0014	11.3219	9.54496	11.7398	10.6257	11.3049	13.6991	11.6027	10.8842	9.90388	9.79604	12.9495	11.6839	10.2992	11.9766	12.1923						0.0380235	-0.0942566	-0.0507118	0.310547	0.506309	0.300058	0.00528117	-0.0192242	-0.00870865	0.125712	0.171561	0.113515	P84408	Histone H1 (Fragment) OS=Salmo salar OX=8030 PE=1 SV=3	11.2435	-2.14807	-0.741669	1.09803	0.427231	0.466431	0.729531
A0A1S3LHV8	9.45121	10.6073	10.2644	11.3049	10.388	10.2992	9.55651	10.42	10.7814	8.74819	10.6439	10.1293	10.4512	9.73978	10.0498	10.2992	10.8138	8.3443	8.42626	10.3443	9.86264	10.4717	10.6528						0.219926	-0.331304	-0.206652	0.0418	-0.030911	-0.0245884	0.703767	-1.2122	-0.667298	0.257533	0.16694	0.131916	A0A1S3LHV8	splicing factor arginine/serine-rich 6 isoform X1 OS=Salmo salar OX=8030 GN=sfrs6 PE=3 SV=1	10.0891	-0.637924	0.518166	0.175266	1.21577	0.298866	0.210066
C0HAB5	6.23458	9.224	7.2854	9.04712	8.46761	8.11374	7.48382	9.01681	9.09011	9.75656	7.53138	9.07414	9.08215	9.46964	9.98014	9.62753	5.49825	7	6.42626	7.88874	9.12153	7.67948	9.93664		+			ISAV_48_Control_48	0.483803	0.915272	0.492034	1.84828	1.26937	0.925606	0.863135	-1.6396	-0.851026	0.253821	0.386106	0.238085	C0HAB5	Calcium-activated neutral proteinase 1 OS=Salmo salar OX=8030 GN=CAN1 PE=2 SV=1	8.34938	-2.1148	0.874625	-1.06398	0.697745	0.118235	-0.235635
A0A1S3T416	9.60363	8.81378	8.92184	8.35315	8.38802	9.36632	8.60363	8.85175	8.84549	8.2384	8.79766	8.72451	8.3443	8.86109	9.27612	8.67948	8.84549	7.30378	6.91886	8.45533	9.05799	8.75154	9.59805						0.408097	-0.271581	-0.209931	0.0143736	-0.0121822	-0.00947044	1.06279	-1.23372	-0.781061	0.200353	0.1633	0.123498	A0A1S3T416	Dynamin-like 120 kDa protein form S1 OS=Salmo salar OX=8030 GN=LOC106613511 PE=4 SV=1	8.67827	0.92536	0.13551	0.24357	-0.32512	-0.29025	0.68805
A0A1S3N0J0	8.07682	6.97037	6.98335	6.9847	7.35755	7.00712	5.48116	6.6865	6.67681	8.35755	5.27544	6.42303	6.93323	7.99185	8.47978	5.0917	7.11894	7.11894	4.18127	7.02503	7.5157	5.65249	6.97728						0.355041	-0.570601	-0.337116	0.231955	0.491058	0.264859	0.581899	-1.11409	-0.592209	0.102851	0.15954	0.101587	A0A1S3N0J0	[Tau protein] kinase OS=Salmo salar OX=8030 GN=LOC106576382 PE=3 SV=1	6.79855	1.27827	0.171822	0.184802	0.186152	0.559002	0.208572
A0A1S3SVY7	17.0847	17.2326	16.1517	16.4767	15.5537	15.2732	15.4544	15.6297	17.2419	17.0319	16.185	16.3216	15.5507	15.3684	15.4767	15.5447	17.417	17.0426	15.7153	15.4318	15.6855	15.7018	15.7287						0.0394116	-0.0413451	-0.030314	0.0287727	0.00737476	0.00677864	0.00723051	-0.0114512	-0.00750162	0.757775	0.159175	0.144257	A0A1S3SVY7	ankyrin repeat and KH domain-containing protein 1-like isoform X14 OS=Salmo salar OX=8030 GN=LOC106612132 PE=4 SV=1	16.1	0.984687	1.13259	0.051687	0.376687	-0.546313	-0.826813
A0A1S3KSK9	10.0768	10.2167	8.30834	6.2817	9.93369	9.00562	8.224	9.67948	9.16239	10.3106	6.61029	10.0224	9.3443	9.16742	10.0084	9.3443	9.19229	10.4818	8.57743	9.28771	8.74147	9.52943	9.91438						0.088959	0.305515	0.135899	0.243999	0.25541	0.179191	0.234264	0.696274	0.31831	0.130278	0.157549	0.108299	A0A1S3KSK9	Glutamyl-tRNA synthetase OS=Salmo salar OX=8030 GN=LOC106561878 PE=3 SV=1	9.19221	0.884585	1.02449	-0.883875	-2.91051	0.741475	-0.186595
A0A1S3SUZ0	7.80735	7.89482	8.52356	6.28355	8.76818	8.34873	8.82655	8.48382	10.42	7.97154	7.20945	7.09803	8.78136	7.73471	8.53528	8.91886	7.70736	7.74147	9.05257	9.00562	8.86419	8.2384	8.94544						0.245258	0.547426	0.286961	0.15147	-0.114267	-0.0886966	0.337901	0.53981	0.322539	0.313558	0.156595	0.129324	A0A1S3SUZ0	MICOS complex subunit MIC60 OS=Salmo salar OX=8030 GN=immt PE=3 SV=1	8.31134	-0.503991	-0.416521	0.212219	-2.02779	0.456839	0.0373891
A0A1S3RYK1	9.66356	7.75489	6.65034	8.5812	9.80252	7.52356	7.25739	8.69	8.58496	10.6073	7.62205	5.30327	8.82655	8.62936	9.58308	7.56224	9.20701	9.79766	5.81525	7.84549	9.01959	8.83289	8.19967						0.0361589	-0.133094	-0.0585651	0.180404	0.331942	0.193231	0.0293985	0.11081	0.048528	0.0878106	0.156045	0.0948502	A0A1S3RYK1	[Tau protein] kinase OS=Salmo salar OX=8030 GN=LOC106605865 PE=3 SV=1	8.31999	1.34357	-0.565103	-1.66965	0.261207	1.48253	-0.796433
B5X336	9.85643	10.4512	10.0768	10.7228	11.2467	10.6707	10.9293	11.6795	9.73978	10.5314	9.89482	10.2992	11.388	11.0224	11.1737	11.4512	10.6165	10.5603	9.59059	10.9513	11.3608	11.446	11.3826						0.246517	-0.160518	-0.126893	0.212522	0.127285	0.102757	0.0196462	-0.0209921	-0.0154343	0.25697	0.153667	0.123442	B5X336	Derlin OS=Salmo salar OX=8030 GN=DERL1 PE=2 SV=1	10.741	-0.884527	-0.289757	-0.664157	-0.0181574	0.505743	-0.0702574
A0A1S3KSX9	8.26209	8.69	5.86531	7.84549	9.50779	8.51964	7.15987	10.1674	8.30378	9.77808	8.59619	8.71081	8.5157	9.01959	9.47371	5.96116	7.04439	8.73471	4.14612	7.90087	8.79116	9.46761	9.80574						0.842866	1.18149	0.693975	0.23589	-0.596141	-0.294836	0.318715	-1.02398	-0.437123	0.0701716	0.152665	0.0858908	A0A1S3KSX9	protein quaking-A isoform X3 OS=Salmo salar OX=8030 GN=LOC106561796 PE=4 SV=1	8.27249	-0.0103974	0.417513	-2.40718	-0.426997	1.2353	0.247153
C0H973	10.8533	11.6795	12.3219	12.7814	12.4305	12.3799	11.973	12.158	11.6883	11.4147	12.3691	12.5435	12.5934	12.9766	12.3247	12.6948	11.8494	11.2877	12.3078	12.0668	12.0224	12.6371	12.8198						0.0679965	0.0948563	0.0633433	1.27794	0.41204	0.351833	0.0596833	-0.0940571	-0.0605668	0.275341	0.151164	0.123184	C0H973	Long-chain-fatty-acid--CoA ligase 1 OS=Salmo salar OX=8030 GN=ACSL1 PE=2 SV=1	12.1815	-1.32816	-0.501961	0.140439	0.599939	0.249039	0.198439
A0A1S3SDE5	13.0566	13.3987	12.183	12.4409	12.5555	11.8218	11.8572	12.8994	12.9801	13.3304	11.8803	12.4305	12.3219	11.7142	11.7855	11.9256	13.1984	12.043	9.29232	11.5699	12.9256	12.6618	12.5699						0.0993538	-0.114492	-0.080483	0.538252	-0.346675	-0.266985	0.562834	-1.25855	-0.621891	0.141055	0.148291	0.106025	A0A1S3SDE5	dnaJ homolog subfamily C member 3-like OS=Salmo salar OX=8030 GN=LOC106608764 PE=4 SV=1	12.2975	0.759099	1.1012	-0.114501	0.143399	0.257999	-0.475701
A0A1S3PZ09	7.54689	7.93074	7.93664	8.87037	9.35535	8.04439	6.79442	8.33092	8.01681	9.23601	8.42206	8.60733	8.74819	9.59246	9.5157	8.21917	8.05528	9	6.57137	7.47573	8.27612	8.59619	8.76818						0.62753	0.499396	0.362127	0.69339	0.88761	0.547708	0.105257	-0.195607	-0.116519	0.0895838	0.147788	0.0923752	A0A1S3PZ09	Oxysterol-binding protein OS=Salmo salar OX=8030 GN=osbpl10 PE=3 SV=1	8.34393	-0.797037	-0.413187	-0.407287	0.526443	1.01142	-0.299537
A0A1S3R5R2	10.2167	9.86264	8.22882	10.5793	11.1674	10.8057	11.3934	10.6883	9.53333	10.5699	11.7977	8.72792	10.2288	11.1737	11.8611	11.1163	9.83763	9.90388	10.6618	11.4252	10.9658	10.973	11.2761						0.204847	0.435312	0.236231	0.0786819	0.0812807	0.0592418	0.255746	0.41255	0.249664	0.310578	0.146325	0.122076	A0A1S3R5R2	far upstream element-binding protein 3 isoform X2 OS=Salmo salar OX=8030 GN=LOC100196681 PE=4 SV=1	10.565	-0.348275	-0.702335	-2.33615	0.0143252	0.602425	0.240725
B9EN25	8.33539	8.57365	9.24317	8.45533	8.93958	9.01402	7.16993	8.61471	8.42206	8.39232	8.30378	8.224	9	9.25974	8.41363	7.61471	8.61839	8.01123	8.40939	8.44708	7.97728	8.81698	9.08215						0.747289	-0.316343	-0.261894	0.088504	0.137462	0.0878782	0.482718	-0.30555	-0.238216	0.109881	0.146315	0.0980273	B9EN25	Core histone macro-H2A OS=Salmo salar OX=8030 GN=H2AW PE=2 SV=1	8.49298	-0.157589	0.0806709	0.750191	-0.0376491	0.446601	0.521041
B5X850	9.75822	10.7977	9.87805	9.73132	10.1163	9.38154	10.5981	10.3663	9.50581	11.2819	9.37938	8.99435	9.62571	10.7566	10.8533	12.1453	11.7524	10.3987	9.71425	8.35755	10.5793	11.0498	11.0566						0.170976	-0.250946	-0.159954	0.594774	0.729652	0.462163	0.436377	0.580476	0.366387	0.0749023	0.145273	0.0856526	B5X850	Serine/threonine-protein kinase VRK1 OS=Salmo salar OX=8030 GN=VRK1 PE=2 SV=1	10.2643	-0.506062	0.533418	-0.386232	-0.532962	-0.147982	-0.882742
A0A1S3L4U2	9.31288	7.04439	5.71182	7.88264	9.00843	7.56986	6.8507	7.93074	4.99095	9.05257	6.65228	5.67067	7.40531	7.88264	9.36632	6.57188	8.18488	6.39917	5.80515	5.76992	9.55651	7.40088	9.21189						0.32685	-0.896317	-0.413859	0.0152856	-0.033391	-0.0192039	0.260916	-0.691534	-0.333266	0.0516286	0.144868	0.0729736	A0A1S3L4U2	A-kinase anchor protein 8-like isoform X3 OS=Salmo salar OX=8030 GN=LOC106564086 PE=3 SV=1	7.44489	1.86799	-0.4005	-1.73307	0.43775	1.56354	0.12497
A0A1S3SEB4	14.5265	14.6439	14.2805	14.2438	13.5387	13.1596	14.508	14.6991	14.7628	12.8198	14.2732	14.4054	14.6382	13.464	13.4893	14.7885	14.5142	14.4318	13.8337	14.3853	14.5018	13.2497	14.3443						0.351494	-0.358352	-0.249094	0.0830191	0.118673	0.07824	0.322271	-0.163764	-0.13504	0.11278	0.143938	0.0976998	A0A1S3SEB4	probable N-acetyltransferase 16 OS=Salmo salar OX=8030 GN=LOC106608945 PE=4 SV=1	14.1523	0.374235	0.491635	0.128235	0.0915348	-0.613565	-0.992665
A0A1S3L1F9	9.16992	9.65105	10.1033	10.5507	10.0634	6.65821	10.0362	10.388	10.8611	10.3663	9.50779	10.7566	9.68825	9.55267	9.50581	10.5887	10.2046	8.27612	8.08746	9.40939	9.74819	10.388	8.15987						0.54888	0.504187	0.353274	0.242702	0.547412	0.285734	0.723947	-1.0127	-0.607879	0.0491748	0.139919	0.0700771	A0A1S3L1F9	H(+)-transporting two-sector ATPase OS=Salmo salar OX=8030 GN=LOC106563593 PE=3 SV=1	9.64007	-0.470151	0.0109791	0.463229	0.910629	0.423329	-2.98186
A0A1S3LG74	10.4615	10.6348	11.0634	10.3554	8.89482	10.3554	9.87191	10.4615	10.7228	10.2877	10.1923	10.1799	10.4615	10.3987	10.4512	10.0362	10.0362	10.0362	8.71425	9.86109	10.9069	9.54303	9.82814						0.677596	-0.283079	-0.235562	0.552685	0.441014	0.321545	1.26705	-1.03323	-0.731621	0.110231	0.138898	0.0947284	A0A1S3LG74	Peptidylprolyl isomerase OS=Salmo salar OX=8030 GN=LOC106566440 PE=4 SV=1	10.1633	0.298246	0.471546	0.900146	0.192146	-1.26843	0.192146
A0A1S3SV08	8.58871	10.0498	10.7056	10.8057	12.944	12.7228	12.6257	13.1737	9.76321	9.0634	9.28077	8.71425	12.5627	12.0735	13.3718	12.1643	7.2854	10.2046	9.61471	12.6119	12.9181	13.5864	12.905						0.731959	-0.832079	-0.534644	0.454284	-0.323482	-0.24503	0.463198	-1.00259	-0.511504	0.233996	0.138818	0.111984	A0A1S3SV08	heterogeneous nuclear ribonucleoprotein A0 OS=Salmo salar OX=8030 GN=LOC100136535 PE=4 SV=1	11.2059	-2.61721	-1.15612	-0.500315	-0.400215	1.73808	1.51688
A0A1S3QGX8	10.1033	11.3826	11.2107	11.42	9.85175	10.2877	10.1033	10.7731	11.1163	9.51767	10.9873	11.0498	11.0835	11.3772	10.5793	10.3106	10.388	9.78136	10.3554	9.72962	9.8009	10.8297	11.2107						0.307278	-0.361354	-0.241715	0.964643	0.583683	0.44565	1.05418	-0.854226	-0.608316	0.12396	0.138757	0.0977957	A0A1S3QGX8	coiled-coil and C2 domain-containing protein 1A-like OS=Salmo salar OX=8030 GN=LOC106592420 PE=4 SV=1	10.5761	-0.472778	0.806522	0.634622	0.843922	-0.724328	-0.288378
B5X868	8.29002	9.47978	7.96578	8.96	8.9571	9.11374	7.91886	9.68299	9.42206	9.25739	8.82337	8.82972	9.15735	10.0768	9.90087	9.01959	8.85798	8.8009	7.9542	8.85487	8.65821	8.93664	9.77314						0.50449	0.409239	0.298367	0.658499	0.620479	0.427129	0.105933	-0.136204	-0.0926637	0.115492	0.137539	0.0953419	B5X868	dTMP kinase OS=Salmo salar OX=8030 GN=DTYMK PE=2 SV=1	8.98658	-0.696561	0.493199	-1.0208	-0.0265809	-0.0294809	0.127159
A0A1S3P1N6	6.19967	8.09276	7.87036	7.60733	9.06878	9.15735	8.35315	9.17742	7.70044	7.07682	7.9542	7.94251	8.73809	9.18239	9.15228	7.56986	5.97957	6.22882	7.34873	9.60548	8.48784	9.0607	9.14721						0.187219	0.22596	0.153395	0.269884	-0.278516	-0.195358	0.713391	-0.923493	-0.571842	0.175075	0.136132	0.104537	A0A1S3P1N6	RNA helicase OS=Salmo salar OX=8030 GN=LOC106582679 PE=4 SV=1	8.11747	-1.9178	-0.0247078	-0.247108	-0.510138	0.951312	1.03988
A0A1S2X0F1	5.03122	8.86419	8.82655	8.11374	9.57554	7.96	8.87958	9.77808	8.45533	7.41785	8.45533	8.98868	8.81057	10.2761	8.51964	9.08215	6.75489	5.66959	5.46789	7.98868	8.52356	9.81378	10.3987						0.263782	0.620374	0.315433	0.0792057	0.12382	0.0792075	0.739744	-1.7448	-0.820527	0.0684292	0.132892	0.078502	A0A1S2X0F1	Adipocyte plasma membrane-associated protein OS=Salmo salar OX=8030 GN=apmap PE=3 SV=1	8.33268	-3.30146	0.53151	0.49387	-0.21894	1.24286	-0.37268
A0A1S3P3H5	6.83289	7.24793	7.16993	8.77479	8.33985	7.84549	6.74269	8.98868	7.12928	7.79442	8.3966	9.00282	9.16742	9.52748	9.31741	8.82972	7.2384	6.39452	6.94251	8.32643	7.59991	6.41015	8.35755		+			ISAV_48_Control_48	0.434141	0.574397	0.361216	1.32138	1.23133	0.822964	0.532919	-0.647902	-0.417538	0.18143	-0.305667	-0.184386	A0A1S3P3H5	four and a half LIM domains protein 3-like isoform X2 OS=Salmo salar OX=8030 GN=LOC106582995 PE=4 SV=1	7.92943	-1.09654	-0.681499	-0.759499	0.845361	0.410421	-0.0839391
A0A1S3MUR6	12.4919	10.7482	8.78136	9.84235	12.158	11.3718	8.81057	11.1861	10.1163	11.9218	9.06609	9.27146	11.1737	10.3106	12.7895	11.6393	11.8337	11.7731	10.4094	9.90087	11.9658	10.7313	11.4564						0.137962	-0.372005	-0.184159	0.278658	0.596681	0.316115	0.370467	0.872798	0.434674	0.0546691	0.131971	0.0713321	A0A1S3MUR6	RNA-binding motif single-stranded-interacting protein 1-like isoform X9 OS=Salmo salar OX=8030 GN=LOC106575166 PE=4 SV=1	10.8587	1.63322	-0.110478	-2.07732	-1.01633	1.29932	0.513122
A0A1S3MIR5	8.47167	8.53138	7.67243	7.88264	10.1799	9.75656	8.41363	9.59619	7.21917	9.58684	8.61471	8.34873	9.21432	10.0362	10.6073	8.64746	8.30834	7.58496	6.58873	7.83289	11.0224	9.91588	9.69						0.2294	0.30283	0.197708	0.0881822	0.13975	0.088699	0.614487	-0.64552	-0.433896	0.0597668	0.128713	0.0730452	A0A1S3MIR5	Tyrosine-protein kinase OS=Salmo salar OX=8030 GN=LOC106573028 PE=3 SV=1	8.85749	-0.385823	-0.326113	-1.18506	-0.974853	1.32241	0.899067
A0A1S3QAF1	10.5216	10.8533	10.1548	9.9629	10.5603	10.2288	11.4094	11.6027	11.0701	11.0224	9.59433	10.0634	11.1293	10.6165	10.7313	10.9944	11.2761	11.1098	9.64926	11.1421	11.2046	10.8918	11.0768						0.0547114	0.0643959	0.0455255	0.0851615	-0.0824347	-0.0610351	0.2504	0.305247	0.20465	0.144971	0.128509	0.0961084	A0A1S3QAF1	Folate gamma-glutamyl hydrolase OS=Salmo salar OX=8030 GN=LOC106590426 PE=3 SV=1	10.7333	-0.211704	0.119996	-0.578504	-0.770404	-0.173004	-0.504504
A0A1S3L6B8	8.91886	9.46352	7.67948	7.56224	9.86573	8.3443	5.52079	9.35755	8.45943	9.85643	8.73471	5.84298	7.22882	7.65105	9.9263	6.63952	10.0224	7.88264	5.32965	6.62556	8.70736	8.9571	9.31061						0.0671534	-0.182641	-0.0927504	0.127638	-0.410671	-0.186042	0.205611	-0.661139	-0.292226	0.0388455	0.128065	0.0597617	A0A1S3L6B8	BUB3-interacting and GLEBS motif-containing protein ZNF207-like isoform X2 OS=Salmo salar OX=8030 GN=LOC106564662 PE=4 SV=1	8.169	0.749859	1.29452	-0.489521	-0.606761	1.69673	0.175299
A0A1S3S0Z2	12.1196	12.0224	10.9944	11.3934	12.9088	12.7814	10.5603	11.9979	11.3498	12.2586	11.0362	10.9293	11.584	11.5118	13.2303	11.8611	12.2408	12.4041	10.8918	10.8376	12.2107	12.8416	12.8669						0.240572	-0.238967	-0.170348	0.00762279	-0.0152905	-0.00914156	0.158955	0.213126	0.141121	0.0627217	0.127103	0.0739347	A0A1S3S0Z2	Pyrroline-5-carboxylate reductase OS=Salmo salar OX=8030 GN=LOC106606436 PE=3 SV=1	11.8623	0.257304	0.160104	-0.867896	-0.468896	1.0465	0.919104
A0A1S3LEU6	6.67243	8.93074	5.76694	7.16993	7.90087	7.03342	7.44294	9.21432	8.67596	7.42626	6.56529	6.91886	8.26209	8.3966	9.25267	8.14466	8.11374	5.17169	6.22497	7.12928	7.48382	8.81698	8.66889						0.120547	0.261588	0.144543	0.531586	0.616117	0.401138	0.236855	-0.631539	-0.305557	0.0715855	0.126854	0.0776312	A0A1S3LEU6	leiomodin-1-like OS=Salmo salar OX=8030 GN=LOC106566054 PE=4 SV=1	7.62536	-0.952933	1.30538	-1.85842	-0.455433	0.275507	-0.591943
A0A1S3NZ32	13.0532	7.59246	7.44294	8.8009	9.86109	9.66711	8.94837	9.59991	8.59246	7.69349	8.64024	8.44294	9.66711	10.2877	10.2644	7.72792	8.80735	9.27146	7.26679	10.0901	8.45943	10.3106	9.70217						0.273261	-0.880104	-0.377565	0.0172427	-0.0323229	-0.0197656	0.183294	-0.773852	-0.29382	0.0969752	0.121463	0.0832876	A0A1S3NZ32	nck-associated protein 1-like isoform X6 OS=Salmo salar OX=8030 GN=LOC106582262 PE=4 SV=1	9.1387	3.9145	-1.54624	-1.69576	-0.337802	0.722388	0.528408
A0A1S3SH90	10.3663	11.0154	11.1357	10.9218	10.3443	9.91139	10.2644	10.4094	11.0014	10.2527	11.0634	10.4615	10.2167	10.8376	10.6165	10.5018	11.0293	8.61839	9.69523	10.388	9.90539	10.2167	10.8842						0.25748	-0.165085	-0.13075	0.928506	0.31081	0.265568	0.851156	-1.07885	-0.667121	0.196956	0.1162	0.0942599	A0A1S3SH90	28 kDa heat- and acid-stable phosphoprotein-like isoform X2 OS=Salmo salar OX=8030 GN=LOC106609414 PE=4 SV=1	10.4373	-0.0709826	0.578117	0.698417	0.484517	-0.0929826	-0.525893
A0A1S3L5F6	12.1643	11.7185	11.7731	11.446	12.0293	11.7356	10.6618	12.0768	10.5314	12.5118	10.7731	10.0768	11.888	9.90388	12.5531	11.6839	11.7524	11.5887	9.95565	11.1163	12.2228	11.6439	11.9837						0.705506	-0.802227	-0.516589	0.0643749	-0.118638	-0.0716841	0.614981	-0.676585	-0.447816	0.104526	0.115816	0.0822514	A0A1S3L5F6	ATPase LOC106564561 OS=Salmo salar OX=8030 GN=LOC106564561 PE=3 SV=1	11.4692	0.695133	0.249333	0.303933	-0.0231665	0.560133	0.266433
B5DGM6	12.8218	13.0258	12.0498	12.5043	12.8708	12.4993	11.865	12.7271	12.8258	13.1066	12.2703	12.3049	12.4742	12.3961	12.9622	12.2935	12.9979	12.9549	10.7398	11.8178	12.7752	12.8218	13.0084						0.0308395	0.0264397	0.0204201	0.0539655	0.0409498	0.0323194	0.217282	-0.369581	-0.220955	0.124069	0.115264	0.0855295	B5DGM6	Adenylate kinase isoenzyme 1 OS=Salmo salar OX=8030 GN=KAD PE=2 SV=1	12.5267	0.295135	0.499135	-0.476865	-0.0223652	0.344135	-0.0273652
B5X2Q9	9.65464	10.4305	10.1163	9.39446	11.3219	11.0154	10.7056	11.4041	10.6165	10.7814	9.34207	9.79604	10.8533	11.7099	11.2586	10.1923	10.2288	8.5812	9.36194	10.7482	10.8918	11.6883	11.5793						0.229812	0.235032	0.166449	0.111619	-0.108235	-0.0796292	0.467115	-0.508319	-0.342683	0.15406	0.115123	0.0895118	B5X2Q9	NADH-cytochrome b5 reductase OS=Salmo salar OX=8030 GN=NB5R1 PE=2 SV=1	10.5075	-0.852862	-0.0770022	-0.391202	-1.11304	0.814398	0.507898
A0A1S3SSY3	10.7566	10.5699	11.7731	11.2527	11.0154	11.2644	11.3443	11.3934	11.5459	9	11.1033	11.9366	11.4305	12.3276	11.0498	10.6257	9.04439	10.8376	11.5362	11.1923	10.8138	10.9218	10.6257				+	IPNV_48_Control_48	0.0991922	-0.19159	-0.112161	0.102804	0.104005	0.0758021	0.378244	-0.615297	-0.362309	1.34532	-0.36598	-0.319605	A0A1S3SSY3	Sorting nexin OS=Salmo salar OX=8030 GN=LOC106611592 PE=3 SV=1	11.0157	-0.259095	-0.445795	0.757405	0.237005	-0.000295217	0.248705
A0A1S3P9I9	12.2378	12.4278	11.4357	11.5507	11.42	11.1861	11.1737	12.1163	12.3636	12.2198	11.3554	11.5507	11.7524	11.446	11.4041	11.7524	12.2732	11.5068	9.48784	11.2761	11.7936	11.4868	11.7895						0.0404348	-0.0406504	-0.0301317	0.1865	0.114698	0.0924286	0.489026	-0.82373	-0.469686	0.171159	0.1125	0.089657	A0A1S3P9I9	Adenylate kinase 4 mitochondrial OS=Salmo salar OX=8030 GN=LOC106584033 PE=3 SV=1	11.609	0.628829	0.818829	-0.173271	-0.0582713	-0.188971	-0.422871
B5XB98	7.6865	9.98014	8.65821	8.96	7.80735	8	7.16993	8.7211	9.57554	9.69349	7.46761	8.30378	9.16992	8.78136	9.01959	8.02791	8.52356	8.76155	6.43962	7.76155	6.93074	8.18982	9.26209						0.0294493	-0.0611103	-0.0356854	1.04847	0.825101	0.586127	0.491115	-0.912968	-0.498216	0.0684728	0.111457	0.0705089	B5XB98	MOSC domain-containing protein 1 mitochondrial OS=Salmo salar OX=8030 GN=MOSC1 PE=2 SV=1	8.38658	-0.700081	1.59356	0.271629	0.573419	-0.579231	-0.386581
A0A1S3PL77	5.65015	6.59048	5.02453	4.71149	6.31288	5.52669	6.2687	6.32012	6.62454	5.88509	5.40707	5.89238	7.31288	5.87774	7.82655	7.25739	6.0917	5.98071	5.41134	5.93694	6.36982	6.54844	6.01792						0.419216	0.458106	0.308597	1.08864	0.961541	0.658612	0.259706	0.333755	0.219445	0.179183	0.111178	0.0895248	A0A1S3PL77	dnaJ homolog subfamily C member 3 isoform X1 OS=Salmo salar OX=8030 GN=dnajc3 PE=4 SV=1	6.12372	-0.47357	0.46676	-1.09919	-1.41223	0.18916	-0.59703
B5DGS2	12.9531	13.0751	11.7142	12.2877	14.5204	14.365	13.2408	13.7099	13.2046	12.9961	12.3608	12.3934	13.3581	14.464	14.3163	14.1674	13.3718	12.6751	11.8178	13.7419	13.3021	14.5805	14.6495						0.246858	0.23118	0.167378	0.112763	0.117443	0.0847227	0.0766109	0.113993	0.0744925	0.0899447	0.109466	0.0758772	B5DGS2	Isocitrate dehydrogenase [NADP] OS=Salmo salar OX=8030 GN=IDHP PE=2 SV=1	13.3594	-0.406274	-0.284274	-1.64517	-1.07167	1.16103	1.00563
A0A1S3MRP2	11.446	10.9069	10.2992	10.9801	12.2258	12.0868	11.0566	11.5651	10.9513	11.2288	10.1033	10.6073	11.4409	12.3078	12.446	11.697	11.0701	11.2288	11.446	11.5411	11.3608	11.8688	12.5957						0.219597	-0.185392	-0.138561	0.275658	0.239327	0.17607	0.525558	0.340258	0.263125	0.104337	0.108035	0.0782135	A0A1S3MRP2	Glycerol-3-phosphate dehydrogenase [NAD(+)] OS=Salmo salar OX=8030 GN=LOC106574437 PE=3 SV=1	11.4113	0.034687	-0.504413	-1.11211	-0.431213	0.814487	0.675487
A0A1S3S3W2	8.21432	9.05257	8.79442	9.04166	11.1485	10.8455	9.98014	11.2107	9.25267	8.5812	8.54689	8.81378	10.8765	11.0014	11.0835	10.6165	7.94837	5.11877	8.58871	10.3987	10.6618	11.2046	11.3443						0.0308801	0.0228946	0.0182436	0.121889	0.0982938	0.0755382	0.818316	-1.55712	-0.810278	0.108726	0.106153	0.0780055	A0A1S3S3W2	myosin-9 isoform X1 OS=Salmo salar OX=8030 GN=LOC100380669 PE=3 SV=1	9.66633	-1.45201	-0.613756	-0.871906	-0.624666	1.48217	1.17917
B9EL52	8.96578	10.0634	8.85175	8.21432	9.49185	7.35139	7.14975	8.39232	9.76984	9.24317	9.32643	8.65464	8.24793	8.84549	9.24793	8.94251	9.34651	8.35315	10.4818	8.13443	8.22882	7.42626	9.01123						0.198447	0.224707	0.155273	0.590489	0.724639	0.459149	0.212571	0.370008	0.219412	0.0583501	0.103858	0.063755	B9EL52	U6 snRNA-associated Sm-like protein LSm6 OS=Salmo salar OX=8030 GN=LSM6 PE=2 SV=1	8.77133	0.194445	1.29207	0.0804152	-0.557015	0.720515	-1.41994
A0A1S3L514	12.9513	13.1016	11.8842	12.5093	13.7731	13.4893	11.5314	13.3163	12.7185	13.1596	12.3021	12.6729	12.9421	12.2046	13.4512	12.6795	13.1737	13.0566	10.2167	12.2586	13.0802	13.3581	13.8238						0.116451	0.10166	0.0767427	0.138107	-0.208184	-0.132576	0.208946	-0.462575	-0.247235	0.0600769	0.102609	0.0639475	A0A1S3L514	Pyrroline-5-carboxylate reductase OS=Salmo salar OX=8030 GN=LOC106564349 PE=3 SV=1	12.7676	0.183704	0.334004	-0.883396	-0.258296	1.0055	0.721704
A0A1S3N896	10.3332	11.4305	11.4041	11.5459	10.1421	10.2644	10.2288	11.2046	11.5167	11.3219	10.8611	11.3987	11.5411	11.9979	11.3332	11.5216	10.9873	9.96578	9.99435	9.99435	13.0327	10.5411	11.2703		+			ISAV_48_Control_48	0.112241	0.0962069	0.073011	2.13325	1.13845	0.884793	0.975912	-0.862604	-0.600069	0.481727	0.749635	0.439151	A0A1S3N896	Sulfotransferase OS=Salmo salar OX=8030 GN=LOC106577720 PE=3 SV=1	11.0362	-0.70296	0.39434	0.36794	0.50974	-0.89406	-0.77176
A0A1S3NLT2	6.64386	7.88264	9.06609	8.7211	6.4887	8.32643	7.04439	6.62644	8.85487	7.03342	7.65821	9.35315	7.28575	8.43952	7.09803	9.31515	6.70044	6.96578	6.94251	6.37236	7.83289	6.69098	8						0.0689803	0.14649	0.0833262	0.657035	0.913123	0.547634	0.927256	-1.20884	-0.736398	0.0623566	0.102567	0.0647722	A0A1S3NLT2	drebrin-like protein B OS=Salmo salar OX=8030 GN=LOC106580156 PE=3 SV=1	7.6236	-0.979736	0.259044	1.44249	1.0975	-1.1349	0.702834
A0A1S3L959	10.0224	8.65464	5.47196	6.64168	8.14466	6.81184	7.41016	7.6865	6.46639	9.76984	6.22869	5.81156	5.12515	7.49034	9.42206	6.61631	8.79766	9.24317	5.9543	6.46297	8.83289	7.04439	8.10852						0.179652	-0.62854	-0.265853	0.141192	-0.349823	-0.180361	0.0721572	0.300718	0.121295	0.0583146	0.0989051	0.0618403	A0A1S3L959	ubiquitin-associated protein 2-like isoform X2 OS=Salmo salar OX=8030 GN=LOC106565184 PE=4 SV=1	7.48774	2.53466	1.1669	-2.01578	-0.846063	0.656917	-0.675903
A0A1S3Q2J9	9.90388	10.4409	11.1861	11.4041	11.446	10.7228	11.4041	11.2467	11.2228	11.043	11.446	11.7099	11.3934	12.1643	11.7228	11.7773	10.3106	10.0901	10.9801	11.5018	11.0498	11.1098	11.5507						0.83149	0.621718	0.452525	1.29645	0.559514	0.455115	0.234692	-0.273447	-0.186578	0.181615	0.0981469	0.0810455	A0A1S3Q2J9	phosphatidylinositide phosphatase SAC1-B-like OS=Salmo salar OX=8030 GN=LOC106589044 PE=4 SV=1	11.1664	-1.26251	-0.72549	0.0197096	0.23771	0.27961	-0.44359
A0A1S3QA49	7.62936	6.4544	7.46761	7.9542	8.72451	8.87037	5.99575	8.45121	8.48784	8.7211	7.94251	8.50779	8.24317	9.38586	9.7879	9.23601	6.30195	7.02237	5.89362	7.57743	8.12928	8.53916	8.02237	+				ISAV_24_Control_24	1.53795	1.03842	0.761489	0.753501	1.15278	0.657809	1.02266	-0.970409	-0.659249	0.0274922	0.0565987	0.0331879	A0A1S3QA49	E3 ubiquitin-protein ligase RNF31-like	7.97156	-0.342195	-1.51716	-0.503945	-0.0173552	0.752955	0.898815
B9ENR3	12.4868	12.3718	11.0154	11.1485	10.6618	11.4818	10.697	11.2167	11.7185	12.5167	10.4512	10.9366	10.8138	9.82814	11.3443	11.4666	11.9766	11.7313	9.76321	10.4094	11.7855	10.3772	11.8611						0.236605	-0.349859	-0.218909	0.134589	-0.151123	-0.106151	0.338225	-0.598594	-0.342762	0.0732965	0.0939627	0.064384	B9ENR3	MICOS complex subunit OS=Salmo salar OX=8030 GN=CHCH3 PE=2 SV=1	11.22	1.2668	1.1518	-0.204598	-0.0714978	-0.558198	0.261802
C0H7N1	9.87958	9.98014	8.86728	8.89178	9.45327	8.73471	9.14466	9.43045	9.47978	9.59059	9.20701	8.53138	9.68299	9.1267	9.81858	7.97728	9.78627	9.85954	7.91289	9.15987	9.02791	9.24317	9.69697						0.208653	-0.202506	-0.146125	0.0299827	-0.0393823	-0.0271371	0.126199	-0.218465	-0.132971	0.157993	0.0912068	0.0746574	C0H7N1	Mitochondrial nucleoid factor 1 OS=Salmo salar OX=8030 GN=CF125 PE=2 SV=1	9.23838	0.641197	0.741757	-0.371103	-0.346603	0.214887	-0.503673
B5X1B2	8.73471	8.29002	14.1357	8.33539	9	9.03892	5.73606	8.40088	7.92481	8.5157	5.50462	8.13955	7.96	7.06609	8.88264	6.98868	8.22882	8.33539	6.18785	6.74683	8.35315	8.45533	8.98299						0.728362	-2.35279	-0.912114	0.133849	-0.319611	-0.168178	0.592704	-2.28994	-0.822669	0.0339794	0.0906094	0.0471955	B5X1B2	Phosphoacetylglucosamine mutase OS=Salmo salar OX=8030 GN=AGM1 PE=2 SV=1	8.17148	0.563226	0.118536	5.96422	0.163906	0.828516	0.867436
A0A1S3RFI8	10.5981	12.3247	10.8057	11.6707	13.0067	12.8277	11.6119	13.6662	11.5167	12.2046	10.973	11.2935	12.744	11.9366	13.5507	11.8688	10.8533	11.2761	4.92974	11.5887	13.1908	12.8708	13.8238						0.114511	0.147128	0.0996048	0.167856	-0.253097	-0.159873	0.607328	-2.33007	-0.838767	0.049769	0.0903487	0.0552173	A0A1S3RFI8	Succinate--CoA ligase [ADP/GDP-forming] subunit alpha mitochondrial OS=Salmo salar OX=8030 GN=LOC106602756 PE=3 SV=1	11.7884	-1.19028	0.536316	-0.982684	-0.117684	1.21832	1.03932
B5X5U9	13.0189	12.7482	11.769	12.3608	11.8727	11.7356	10.1421	11.7185	11.6211	12.7855	12.0735	10.4512	11.0498	11.6662	11.5314	10.4305	13.1846	12.5957	9.82018	10.4409	11.9144	11.5934	11.8803						0.631534	-0.741419	-0.475319	0.152424	-0.197741	-0.132169	0.267179	-0.607414	-0.315493	0.0593522	0.0900311	0.0585919	B5X5U9	LYR motif-containing protein 4A OS=Salmo salar OX=8030 GN=lyrm4a PE=3 SV=1	11.6698	1.34914	1.07844	0.09924	0.69104	0.20294	0.06584
A0A1S3T6V8	7.84549	9.68299	8.30378	9.04439	9.65464	9.53528	7.60733	10.0498	9.62571	7.5157	8.75489	9.08481	8.49185	8.42206	9.31515	8.94251	9.41996	6.06178	6.41616	9.03342	8.53528	9.85331	9.76818						0.0146173	0.0261111	0.0162821	0.300531	-0.418877	-0.264348	0.658425	-1.41986	-0.705682	0.0476392	0.0857756	0.0526321	A0A1S3T6V8	protein PRRC2C-like isoform X7 OS=Salmo salar OX=8030 GN=LOC106613969 PE=4 SV=1	8.73759	-0.892096	0.945404	-0.433806	0.306804	0.917054	0.797694
B5DGS3	12.6861	12.7207	12.2107	12.6883	13.9658	13.7834	13.0583	13.1627	12.7875	12.6904	12.4666	12.5435	13.263	13.9012	13.9748	13.3987	12.9766	12.4486	11.8337	13.0868	13.2482	14.0102	13.9658						0.119866	0.0455935	0.0399291	0.194971	0.141877	0.110264	0.196227	-0.156788	-0.119519	0.0947919	0.0851898	0.0641363	B5DGS3	Isocitrate dehydrogenase [NADP] OS=Salmo salar OX=8030 GN=LOC100194640 PE=2 SV=1	13.0814	-0.395274	-0.360674	-0.870674	-0.393074	0.884426	0.702026
A0A1S3LY37	8.15987	8.75489	9.15482	13.4512	9.49386	15.435	15.0532	15.2363	8.51175	8.51964	6.54535	13.1421	15.0145	9.31741	9.62022	14.8088	8.81378	12.7834	12.8765	9.68124	14.7834	15.5746	15.5173						0.143967	-0.700485	-0.245869	0.320953	-1.61437	-0.515458	0.381335	1.61104	0.572139	0.0141507	0.0845261	0.0280112	A0A1S3LY37	cytochrome c oxidase assembly factor 1 homolog OS=Salmo salar OX=8030 GN=LOC106569212 PE=4 SV=1	11.75	-3.59009	-2.99507	-2.59514	1.70124	-2.2561	3.68504
A0A1S3NFH3	12.7628	13.6551	12.5579	13.3443	13.2674	12.8317	12.2615	13.0718	13.5387	12.4252	13.6773	13.0447	12.7895	13.0119	13.3021	12.6861	13.8533	10.0224	10.7977	12.9586	12.2586	13.1293	13.412						0.0872076	0.0914466	0.0662416	0.130678	0.0893025	0.0710408	0.705357	-1.52225	-0.752297	0.0903538	0.0815156	0.0613697	A0A1S3NFH3	polymerase I and transcript release factor OS=Salmo salar OX=8030 GN=ptrf PE=3 SV=1	12.8113	-0.0485	0.8438	-0.2534	0.533	0.4561	0.0204
B5X8X9	10.5216	12.9819	11.2408	11.6926	11.6211	11.2527	11.1098	12.2906	13.0014	13.3304	11.3106	11.3387	12.1293	12.0967	12.9144	11.7731	11.4969	12.7503	10.4094	10.6348	12.7936	11.4409	11.7228						0.370778	0.636046	0.364564	0.939243	0.659824	0.485823	0.0231563	-0.0570552	-0.0311186	0.053971	0.0794661	0.052344	B5X8X9	WD repeat-containing protein 82 OS=Salmo salar OX=8030 GN=WDR82 PE=2 SV=1	11.8198	-1.29816	1.16214	-0.578957	-0.127157	-0.198657	-0.567057
B5X0U6	11.0901	11.4409	10.0084	11.5934	12.7503	12.1517	9.87805	11.944	10.5699	11.4252	11.0967	11.3163	11.7895	12.0934	12.2258	11.0901	11.42	10.7398	9.37069	10.6707	11.7185	11.8455	12.7834						0.0601727	0.0688164	0.0489843	0.0624678	0.118726	0.0709109	0.334633	-0.523058	-0.315456	0.0333621	0.0735292	0.0417826	B5X0U6	Phosphoglycerate kinase OS=Salmo salar OX=8030 GN=PGK PE=2 SV=1	11.3484	-0.258263	0.0925374	-1.33996	0.245037	1.40194	0.803337
B5XGN3	9.85798	10.9144	9.8009	10.2761	11.4717	10.6165	8.45533	11.1421	10.4094	10.7566	8.96578	8.74819	10.7814	10.5118	10.944	9.64926	10.3987	10.1163	5.73004	9.18488	10.6707	10.7056	11.4147						0.378421	-0.492366	-0.314255	0.0232118	0.0501728	0.0288801	0.506667	-1.46397	-0.636367	0.0302245	0.0725479	0.0397567	B5XGN3	Carbonyl reductase 1 OS=Salmo salar OX=8030 GN=DHCA PE=2 SV=1	10.0662	-0.20821	0.84821	-0.26529	0.20991	1.40551	0.55031
A0A1S3PM81	12.7773	12.9855	13.5018	13.0718	13.6439	13.3581	12.8994	13.1405	13.1658	12.06	13.5142	13.1923	13.1861	13.8823	13.5387	13.3021	12.3608	11.697	12.4564	13.183	13.0802	13.5265	13.5387			+		IPNV_24_Control_24	0.105666	-0.100998	-0.0746829	0.439077	0.216823	0.17762	1.71161	-0.912704	-0.719173	0.137204	0.0716286	0.0598214	A0A1S3PM81	D-3-phosphoglycerate dehydrogenase OS=Salmo salar OX=8030 GN=LOC106586211 PE=3 SV=1	13.0897	-0.31237	-0.10417	0.41213	-0.0178696	0.55423	0.26843
B5X8E1	12.5981	12.6461	11.8803	12.9125	12.9996	12.7586	11.6751	13.1	12.3276	13.0345	12.7793	12.628	12.6684	12.3359	13.3304	12.8918	12.6143	12.7793	11.1228	12.1033	13.0293	12.7977	12.8803						0.286997	0.183071	0.14465	0.173312	0.173291	0.124834	0.267918	-0.337127	-0.222918	0.0636929	0.0693047	0.0499858	B5X8E1	3-hydroxybutyrate dehydrogenase type 2 OS=Salmo salar OX=8030 GN=BDH2 PE=2 SV=1	12.6041	-0.00595217	0.0420478	-0.723752	0.308448	0.395548	0.154548
A0A1S3NWW9	8.32193	10.4919	8.81378	9.38154	10.2527	9.18982	8.89482	11.2046	9.68475	9.8009	9.74987	9.93958	10.697	10.2761	10.1674	10.9144	10.8057	8.90388	7.67243	9.26444	9.84549	10.2527	10.4512						0.533548	0.541498	0.368468	0.520431	0.628254	0.403742	0.0459531	-0.124926	-0.0643512	0.0400595	0.0679829	0.0427819	A0A1S3NWW9	tensin-1 isoform X12 OS=Salmo salar OX=8030 GN=LOC100286503 PE=3 SV=1	9.78161	-1.45968	0.710294	-0.967826	-0.400066	0.471094	-0.591786
A0A1S3RAQ6	8.92481	9.72622	9.61839	9.38802	11.5603	11.2288	10.8688	11.7056	9.85487	9.37504	9.45533	9.56796	11.5887	11.42	11.6027	11.1293	8.81378	7.14975	9.49185	11.1357	11.1098	11.5981	11.7773						0.302994	0.148939	0.123454	0.168521	0.0942626	0.077492	0.713106	-0.929232	-0.573963	0.0937458	0.0643103	0.051434	A0A1S3RAQ6	myosin-9-like isoform X1 OS=Salmo salar OX=8030 GN=LOC106601336 PE=3 SV=1	10.3518	-1.42698	-0.625568	-0.733398	-0.963768	1.20851	0.877012
A0A1S3QGL6	10.5018	9.28077	7.42626	9.00282	8.9629	9.73471	6.44956	9.15228	8.54303	9.99435	8.53528	6.44771	8.42626	7.79442	9.94691	6.88264	10.2408	9.25503	5.36493	7.05528	9.0954	8.52356	9.87498						0.290697	-0.67283	-0.342289	0.119851	-0.312306	-0.158384	0.207205	-0.766005	-0.31229	0.0226442	0.0624427	0.0321867	A0A1S3QGL6	far upstream element-binding protein 2-like isoform X4 OS=Salmo salar OX=8030 GN=LOC106592110 PE=4 SV=1	8.54312	1.95868	0.737653	-1.11686	0.459703	0.419783	1.19159
B5DGA2	13.4383	13.3304	11.5411	12.3636	12.1453	11.7228	11.8017	12.4094	12.6751	13.3304	12.0154	11.7313	12.3526	11.5411	12.3853	12.0049	13.3853	13.2228	11.4512	11.8178	12.584	11.5887	12.3276						0.154186	-0.230287	-0.1465	0.0725226	0.0511839	0.0408574	0.00814389	0.0181147	0.0104094	0.0771999	0.0597177	0.0467201	B5DGA2	Peptidylprolyl isomerase OS=Salmo salar OX=8030 GN=fkbp1b PE=2 SV=1	12.3116	1.12673	1.01883	-0.77047	0.0520304	-0.16627	-0.58877
A0A1S3KJX1	10.6439	11.8572	9.82972	10.4094	11.8842	11.697	9.29002	12.664	10.9586	12.0835	9.71596	10.1293	10.9069	11.3772	11.8765	10.7649	10.7814	10.8218	7.81378	10.0362	11.2877	11.8533	12.5911						0.0185092	0.0367758	0.0219649	0.0706833	-0.152417	-0.086067	0.389254	-0.879405	-0.445443	0.0218958	0.0582728	0.0305653	A0A1S3KJX1	Nuclear cap-binding protein subunit 2 OS=Salmo salar OX=8030 GN=ncbp2 PE=3 SV=1	10.9249	-0.281038	0.932262	-1.09522	-0.515538	0.959262	0.772062
A0A1S3MA54	8.29462	8.49586	9.15228	9.05528	8.06609	7.8009	6.09592	9.71081	8.22882	6.55612	9.33985	7.5157	9.06878	7.04439	7.86419	7.93074	10.0362	5.51714	5.04284	8.25739	7.48382	7.53138	8.633						0.644546	-0.839388	-0.517097	0.0235536	0.0585938	0.0316922	0.65193	-1.88412	-0.800302	0.0250232	0.057965	0.0323529	A0A1S3MA54	afadin-like isoform X7 OS=Salmo salar OX=8030 GN=LOC106571391 PE=4 SV=1	7.94444	0.35018	0.55142	1.20784	1.11084	0.12165	-0.14354
A0A1S3M9V5	6.35128	8.62205	8.14975	8.75822	6.96578	6.05685	6.32912	7.93871	5.58496	7.30378	8.82972	7.3837	8.48382	8.26209	7.40927	6.29177	8.43879	4.40719	5.36807	6.52199	6.8213	7.29462	6.88238						0.34425	-0.694784	-0.372477	0.56856	0.789119	0.478386	0.750531	-1.89897	-0.85892	0.0448119	0.0574569	0.0397027	A0A1S3M9V5	syntaxin-7-like OS=Salmo salar OX=8030 GN=LOC106571351 PE=3 SV=1	7.15023	-0.798947	1.47182	0.999523	1.60799	-0.184447	-1.09338
A0A1S3PE97	10.9586	12.0735	12.412	12.6143	13.3987	13.2556	11.8994	12.4173	12.863	12.7419	13.3163	13.2076	13.6551	13.6773	13.5387	13.7834	11.0362	11.5699	12.2258	11.3826	11.9106	13.0785	13.043	+	+			ISAV_24_Control_24;ISAV_48_Control_48	1.38168	1.01763	0.730127	1.37321	0.92085	0.677929	0.323355	-0.403966	-0.265208	0.294994	-0.389067	-0.250762	A0A1S3PE97	dnaJ homolog subfamily A member 4-like OS=Salmo salar OX=8030 GN=LOC106584850 PE=3 SV=1	12.6113	-1.65267	-0.537774	-0.199274	0.00302609	0.787426	0.644326
A0A1S3PNS2	8.89178	8.33539	8.56986	8.89785	9.76818	9.15987	8.80413	8.71768	7.87652	8.58871	12.7056	9.80252	9.50184	9.87805	10.2046	9.23601	7.85798	9.65821	12.7334	8.73471	8.86109	9.28309	9.79604						0.446861	1.06963	0.515942	0.94736	0.592653	0.449197	0.532123	1.40949	0.640167	0.0588158	0.0562656	0.0420449	A0A1S3PNS2	Succinate--CoA ligase [ADP-forming] subunit beta mitochondrial OS=Salmo salar OX=8030 GN=sucla2 PE=3 SV=1	9.38535	-0.493573	-1.04996	-0.815493	-0.487503	0.382827	-0.225483
A0A1S3PM70	9.63662	9.95565	9.0607	9.21189	10.9944	11.2046	10.6073	10.3554	9.51767	10.4615	10.7649	11.0566	11.4564	11.1984	10.8455	9.89633	9.42417	8.98868	9.98014	10.3663	8.87037	11.4767	10.9293	+				ISAV_24_Control_24	1.3421	0.98395	0.707387	0.0528231	0.0587542	0.0422391	0.00183047	-0.0018843	-0.00140606	0.263264	-0.379728	-0.238414	A0A1S3PM70	Alkylglycerone-phosphate synthase OS=Salmo salar OX=8030 GN=LOC106586249 PE=3 SV=1	10.2722	-0.635533	-0.316503	-1.21145	-1.06026	0.722247	0.932447
A0A1S3PFJ3	8.69349	8.19967	6.51412	8.39232	8.34873	8.5157	7.2384	7.63662	6.87036	9.93958	5.90132	6.07334	9.32643	9.55651	9.20457	7.18982	9.61471	5.02162	6.50779	6.48543	7.45121	8.40088	9.62022						0.298344	-0.753749	-0.366183	0.684563	0.884468	0.544301	0.292553	-0.90186	-0.397025	0.0254224	0.0545702	0.0314727	A0A1S3PFJ3	armadillo repeat protein deleted in velo-cardio-facial syndrome isoform X17 OS=Salmo salar OX=8030 GN=arvcf PE=3 SV=1	7.85665	0.836845	0.343025	-1.34253	0.535675	0.492085	0.659055
A0A1S3MEZ9	11.5068	12.2438	11.2408	11.6484	13.203	12.9476	12.5887	13.2318	11.9549	12.1799	11.0362	11.2288	12.8017	13.1564	13.1261	12.4843	12.0293	11.9801	10.7566	12.6773	12.5746	13.3853	13.5507						0.0609544	-0.059974	-0.044472	0.180983	-0.100682	-0.0827214	0.0581605	-0.071269	-0.0498618	0.0670534	0.0541823	0.0420698	A0A1S3MEZ9	cytosolic acyl coenzyme A thioester hydrolase OS=Salmo salar OX=8030 GN=acot7 PE=4 SV=1	12.3275	-0.820726	-0.0837261	-1.08673	-0.679126	0.875474	0.620074
B5DG36	14.3373	15.3269	13.92	14.3718	14.7471	14.4893	13.863	14.6495	13.9385	13.9658	13.9567	15.5834	15.669	13.7834	15.5627	14.2805	14.1517	15.2622	15.0785	15.0362	15.2326	13.8727	13.8238						0.0923817	-0.127879	-0.0849942	0.322008	0.386652	0.256195	0.313387	0.341804	0.234984	0.0445392	0.0540473	0.0379785	B5DG36	26S proteasome AAA-ATPase subunit RPT1 OS=Salmo salar OX=8030 GN=psmc2 PE=2 SV=1	14.561	-0.223683	0.765917	-0.640983	-0.189183	0.186117	-0.0716826
A0A1S3NZM5	14.1908	15.0014	15.6125	14.9792	15.0992	14.8679	14.3718	15.6523	14.8484	14.768	15.0826	15.0232	15.1115	14.9246	14.7524	13.9012	14.9339	13.6211	14.1115	14.6211	15.5447	14.5922	15.4383						0.0173815	-0.0154102	-0.0118493	0.375502	-0.325347	-0.236285	0.733543	-0.723825	-0.492173	0.0486465	0.0513129	0.0374744	A0A1S3NZM5	heat shock protein 10 isoform X2 OS=Salmo salar OX=8030 GN=hsp10 PE=3 SV=1	14.8283	-0.637452	0.173148	0.784248	0.150948	0.270948	0.0396478
B5X8P9	10.2408	10.6795	9.69174	10.2877	10.5314	9.98014	9.68475	10.5507	8.97728	10.1163	10.1033	10.2167	10.42	10.2761	10.4919	10.6165	10.7814	10.6439	8.63662	10.1033	10.0901	10.388	10.3663						0.471489	-0.371518	-0.273852	0.54639	0.264367	0.21584	0.120333	-0.204319	-0.125522	0.0792268	0.0501809	0.040857	B5X8P9	Abhydrolase domain-containing protein 14B OS=Salmo salar OX=8030 GN=AB14B PE=2 SV=1	10.1685	0.0723465	0.511047	-0.476713	0.119247	0.362947	-0.188313
B5XAQ7	7.7879	8.54303	8.2384	7.8392	9.36851	9.0634	9.03342	9.06878	8.47167	8.45533	6.5345	7.74147	8.70044	9.82177	9.31061	8.69	8.74483	8.42206	6.98868	8.67243	8.96867	9.40088	9.69174						0.251733	-0.301394	-0.20245	0.00332082	-0.00282001	-0.00219734	0.0345351	-0.0502744	-0.033554	0.0748333	0.0499032	0.0402667	B5XAQ7	Retinol dehydrogenase 3 OS=Salmo salar OX=8030 GN=RDH3 PE=2 SV=1	8.58947	-0.801566	-0.0464361	-0.351066	-0.750266	0.779044	0.473934
A0A1S3RAK2	7.35755	8.35315	6.80735	8.2384	9.04985	8.60363	7.05528	8.27146	7.80735	7.26679	7.35755	8.21432	8.27146	8.45943	9.44501	8.61102	8.40514	7.14975	6.41616	6.79442	8.33539	8.86109	9.18735						0.0219402	-0.0276113	-0.0193265	0.396938	0.451679	0.30117	0.221985	-0.36543	-0.221088	0.0248448	0.0495061	0.029453	A0A1S3RAK2	GTPase IMAP family member 2-like OS=Salmo salar OX=8030 GN=LOC106601304 PE=3 SV=1	8.01387	-0.656315	0.339285	-1.20652	0.224535	1.03598	0.589765
A0A1S3P8T5	8.3443	9.10329	8.14975	8.67243	7.27546	7.08746	7.59246	7.79442	9.39874	7.55459	5.57289	9.03617	6.42185	7.98652	6.43129	8.94251	5.76021	6.74147	6.11478	8.93369	6.02595	8.04463	6.94251			+		IPNV_24_Control_24	0.320817	-0.67684	-0.357333	0.00422763	0.00809574	0.00493737	2.99738	-2.36195	-1.75699	0.0257477	0.0492475	0.0297718	A0A1S3P8T5	reticulocalbin-1-like OS=Salmo salar OX=8030 GN=LOC106583893 PE=4 SV=1	7.56206	0.78224	1.54123	0.58769	1.11037	-0.2866	-0.4746
B5X8A9	10.1548	9.85487	9.64024	10.4094	10.973	10.6528	8.55842	10.5981	10.3332	10.1421	10.1799	10.4409	11.3387	11.0701	11.7228	11.2046	9.87805	9.49985	9.19476	9.28077	10.2167	10.8455	10.6348						0.688399	0.25918	0.219218	1.03345	1.13848	0.725335	0.932364	-0.490613	-0.389647	0.0256439	0.0488801	0.0295912	B5X8A9	DNA-(apurinic or apyrimidinic site) lyase OS=Salmo salar OX=8030 GN=RS3 PE=2 SV=1	10.2967	-0.141911	-0.441841	-0.656471	0.112689	0.676289	0.356089
B5XF73	8.15482	9.53722	7.59991	10.1293	10.9513	10.0498	10.0768	11.0224	9.03342	8.71425	7.91886	9.53528	11.1923	10.9944	10.2644	9.93369	9.4818	9.32418	9.79442	10.0084	10.3663	10.8994	11.0154						0.0276847	-0.0548561	-0.0326706	0.0631403	0.071116	0.0508025	0.41938	0.678157	0.397571	0.0464366	0.0473018	0.0348875	B5XF73	ATP synthase membrane subunit f OS=Salmo salar OX=8030 GN=ATPK PE=2 SV=1	9.826	-1.67118	-0.288782	-2.22609	0.303298	1.1253	0.223798
B5XDW9	11.3934	11.8533	11.1033	11.3163	12.0154	11.6027	11.1033	11.5362	11.6165	11.5887	11.2877	10.9293	11.3276	12.0835	11.584	11.2288	12.2137	11.9586	9.89936	11.3219	10.973	11.7855	12.3554						0.099364	-0.0610089	-0.0497972	0.010634	-0.00844407	-0.00666373	0.0316129	-0.0593603	-0.0361769	0.0439727	0.0445156	0.0329069	B5XDW9	Cytochrome b-c1 complex subunit 10 OS=Salmo salar OX=8030 GN=QCR10 PE=2 SV=1	11.4816	-0.0882287	0.371671	-0.378329	-0.165329	0.533771	0.121071
A0A1S3QSD1	10.4409	9.44087	7.93664	10.7977	12.3663	11.7773	6.44062	10.3332	8.74483	10.8994	10.1421	10.0498	10.3443	9.16239	12.2467	10.4717	9.79279	10.1033	6.02036	7.61471	10.3106	11.4615	11.7013						0.148949	0.305027	0.171254	0.07979	0.326937	0.131986	0.317861	-1.0152	-0.43495	0.00879841	0.0426887	0.0162369	A0A1S3QSD1	heat shock 70 kDa protein OS=Salmo salar OX=8030 GN=LOC106596195 PE=3 SV=1	9.9391	0.5018	-0.49823	-2.00246	0.8586	2.4272	1.8382
A0A1S3P0F0	6.82018	7.60733	8.81698	8.46352	8.76155	7.89482	7.52356	8.82972	8.98299	6.37678	8.13443	8.11374	9.08746	9.60363	8.5812	7.96	8.03342	4.9542	8.76487	7.96	7.37504	9.09011	8.75154						0.0119212	-0.0250199	-0.0146559	0.539845	0.55566	0.376143	0.244521	-0.676174	-0.320257	0.0284063	0.0417613	0.0277628	A0A1S3P0F0	RNA-binding protein 45-like OS=Salmo salar OX=8030 GN=LOC106582466 PE=4 SV=1	8.10813	-1.28795	-0.500803	0.708847	0.355387	0.653417	-0.213313
B5XGL4	16.1257	16.4624	13.0379	15.6523	16.2696	16.1556	15.9522	15.6662	16.3321	16.1556	15.4383	15.8846	15.8361	16.1596	16.1946	15.8606	16.5834	16.24	15.5111	15.5657	16.4285	16.2641	15.9454						0.337081	0.633091	0.35124	0.00374521	0.00182915	0.0015727	0.350458	0.791971	0.404406	0.0611601	0.0400059	0.0324781	B5XGL4	Mitochondrial 2-oxoglutarate/malate carrier protein OS=Salmo salar OX=8030 GN=M2OM PE=2 SV=1	15.9009	0.224761	0.561461	-2.86304	-0.248639	0.368661	0.254661
B5X2K6	5.96578	8.17991	7.62205	9.07414	10.8376	10.1293	7.89482	10.4305	8.58871	8.14975	7.75489	7.41785	9.90989	11.0362	11.0084	9.83605	7.56224	7.80735	5.12931	7.86419	9.93074	10.697	10.9586						0.145026	0.267329	0.157155	0.366759	0.624591	0.359391	0.353707	-0.877502	-0.427293	0.0138875	0.0395654	0.0201657	B5X2K6	Interleukin enhancer-binding factor 2 homolog OS=Salmo salar OX=8030 GN=ILF2 PE=2 SV=1	8.86023	-2.89445	-0.680319	-1.23818	0.213911	1.97737	1.26907
B5XBD7	11.043	11.6662	10.4717	9.96578	11.5746	10.9801	10.2992	10.9293	11.2228	11.1421	10.4409	9.87498	11.0154	10.9586	10.8218	10.5507	11.0901	10.5507	10.0768	10.4094	10.9218	11.1485	11.4564						0.0871039	-0.116489	-0.0784317	0.148448	-0.109178	-0.0852665	0.164196	-0.214119	-0.142928	0.0387985	0.0382159	0.0284883	B5XBD7	Glutaredoxin-1 OS=Salmo salar OX=8030 GN=GLRX1 PE=2 SV=1	10.8092	0.233832	0.857032	-0.337468	-0.843388	0.765432	0.170932
A0A1S3NV40	6.6865	7.90087	8.58871	8.27146	9.54882	9.25974	8.77479	8.97154	8.42626	7.47573	8.24317	8.54303	8.67948	10.2046	9.59991	8.63662	7.19967	5.39954	7.64386	8.66889	8.79116	9.57175	9.67596						0.265575	0.310164	0.209491	0.127627	0.141423	0.0998873	0.697384	-1.1142	-0.634366	0.0428765	0.0382154	0.0291665	A0A1S3NV40	C-1-tetrahydrofolate synthase cytoplasmic OS=Salmo salar OX=8030 GN=mthfd1 PE=3 SV=1	8.46792	-1.78142	-0.567046	0.120794	-0.196456	1.0809	0.791824
A0A1S3M9T7	10.2408	8.80735	7.87036	7.13955	10.1163	8.30834	9.18488	9.65821	8.20945	10.697	7.61471	9.16491	7.77479	10.7977	11.1357	8.18982	8.10329	10.1674	5.84664	8.04985	10.3332	9.03892	9.99435						0.165669	0.406994	0.208868	0.0585961	0.157553	0.0807783	0.135764	-0.475402	-0.205791	0.0196236	0.0371268	0.022599	A0A1S3M9T7	vacuolar protein sorting-associated protein VTA1 homolog OS=Salmo salar OX=8030 GN=LOC106571414 PE=3 SV=1	8.97581	1.26499	-0.168455	-1.10545	-1.83626	1.14049	-0.667465
B5X856	11.7566	12.2228	12.3608	11.6618	12.1923	12.5817	11.2167	12.1066	12.1261	12.0901	11.9293	11.888	12.5289	12.4094	12.3415	11.3219	12.1389	11.8572	11.3554	11.2348	12.0901	12.3987	12.5216						0.0146429	0.00785899	0.00665237	0.11699	0.126127	0.0900164	0.325194	-0.216672	-0.16937	0.0311141	0.0370002	0.0262598	B5X856	Calpain small subunit 1 OS=Salmo salar OX=8030 GN=CPNS1 PE=2 SV=1	12.0144	-0.2578	0.2084	0.3464	-0.3526	0.1779	0.5673
A0A1S3T1F1	8.66889	8.22882	7.12862	8.36632	8.43463	8.03342	8.0611	8.93074	8.33539	9.12153	7.15987	6.6865	8.48382	7.97728	9.34651	8.20945	8.3966	8.84862	4.69947	7.46761	8.83605	8.7879	8.5157						0.161905	-0.272339	-0.16528	0.145005	0.139293	0.102021	0.273594	-0.783262	-0.361082	0.0332492	0.0368412	0.026659	A0A1S3T1F1	ES1 protein homolog mitochondrial-like OS=Salmo salar OX=8030 GN=LOC106613061 PE=4 SV=1	8.11847	0.550419	0.110349	-0.989851	0.247849	0.316159	-0.0850513
A0A1S3RZ87	13.1548	14.3021	13.7834	13.5387	13.9106	14.1033	13.3581	14.2288	13.9926	14.2586	13.8533	13.2453	13.3443	13.9476	14.1984	13.1861	13.9926	14.2805	12.628	13.1517	13.6773	14.0785	14.8337						0.171796	0.142687	0.107925	0.317211	-0.23109	-0.176648	0.0410528	-0.0610572	-0.0403689	0.0298643	0.0350611	0.0249854	A0A1S3RZ87	Protein S100 OS=Salmo salar OX=8030 GN=LOC106606009 PE=3 SV=1	13.7847	-0.629909	0.517391	-0.0013087	-0.246009	0.125891	0.318591
B5X5P2	9.79116	9.71768	10.697	10.7731	11.4919	11.1485	10.1923	11.0498	10.5216	9.02791	10.1674	10.42	10.8057	11.2527	11.0701	11.0566	9.64205	9.91438	9.89785	10.5411	10.7142	11.5934	11.1737						0.184822	-0.210515	-0.145612	0.0949861	0.0756743	0.0586146	0.568925	-0.426642	-0.31746	0.0331279	0.0349851	0.0256492	B5X5P2	Tyrosine-protein kinase SRK2 OS=Salmo salar OX=8030 GN=SRK2 PE=2 SV=1	10.5504	-0.75928	-0.83276	0.14656	0.22266	0.94146	0.59806
A0A1S3RI50	7.07682	10.1421	9.50184	10.1674	9.25267	9.96434	9.86264	10.5216	9.56224	9.83447	8.93958	8.7879	10.1163	10.6073	9.63662	8.92481	8.23362	8.81378	9.94544	8.57743	9.64926	10.5699	10.944						0.0261253	0.0590043	0.0332841	0.0633667	-0.0790336	-0.0547751	0.0836376	-0.22443	-0.114374	0.0201124	0.0348189	0.0219187	A0A1S3RI50	EH domain-containing protein 1-like OS=Salmo salar OX=8030 GN=LOC106603140 PE=4 SV=1	9.54922	-2.4724	0.59288	-0.04738	0.61818	-0.29655	0.41512
A0A1S3PFY6	9.07146	8.88264	4.92125	6.58496	9.29232	9.07682	7.67243	8.16491	8.74147	6.3733	7.77479	8.18982	8.04439	9.09011	8.51175	8.99152	8.82337	6.9542	10.7398	8.33985	8.25739	8.7879	8.9542						0.13752	0.404766	0.191556	0.0866795	0.107828	0.0743035	0.435142	1.47404	0.592617	0.027253	0.0332172	0.0234333	A0A1S3PFY6	putative aminopeptidase W07G4.4 OS=Salmo salar OX=8030 GN=LOC106585072 PE=3 SV=1	8.27133	0.800127	0.611307	-3.35008	-1.68637	1.02099	0.805487
A0A1S3QLG9	13.3853	14.4704	13.6325	13.7419	13.8533	13.4252	13.1196	13.6883	14.1596	13.8533	13.8337	13.0498	13.6439	13.5265	14.1596	13.0918	14.1674	12.9513	11.7398	13.5507	13.1938	13.5265	13.9476						0.0914361	-0.0834403	-0.0626261	0.114472	0.083828	0.0659064	0.611983	-0.854711	-0.518632	0.0522416	0.0330875	0.0270652	A0A1S3QLG9	Polyadenylate-binding protein OS=Salmo salar OX=8030 GN=LOC106593394 PE=3 SV=1	13.5527	-0.167387	0.917713	0.079813	0.189213	0.300613	-0.127487
A0A1S3STS3	10.0498	10.1163	9.29232	9.85175	11.2228	10.8533	9.84235	10.9658	9.91737	10.3106	10.0634	9.70217	10.5018	10.3663	11.2527	10.42	10.1674	9.09276	5.54345	9.57365	10.9873	11.0901	11.3608						0.319327	0.170822	0.139271	0.0846335	-0.0858634	-0.0627977	0.607612	-1.55969	-0.712298	0.0216222	0.0319083	0.0212367	A0A1S3STS3	disks large homolog 3-like isoform X4 OS=Salmo salar OX=8030 GN=LOC106611741 PE=3 SV=1	10.1106	-0.0608183	0.00568174	-0.818298	-0.258868	1.11218	0.742682
B5XFP1	5.94412	8.33092	8.99718	9.09276	9.14466	9.09276	7.72792	9.19229	8.78463	7.86419	9.48985	8.52356	9.30378	11.0293	8.56224	8.34873	7.43463	7.65105	10.4615	7.75489	8.56605	8.92778	10.0362						0.297367	0.574314	0.317534	0.31275	0.521602	0.306115	0.132858	0.424476	0.193583	0.018253	0.0318162	0.0199927	B5XFP1	Barrier-to-autointegration factor OS=Salmo salar OX=8030 GN=BAF PE=2 SV=1	8.707	-2.76288	-0.37608	0.29018	0.38576	0.43766	0.38576
A0A1S3LN04	9.0634	8.37504	9.35094	10.2992	10.1548	9.75656	9.77149	10.2527	9.10852	9.33539	9.14721	10.2288	10.6073	10.5793	9.64024	9.56224	9.85798	8.97441	9.31515	10.1163	9.10329	10.6618	10.1799						0.145666	0.182839	0.12374	0.136284	0.113401	0.0862781	0.0757641	0.11037	0.0726714	0.0307314	0.0314472	0.023263	A0A1S3LN04	protein transport protein Sec24A-like OS=Salmo salar OX=8030 GN=LOC106567533 PE=3 SV=1	9.71487	-0.651468	-1.33983	-0.363928	0.584332	0.439932	0.0416922
A0A1S3ND41	9.46352	10.3663	9.25503	8.78136	9.78136	9.87191	9.04166	9.86264	10.0362	10.1163	9.45533	9.39017	10.3987	10.1548	9.83605	8.84549	9.91139	10.0768	7.46761	9.52943	9.53138	9.59805	10.0224						0.312064	0.282944	0.204652	0.16529	0.169385	0.121373	0.146939	-0.314621	-0.174037	0.046417	0.0309174	0.0250815	A0A1S3ND41	platelet-activating factor acetylhydrolase IB subunit gamma-like isoform X4 OS=Salmo salar OX=8030 GN=LOC106578751 PE=4 SV=1	9.59973	-0.136214	0.766566	-0.344704	-0.818374	0.181626	0.272176
B5X257	11.3219	12.7711	11.7977	11.8416	10.5699	10.4512	11.8611	12.9996	11.2819	12.0224	11.1228	11.2819	11.2877	10.5699	10.0901	11.0967	11.9403	12.3276	10.9218	11.8138	12.0119	10.8057	11.3718						0.669108	-0.505794	-0.370768	0.490285	-0.709352	-0.427474	0.15352	-0.203156	-0.13529	0.0156009	0.0303564	0.018306	B5X257	V-type proton ATPase proteolipid subunit OS=Salmo salar OX=8030 GN=VATL PE=2 SV=1	11.4591	-0.137248	1.31195	0.338552	0.382452	-0.889248	-1.00795
B5X1R4	9.26209	10.5411	11.7649	10.944	10.6257	10.7398	9.60918	10.1293	10.3663	10.2046	10.7814	9.81538	10.1799	11.5018	10.5507	10.7977	10.2167	10.7649	10.4818	10.6795	10.5018	10.3987	9.64386						0.244542	-0.336102	-0.215633	0.597962	0.481551	0.348873	0.0793417	-0.140205	-0.0859478	0.029859	0.0299916	0.0222983	B5X1R4	Transforming growth factor beta-1-induced transcript 1 protein OS=Salmo salar OX=8030 GN=TGFI1 PE=2 SV=1	10.4566	-1.19448	0.08453	1.30833	0.48743	0.16913	0.28323
C0H8E0	9.90689	9.9263	9.32418	10.1293	11.3554	11.1923	10.5411	11.4615	9.98014	10.1421	9.95128	9.47573	10.7895	10.7977	11.2107	10.0901	10.1799	9.59805	8.58871	10.7649	10.8376	11.0293	12.0362						0.107769	0.0656536	0.0535959	0.638805	-0.41556	-0.317017	0.353653	-0.366104	-0.254302	0.0280267	0.0294352	0.0216425	C0H8E0	Actin-related protein 2/3 complex subunit 5 OS=Salmo salar OX=8030 GN=ARPC5 PE=2 SV=1	10.4047	-0.497844	-0.478434	-1.08055	-0.275434	0.950666	0.787566
B5DGD4	8.15987	9.00282	9.12153	8.71425	10.1163	9.85331	8.633	9.89178	9.54882	7.18982	9.31515	8.40514	10.0084	10.5118	10.2288	9.13699	9.37721	6.56986	7.48382	8.93958	9.19967	10.2288	10.2408						0.0847039	-0.134882	-0.0855554	0.331062	0.34789	0.240314	0.587826	-0.939322	-0.540865	0.020357	0.0286074	0.0193572	B5DGD4	Ribosomal protein L19 OS=Salmo salar OX=8030 GN=rpl19 PE=2 SV=1	9.12511	-0.96524	-0.12229	-0.00357957	-0.41086	0.99119	0.7282
A0A1S3LQP7	11.6662	10.5603	5.86491	10.7228	10.6165	9.42417	8.51964	10.9069	9.45533	11.446	7.41785	9.37504	8.88264	6.94235	11.4357	7.07682	10.1163	9.90087	10.9873	8.65464	10.7482	9.81378	10.3554						0.0646169	-0.280003	-0.110217	0.494026	-1.28244	-0.587007	0.152708	0.631255	0.246001	0.0123378	0.0261798	0.0152626	A0A1S3LQP7	Nuclear pore complex protein Nup96 OS=Salmo salar OX=8030 GN=LOC106567908 PE=3 SV=1	9.6039	2.0623	0.956403	-3.73899	1.1189	1.0126	-0.179727
A0A1S3NR76	10.3554	9.7879	8.36194	8.90087	9.72281	9.34651	9.02791	10.6618	9.45533	10.7895	7.63662	8.67243	9.66	8.25739	9.70563	9.16239	9.99435	9.71253	6.14771	9.29921	9.99435	9.6865	9.87958						0.097497	-0.213039	-0.118356	0.454569	-0.4934	-0.331563	0.255134	-0.733318	-0.339173	0.0222557	0.0251596	0.0181631	A0A1S3NR76	arf-GAP domain and FG repeat-containing protein 1-like isoform X5 OS=Salmo salar OX=8030 GN=LOC106580911 PE=4 SV=1	9.31385	1.04155	0.474045	-0.951915	-0.412985	0.408955	0.0326552
A0A1S3MXY2	8.03342	8.70044	7.49985	8.6865	9.96578	9.56415	6.57592	9.73132	8.70736	8.30378	8.77479	8.36632	8.47573	9.14721	10.1033	8.57743	10.1421	7.2384	8.3966	7.70044	8.99435	9.7211	9.5216						0.441142	0.30801	0.234706	0.0462045	0.116621	0.0619829	0.178111	0.36232	0.203041	0.00916708	0.0250806	0.0130694	A0A1S3MXY2	Importin subunit alpha OS=Salmo salar OX=8030 GN=LOC106575551 PE=3 SV=1	8.736	-0.702575	-0.0355552	-1.23615	-0.0494952	1.22978	0.828155
C0HA51	8.27612	9.71253	9.03067	9.81538	9.66	9.65105	10.0768	10.5603	9.67243	9.59433	8.44708	9.25503	10.4615	9.66534	10.2408	8.87344	6.71425	6.87114	8.15987	9.80735	10.0362	9.90388	10.2992			+		IPNV_24_Control_24	0.0252991	0.0335402	0.0230802	0.16442	-0.176786	-0.124956	1.73481	-1.96026	-1.24883	0.0353654	0.0246055	0.0198376	C0HA51	Glutamate dehydrogenase (NAD(P)(+)) OS=Salmo salar OX=8030 GN=DHE3 PE=2 SV=1	9.33846	-1.06234	0.374065	-0.307795	0.476915	0.321535	0.312585
C0H911	11.8765	12.4331	12.8803	12.7292	13.0067	12.7377	12.3219	12.7249	12.4486	12.0701	12.8899	12.964	12.8975	13.3718	12.7292	12.6119	11.7566	11.2819	12.1033	12.7078	12.4691	12.7731	12.9385						0.141468	0.113373	0.0869442	0.414416	0.204793	0.168049	1.17069	-0.765857	-0.576186	0.0497438	0.0243311	0.0207705	C0H911	Ethanolamine-phosphate cytidylyltransferase OS=Salmo salar OX=8030 GN=PCY2 PE=2 SV=1	12.5532	-0.6767	-0.1201	0.3271	0.176	0.4535	0.1845
A0A1S3N6V8	6.58346	8.31741	8.67243	8.7039	9.84549	9.03892	7.58496	9.20457	8.90689	7.77479	8.50779	8.90689	9.31741	9.76818	10.2408	8.79116	7.59991	8.01681	7.73471	8.33539	8.66178	9.63481	9.13443						0.342088	0.454791	0.289787	0.488973	0.610902	0.389324	0.182879	-0.28549	-0.177994	0.0140644	0.0231158	0.0148646	A0A1S3N6V8	Serine/threonine-protein phosphatase 2A 55 kDa regulatory subunit B OS=Salmo salar OX=8030 GN=LOC106577354 PE=3 SV=1	8.66447	-2.08101	-0.347063	0.00795652	0.0394265	1.18102	0.374447
B5X6M7	6.49985	7.85175	8.48382	7.16993	7.80735	8.63662	5.28893	7.36632	6.78136	7.21917	8.96	8.90388	7.05162	8.7879	7.30378	7.04159	6.94251	4.95749	5.95331	7.89482	6.97616	6.9542	7.36632						0.270547	0.464769	0.271977	0.122819	0.271416	0.148628	1.11404	-1.55023	-0.913199	0.0104045	0.0230657	0.0132128	B5X6M7	Thioredoxin OS=Salmo salar OX=8030 GN=THIO PE=2 SV=1	7.31299	-0.813136	0.538764	1.17083	-0.143056	0.494364	1.32363
B5X4I8	9.07146	10.5018	9.89633	9.98014	11.2408	11.5167	8.98584	11.3387	9.67772	10.2046	9.76487	10.4409	9.98014	10.8842	12.1163	10.0224	9.27146	8.02237	5.40259	9.39874	10.7142	11.0634	11.9944						0.179401	0.159565	0.118481	0.00850729	-0.0197582	-0.0111028	1.13511	-2.29697	-1.13941	0.0092668	0.022171	0.0122916	B5X4I8	Pyruvate kinase OS=Salmo salar OX=8030 GN=KPYK PE=2 SV=1	10.0648	-0.993325	0.437015	-0.168455	-0.0846452	1.17601	1.45191
B5X3G1	8.47978	9.62753	9.72962	9.44294	9.70044	8.84862	8.53138	9.61655	9.88111	8.61471	9.43879	9.11114	9.50978	9.32643	9.29692	8.82972	9.71253	9.0954	8.02791	9.03342	9.06878	9.23122	9.45121						0.0525331	-0.0585318	-0.0420622	0.0740362	0.0664625	0.0502771	0.28943	-0.374693	-0.244397	0.0247143	0.0219102	0.0168168	B5X3G1	Heterogeneous nuclear ribonucleoproteins C1/C2 OS=Salmo salar OX=8030 GN=HNRPC PE=2 SV=1	9.20026	-0.720478	0.427272	0.529362	0.242682	0.500182	-0.351638
B5X1I8	8.78463	8.9629	9.47167	9.21189	9.52748	9.29232	9.03617	8.53528	9.12153	8.91886	8.75154	8.69	9.35535	9.6865	8.47978	9.11114	9.35535	8.92778	8.7039	9.43254	9.11114	9.01681	8.89178						0.63604	-0.237289	-0.201412	0.0646447	0.06038	0.0453284	0.181637	-0.112096	-0.0905055	0.0214585	0.0152555	0.0122826	B5X1I8	Dolichyl-diphosphooligosaccharide--protein glycotransferase OS=Salmo salar OX=8030 GN=STT3A PE=2 SV=1	9.05984	-0.275211	-0.0969409	0.411829	0.152049	0.467639	0.232479
B5DGA8	8.18982	11.4252	10.1548	9.78953	10.5603	10.6618	9.72451	10.0362	9.8857	8.58496	9.78463	9.51964	10.4512	11.2935	10.7056	10.0362	11.2992	11.7524	8.7039	9.38586	10.6348	10.7142	10.2992						0.249355	-0.446115	-0.257975	0.500217	0.375922	0.279758	0.2505	0.695316	0.328083	0.0114811	0.0128319	0.00932282	B5DGA8	40S ribosomal protein S2 OS=Salmo salar OX=8030 GN=rps2 PE=2 SV=1	10.1562	-1.9664	1.26898	-0.00142391	-0.366694	0.404076	0.505576
A0A1S3PY95	7.7211	8.61839	8.3443	6.98868	8.05528	7.22882	8.2384	8.27612	7.9542	8.7039	7.36632	7.97154	7.56986	7.07682	8.63662	7.57743	8.69349	8.44294	5.97879	7.09803	8.10852	7.96	8.68299						0.0632307	0.0808752	0.0556183	0.23049	-0.234476	-0.166293	0.0913463	-0.213044	-0.115662	0.0104681	0.0127308	0.00903466	A0A1S3PY95	Protein disulfide-isomerase OS=Salmo salar OX=8030 GN=LOC106588328 PE=3 SV=1	7.88228	-0.161184	0.736106	0.462016	-0.893604	0.172996	-0.653464
A0A1S3RIB2	10.7056	11.6795	10.7398	11.3106	11.5216	11.2877	11.1098	11.7895	11.0362	12.0396	11.1548	11.388	11.3498	11.4147	11.7356	11.2408	11.0224	11.3387	9.93221	11.0224	11.5793	11.3049	11.8455						0.400408	0.295777	0.223244	0.0149746	0.00804734	0.00681008	0.318065	-0.344437	-0.237155	0.0159463	0.0108547	0.00882231	A0A1S3RIB2	Ribose-phosphate diphosphokinase OS=Salmo salar OX=8030 GN=prps1 PE=3 SV=1	11.2847	-0.57914	0.39476	-0.54494	0.0258604	0.23686	0.00296043
A0A1S3QGR7	10.5216	10.9069	9.55075	10.5411	11.4512	11.1033	11.0154	10.2288	10.7228	11.2586	11.6795	11.2992	10.7313	10.5314	11.3106	9.83447	11.0084	9.61102	10.0362	10.5603	9.47371	10.1674	10.4919	+				ISAV_24_Control_24	1.30412	0.859932	0.636663	0.379697	-0.347737	-0.248531	0.122725	-0.161541	-0.108595	1.13468	-0.776356	-0.571599	A0A1S3QGR7	Ubiquitin-protein ligase E3A OS=Salmo salar OX=8030 GN=LOC106592393 PE=4 SV=1	10.6103	-0.0886543	0.296646	-1.0595	-0.0691543	0.840946	0.493046
A0A1S3N8P8	9.11374	7.10852	7.78136	6.80434	10.3663	9.92035	7.80735	9.70044	7.76818	8.20945	8.37069	8.16992	8.224	10.0768	10.1674	8.74819	6.50779	6.6865	7.31288	8.71425	9.16742	9.59059	10.3554						0.34724	0.427572	0.279699	0.0693696	-0.14451	-0.0828681	0.630635	-0.866265	-0.528094	0.00417018	0.00828314	0.00497944	A0A1S3N8P8	AP-1 complex subunit sigma-1A-like isoform X1 OS=Salmo salar OX=8030 GN=LOC106577896 PE=3 SV=1	8.55095	0.56279	-1.44243	-0.76959	-1.74661	1.81535	1.3694
B5X2C9	13.8435	13.5627	13.1373	13.4767	14.3512	13.92	13.1752	13.9106	13.9293	13.7419	12.888	13.0379	13.6662	14.1908	14.0276	13.7731	13.7524	14.0276	12.3799	13.3853	13.5265	14.1752	14.3021						0.135441	-0.105822	-0.0817163	0.101648	0.0751493	0.0590971	0.0931515	-0.118456	-0.0811468	0.0080284	0.00801277	0.00600284	B5X2C9	Galectin OS=Salmo salar OX=8030 GN=LEG9 PE=2 SV=1	13.66	0.183457	-0.0973435	-0.522743	-0.183343	0.691157	0.259957
A0A1S3LV65	6.40599	7.75489	6.42895	5.86047	9.03342	8.07146	5.63214	7.56224	7.49185	9.0634	6.30012	10.2992	6.73286	8.47955	9.11374	6.92955	9.12153	5.95652	5.72792	6.47613	7.54689	6.93074	9.37721						0.875682	1.67607	0.852888	0.0945638	0.239105	0.124315	0.115054	0.322751	0.158774	0.00275859	0.0079267	0.0040478	A0A1S3LV65	DIS3-like exonuclease 2 OS=Salmo salar OX=8030 GN=dis3l2 PE=3 SV=1	7.49116	-1.08517	0.263726	-1.06221	-1.63069	1.54226	0.580296
A0A1S3MIE0	11.3387	11.1228	11.5981	12.2438	12.6143	12.1163	10.9218	12.605	12.1357	12.3961	12.4435	12.7056	13.5627	13.2877	13.6211	13.4252	11.3826	11.0566	10.7482	10.7142	11.3718	11.8994	12.2015	+	+			ISAV_24_Control_24;ISAV_48_Control_48	1.69367	0.844372	0.66512	1.8814	1.40983	1.00336	0.754914	-0.513361	-0.387233	0.451723	-0.51764	-0.341736	A0A1S3MIE0	E3 ubiquitin-protein ligase UBR4	12.0658	-0.72707	-0.94297	-0.46767	0.17803	0.54853	0.0505304
B5XAP5	9.3443	13.1049	11.0293	11.9106	11.2819	12.0868	10.8218	13.2333	12.1357	12.8178	10.9873	11.1357	10.7814	11.7228	12.0084	8.93074	10.7056	10.7313	9.53138	10.388	11.5459	11.6883	13.8238						0.182711	0.421829	0.221765	0.526257	-0.995122	-0.53136	0.456309	-1.02451	-0.513938	0.00207292	0.00553513	0.00292896	B5XAP5	Protein S100 OS=Salmo salar OX=8030 GN=S10A1 PE=2 SV=1	11.3803	-2.03601	1.72459	-0.351005	0.530295	-0.0984052	0.706495
A0A1S3L2Q2	10.2644	10.4818	9.62753	10.2046	13.3163	13.2453	12.7356	13.2015	10.4409	10.2408	9.64746	9.91737	12.9748	13.1131	13.412	13.0241	10.5018	10.2761	7.71425	12.7773	12.973	13.2805	13.4893						0.122636	-0.0829639	-0.0662194	0.0130435	0.00635028	0.00545443	0.352978	-0.647185	-0.363907	0.00874153	0.00536442	0.00444796	A0A1S3L2Q2	Katanin p60 ATPase-containing subunit A1 OS=Salmo salar OX=8030 GN=katnal1 PE=3 SV=1	11.6026	-1.3382	-1.1208	-1.97507	-1.398	1.7137	1.6427
B9ELX2	11.944	12.2467	12.0532	11.9801	11.7356	11.5746	11.2644	11.5216	11.7936	11.9256	12.0768	11.2935	11.2877	11.6348	11.8416	10.6348	12.3691	11.8611	9.71425	11.2761	11.388	11.1293	12.3134						0.765636	-0.283666	-0.239842	0.252674	-0.174323	-0.136001	0.482995	-0.741232	-0.439802	0.00312793	0.00267053	0.00207848	B9ELX2	NADH dehydrogenase 1 alpha subcomplex subunit 4 OS=Salmo salar OX=8030 GN=NDUA4 PE=2 SV=1	11.6026	0.341398	0.644098	0.450598	0.377498	0.132998	-0.0280022
B5DFV6	10.9293	12.6662	12.5068	11.2819	13.7099	13.5142	12.1	13.4893	12.7398	12.0464	11.744	11.6839	13.3304	13.5507	13.7524	13.3443	11.9837	7.53138	10.1163	13.2	13.1752	13.0345	13.412						0.160371	0.207468	0.138532	0.321098	0.291065	0.210272	0.793992	-1.96891	-0.896495	0.0017997	0.00204849	0.0014853	B5DFV6	Cathepsin D OS=Salmo salar OX=8030 GN=ctsd PE=2 SV=1	12.3845	-1.45516	0.28174	0.12234	-1.10256	1.32544	1.12974
B9ELK3	8.3837	10.1923	10.7731	10.5507	10.3106	11.2228	10.2644	12.1	10.3106	10.7482	9.46964	10.5981	10.1548	11.4818	10.4094	9.55651	9.32193	9.21917	10.2761	10.8138	10.7731	10.3106	12.0049						0.197003	0.306654	0.189981	0.431401	-0.573835	-0.360294	0.206539	-0.369231	-0.216904	0.000676229	0.00115013	0.000734509	B9ELK3	PRA1 family protein OS=Salmo salar OX=8030 GN=PRAF3 PE=2 SV=1	10.402	-2.01831	-0.209711	0.371089	0.148689	-0.0914109	0.820789
B5XFZ2	7.34873	7.83289	6.78136	6.80735	9.01681	12.5793	7.77479	8.37069	7.62936	8.44708	8.29462	7.64386	9.66711	9.31967	9.65821	8.55459	6.51254	7.33985	10.0362	8.81698	7.67243	7.26679	9.2384	+				ISAV_24_Control_24	1.30984	0.811146	0.61012	0.0424994	-0.135504	-0.0642373	0.347827	0.770272	0.39745	0.454405	-1.18675	-0.545793	B5XFZ2	Sorbitol dehydrogenase OS=Salmo salar OX=8030 GN=DHSO PE=2 SV=1	8.37433	-1.0256	-0.541441	-1.59297	-1.56698	0.642479	4.20497
A0A1S3SXI6	11.9144	12.2761	11.0967	11.6662	14.5018	14.2363	12.9366	14.3304	11.5981	12.6707	11.3332	11.5216	13.2819	13.0481	14.5627	13.1721	11.7977	12.0868	9.93958	12.8258	14.2438	14.3163	14.6211						0.0376903	0.0425043	0.0305676	0.429402	-0.485058	-0.322745	0.302934	-0.463682	-0.283655	0.000277563	0.000448942	0.000291925	A0A1S3SXI6	RNA-binding protein FUS-like isoform X2 OS=Salmo salar OX=8030 GN=LOC106612447 PE=3 SV=1	12.7817	-0.867251	-0.505551	-1.68495	-1.11545	1.72015	1.45465
A0A1S3L7Y3	13.5265	13.8037	14.1277	14.3163	15.7628	15.624	14.9882	16.5219	14.0617	13.6211	14.1674	14.5204	16.4704	16.0868	15.448	15.1277	14.2363	12.5603	13.3853	14.5204	15.9083	15.786	16.68						0.236944	0.149114	0.11885	0.0471525	0.0590029	0.0410475	0.551769	-0.549555	-0.377822	0.00033283	-0.000547409	-0.000353858	A0A1S3L7Y3	copine-3-like isoform X2 OS=Salmo salar OX=8030 GN=LOC106565032 PE=3 SV=1	14.837	-1.31051	-1.03331	-0.709309	-0.520709	0.925791	0.786991
A0A1S3LDG9	11.2819	11.933	9.76818	11.2527	12.2992	11.8455	10.0224	11.865	11.7313	10.4512	10.697	10.1548	10.9069	9.92778	11.6348	11.1984	11.744	10.5793	10.5216	10.4818	11.0701	12.1861	12.2906						0.208768	-0.300354	-0.191065	0.421435	-0.591025	-0.364306	0.0611013	-0.11063	-0.0676168	0.000421276	-0.000849009	-0.000508298	A0A1S3LDG9	eukaryotic translation initiation factor 4 gamma 3-like isoform X6 OS=Salmo salar OX=8030 GN=LOC106565887 PE=3 SV=1	11.1236	0.158267	0.809367	-1.35545	0.129067	1.17557	0.721867
A0A1S3PDP0	9.98014	10.3219	10.0634	10.7228	10.2167	10.2877	10.4818	10.8376	9.98014	10.3772	8.80413	10.4615	10.2992	10.7482	10.7649	10.4409	10.4717	9.62205	9.74147	10.9218	10.4717	9.92926	10.4717						0.383778	-0.366328	-0.258561	0.24102	0.107314	0.0908973	0.492868	-0.327003	-0.252067	0.0100561	-0.00735927	-0.00590598	A0A1S3PDP0	sulfide:quinone oxidoreductase mitochondrial-like OS=Salmo salar OX=8030 GN=LOC106584721 PE=4 SV=1	10.279	-0.298899	0.0428613	-0.215639	0.443761	-0.0623387	0.0086613
B5XEM5	10.8842	12.3799	11.888	12.3134	11.5699	11.7524	11.2467	12.6211	11.9694	12.3471	11.9218	12.2819	11.5981	11.4615	11.6528	11.2586	11.4409	11.2228	10.3219	11.5507	11.8017	11.6303	12.1768						0.306949	0.263675	0.193666	0.445426	-0.304792	-0.23327	0.850345	-0.871183	-0.581257	0.00789191	-0.00764823	-0.00577193	B5XEM5	Sorting nexin-3 OS=Salmo salar OX=8030 GN=SNX3 PE=2 SV=1	11.7083	-0.824143	0.671557	0.179657	0.605057	-0.138443	0.0440565
A0A1S3SBS6	5.07202	8.08215	8.43879	6.98868	8.91289	8.98299	8.47167	8.89785	8.79116	7.7879	7.55459	8.47573	9.41785	9.95274	7.74819	7.5157	5.12102	7.62205	8.47167	8.50779	8.03342	9.23122	9.46148						0.58455	1.00694	0.556264	0.0934675	-0.157729	-0.0976234	0.0202625	-0.0738309	-0.0331263	0.00756974	-0.00787115	-0.00583627	A0A1S3SBS6	eukaryotic translation initiation factor 4E type 2-like OS=Salmo salar OX=8030 GN=LOC106608398 PE=3 SV=1	8.15389	-3.08187	-0.0717435	0.284897	-1.16521	0.758997	0.829097
A0A1S3L2L9	12.7607	11.7099	10.6073	13.0481	12.8784	12.06	7.35755	11.0566	11.2046	12.9567	12.0735	12.2615	9.70044	9.79604	12.964	10.7056	12.2819	12.7249	5.12515	8.0607	11.5699	11.4767	12.2107						0.0489597	0.0925367	0.0556814	0.0109353	-0.0466384	-0.0191497	0.397679	-1.98753	-0.628444	0.00187867	-0.00866878	-0.00341656	A0A1S3L2L9	alpha-methylacyl-CoA racemase OS=Salmo salar OX=8030 GN=amacr PE=3 SV=1	11.1561	1.60457	0.553775	-0.548825	1.89197	1.72227	0.903875
A0A1S3NWK6	10.7313	10.8455	10.8918	11.388	10.7977	9.25267	10.1421	11.1357	10.2527	10.8533	10.8918	11.2644	10.8297	9.85331	9.29002	10.1674	10.7056	10.6257	10.5314	10.388	11.5118	9.37069	10.0224						0.235882	-0.148602	-0.118432	0.227796	-0.296919	-0.194767	0.95816	-0.343245	-0.291638	0.0048314	-0.00882959	-0.00548114	A0A1S3NWK6	Gap junction protein OS=Salmo salar OX=8030 GN=LOC106581869 PE=3 SV=1	10.5106	0.220735	0.334935	0.381235	0.877435	0.287135	-1.25789
C0H9I1	17.5049	17.7005	16.5296	16.9083	17.8906	17.5582	16.624	17.8423	17.4252	17.6096	16.6662	16.8484	17.3408	17.7602	18.1946	17.4496	17.3233	17.392	16.1012	16.417	17.0951	18.0479	18.3189						0.0227348	-0.0234456	-0.0173468	0.239667	0.207524	0.153614	0.180859	-0.221948	-0.150564	0.0057382	-0.00905085	-0.00592413	C0H9I1	Fructose-bisphosphate aldolase OS=Salmo salar OX=8030 GN=ALDOA PE=2 SV=1	17.3282	0.176709	0.372309	-0.798591	-0.419891	0.562409	0.230009
C0H715	6.3906	7.01123	7.47573	5.73335	7.37504	7.2384	5.64674	8.01123	7.11894	7.80735	5.58797	6.57592	7.47573	8.64746	7.70044	7.45121	7.26679	6.84549	5.23141	6.36632	6.6865	7.43907	7.74147						0.0711561	0.119816	0.0747797	0.619011	0.750858	0.47632	0.109511	-0.204831	-0.121522	0.00533852	-0.00951195	-0.00596009	C0H715	ATP synthase subunit d mitochondrial OS=Salmo salar OX=8030 GN=ATP5H PE=2 SV=1	6.99236	-0.601765	0.0188652	0.483365	-1.25901	0.382675	0.246035
A0A1S3SSE9	6.26093	6.85694	6.65821	6.53138	8.07682	7.82655	6.05108	7.49985	5.09592	7.10852	7.46047	6.78136	7.28116	7.24722	8.19476	7.3079	6.18785	7.41785	5.61176	6.64766	7.33092	8.41363	7.01981						0.0219489	0.0347023	0.0225551	0.104558	0.144186	0.0956212	0.136375	-0.171046	-0.1164	0.0059809	-0.0105691	-0.00664104	A0A1S3SSE9	septin-6 isoform X1 OS=Salmo salar OX=8030 GN=LOC106611514 PE=3 SV=1	6.99428	-0.733355	-0.137345	-0.336075	-0.462905	1.08254	0.832265
B5X369	11.0835	11.6348	11.7731	11.8803	12.4538	12.2378	11.7524	12.3471	12.0258	11.7649	11.6839	11.9069	12.4173	12.6484	12.7078	11.6348	11.0498	9.95855	10.3554	11.7731	12.2992	12.2167	12.4589			+		IPNV_24_Control_24	0.623434	0.252422	0.211651	0.210592	0.154311	0.119466	1.69441	-1.13836	-0.849985	0.0170801	-0.010757	-0.0088651	B5X369	60S ribosomal protein L17 OS=Salmo salar OX=8030 GN=RL17 PE=2 SV=1	11.8289	-0.74538	-0.19408	-0.0557804	0.0514196	0.62492	0.40892
A0A1S3NZU3	8.23362	7.72792	7.31288	8.84862	10.8688	10.5793	9.76155	9.9571	10.2877	8.14466	7.78136	8.46761	9.96578	10.8057	11.0084	10.0768	7.55459	7.15987	8.57743	10.0224	9.3015	11.0084	10.7814						0.44148	0.639572	0.388061	0.183547	0.172495	0.126145	0.197437	-0.266799	-0.174631	0.0095643	-0.0132847	-0.00905703	A0A1S3NZU3	Isocitrate dehydrogenase [NADP] OS=Salmo salar OX=8030 GN=LOC106582376 PE=3 SV=1	9.3145	-1.08088	-1.58658	-2.00162	-0.465875	1.5543	1.2648
B5X1W6	10.8138	11.0084	10.7895	11.8258	10.388	10.6618	11.3332	12.4383	11.4818	11.3608	10.1421	10.4409	12.0735	10.3443	11.0566	11.9549	10.8765	12.0735	12.0396	11.3772	11.4717	11.6883	10.2288						0.25012	-0.252969	-0.179097	0.0904765	0.152026	0.0943408	0.582531	0.553824	0.385222	0.00825426	-0.0138173	-0.00884746	B5X1W6	Ubiquitin-conjugating enzyme E2 D2 OS=Salmo salar OX=8030 GN=UB2D2 PE=2 SV=1	11.2117	-0.397909	-0.203309	-0.422209	0.614091	-0.823709	-0.549909
B5X5H7	10.2408	10.7649	10.0768	9.67948	11.4615	11.3934	9.2854	10.8297	10.6073	10.1674	10.2046	10.5018	11.0293	11.3443	11.5603	10.7977	10.0224	9.44915	8.33092	9.91289	10.7142	10.8688	11.4147						0.30218	0.179799	0.143866	0.356108	0.440396	0.287237	0.919764	-0.923012	-0.618069	0.00839035	-0.014838	-0.00931141	B5X5H7	40 kDa peptidyl-prolyl cis-trans isomerase OS=Salmo salar OX=8030 GN=PPID PE=2 SV=1	10.4634	-0.22258	0.30152	-0.38658	-0.7839	0.99812	0.93002
A0A1S3KKW8	9.83131	9.71253	9.47371	10.3772	10.8297	10.0768	8.84862	9.78463	8.93369	9.46964	10.1163	9.9542	8.93664	10.0498	9.99435	9.56415	10.2527	10.1799	8.49586	10.5118	9.08215	10.3106	9.57554						0.293318	-0.23022	-0.173367	0.203768	-0.248702	-0.167624	0.146263	-0.205878	-0.134493	0.00953205	-0.0149353	-0.00978377	A0A1S3KKW8	26S proteasome non-ATPase regulatory subunit 5 OS=Salmo salar OX=8030 GN=psmd5 PE=4 SV=1	9.75486	0.0764483	-0.0423317	-0.281152	0.622338	1.07484	0.321938
A0A1S3LE13	11.5362	11.9106	11.0014	11.8765	12.2167	11.9181	11.0498	12.3745	11.3608	11.933	11.2408	11.5507	12.1357	11.9256	12.3853	11.8842	11.7313	11.42	9.56415	11.2935	11.8842	11.9694	12.3471						0.0834047	-0.0598693	-0.0475306	0.24772	0.192887	0.146448	0.489099	-0.676061	-0.417687	0.0149867	-0.0162783	-0.0119062	A0A1S3LE13	Multifunctional fusion protein OS=Salmo salar OX=8030 GN=LOC106565909 PE=3 SV=1	11.6743	-0.138128	0.236272	-0.672928	0.202172	0.542372	0.243772
C7EY83	7.42626	7.89482	8.90689	9.26913	10.6257	10.697	9.74651	9.81698	9.06609	8.23362	9.00562	9.9542	10.1421	11.3443	10.6348	10.0362	8.12928	7	9.13443	9.74987	9.01123	11.043	11.0154						0.585192	0.690607	0.444075	0.347944	0.317804	0.228259	0.149493	-0.286372	-0.166105	0.00999262	-0.0166585	-0.0106751	C7EY83	Signal transducer and activator of transcription OS=Salmo salar OX=8030 GN=STAT1a PE=2 SV=1	9.47319	-2.04693	-1.57837	-0.566303	-0.204063	1.15251	1.22381
A0A1S3LD02	12.1325	11.8533	12.0668	12.388	12.628	12.3718	12.0258	12.5627	12.3799	11.9658	11.6165	12.4435	12.7482	13.0515	12.4919	12.5817	12.2228	11.7185	11.8533	11.7228	12.0701	12.8118	12.9144						0.0132273	-0.00871873	-0.00713239	0.887985	0.321237	0.271584	0.431898	-0.178602	-0.151185	0.0184256	-0.0173068	-0.0131237	A0A1S3LD02	methyltransferase-like protein 7A OS=Salmo salar OX=8030 GN=LOC106565596 PE=4 SV=1	12.2879	-0.155396	-0.434596	-0.221096	0.100104	0.340104	0.0839043
A0A1S3LL84	10.3987	11.2819	10.4512	10.6618	11.5314	11.3608	10.7398	12.1357	10.2167	9.79766	10.9944	10.4717	10.7895	11.5934	11.6926	11.1611	10.5603	10.7313	11.0701	10.9801	11.4767	11.4252	11.8098						0.459399	-0.328307	-0.248347	0.142087	-0.132762	-0.09801	0.121519	0.0888421	0.0699244	0.0192921	-0.0189624	-0.0142162	A0A1S3LL84	Isocitrate dehydrogenase [NAD] subunit mitochondrial OS=Salmo salar OX=8030 GN=LOC106567023 PE=3 SV=1	11.0144	-0.615729	0.267471	-0.563229	-0.352629	0.516971	0.346371
A0A1S3PEW5	12.0362	10.9873	12.2076	11.4409	13.2819	12.8198	11.9069	12.973	10.6439	11.5018	9.96578	10.6883	12.6662	12.989	13.2497	11.8057	10.9944	11.3826	10.5603	12.412	12.5435	12.7977	13.1517						1.21355	-0.968051	-0.681239	0.0553169	-0.0677168	-0.0473095	0.870454	-0.688879	-0.496861	0.0193042	-0.0191782	-0.0143393	A0A1S3PEW5	RNA-binding protein EWS-like isoform X6 OS=Salmo salar OX=8030 GN=LOC106584976 PE=3 SV=1	11.9568	0.0794096	-0.96949	0.25081	-0.51589	1.32511	0.86301
A0A1S3LKB4	11.4666	11.8688	10.8376	11.8611	12.4868	12.1098	10.3987	12.8494	11.4919	10.8994	11.9144	11.4147	12.3163	11.1674	12.6618	11.9476	12.3304	10.8455	8.51175	11.2819	12.1892	11.888	12.3987						0.0892202	-0.0784609	-0.0594551	0.0339992	0.0620749	0.0380866	0.425231	-0.945997	-0.479441	0.0123321	-0.0217381	-0.0136357	A0A1S3LKB4	LIM domain and actin-binding protein 1-like isoform X1 OS=Salmo salar OX=8030 GN=LOC106567074 PE=4 SV=1	11.6147	-0.148085	0.254115	-0.777085	0.246415	0.872115	0.495115
B5X1Y3	12.3049	11.3608	9.94983	11.4969	12.1737	11.5603	7.71425	11.3498	10.5507	13.0327	10.6528	10.4409	8.78463	9.72451	12.1325	9.57175	11.4252	12.6439	9.15228	8.31288	12.0362	10.7731	11.5887						0.0480767	-0.108813	-0.0607243	0.206484	-0.646172	-0.288166	0.070043	-0.204327	-0.100484	0.00557529	-0.0217949	-0.0094438	B5X1Y3	Peflin OS=Salmo salar OX=8030 GN=PEF1 PE=2 SV=1	10.8145	1.49041	0.546312	-0.864658	0.682412	1.35921	0.745812
A0A1S3RRC7	12.5387	12.7419	11.8138	12.1861	12.7121	12.3359	11.2935	12.9385	12.3961	12.905	11.8842	11.8611	12.4147	11.9513	13.0206	12.2615	12.464	12.7292	10.7313	11.1923	11.9658	12.7482	13.2848						0.0648777	-0.0585299	-0.0443141	0.0773892	0.0920289	0.0644574	0.239784	-0.345264	-0.218923	0.0128244	-0.0222249	-0.0140264	A0A1S3RRC7	Peptidyl-prolyl cis-trans isomerase OS=Salmo salar OX=8030 GN=pin4 PE=3 SV=1	12.277	0.261717	0.464917	-0.463183	-0.0908826	0.435117	0.0589174
A0A1S3RMQ2	7.90689	8.04985	6.17792	6.33807	9.16742	9.02514	6.56129	8.52748	6.84549	8.27146	7.07682	6.59694	6.80514	8.13105	9.46148	6.14565	7.60733	5.9375	7.25742	6.64127	8.2384	8.77808	9.53138						0.0445996	0.0794948	0.0490252	0.302338	-0.684499	-0.350943	0.0913831	-0.184096	-0.106581	0.0090122	-0.0230463	-0.0123981	A0A1S3RMQ2	zinc finger matrin-type protein 2 OS=Salmo salar OX=8030 GN=zmat2 PE=4 SV=1	7.61215	0.294739	0.437699	-1.43423	-1.27408	1.55527	1.41299
A0A1S3M197	9.84235	10.6348	11.0768	9.3443	9.43671	9.8392	11.0014	9.77643	9.62022	8.08746	9.71081	10.7398	10.1548	11.6795	9.74147	11.6073	11.2819	8.35755	11.0634	10.5118	10.4717	9.32193	9.65464						0.460164	-0.685001	-0.40997	0.616461	0.782335	0.488173	0.00353152	0.00972422	0.005087	0.0175585	-0.0234411	-0.0161372	A0A1S3M197	Adenylyl cyclase-associated protein OS=Salmo salar OX=8030 GN=cap1 PE=3 SV=1	10.1285	-0.286183	0.506267	0.948267	-0.784233	-0.691823	-0.289333
A0A1S3SGM2	16.8361	17.2604	17.0319	16.7471	16.6523	16.2949	16.2118	16.3339	17.3321	16.7073	16.8361	16.786	16.2512	16.8238	16.4767	16.1477	17.0532	15.9454	15.7602	16.2251	16.1791	16.2985	16.6937						0.108953	-0.0535259	-0.0452995	0.107017	0.0516295	0.0438263	0.974282	-0.71596	-0.525023	0.055951	-0.0241184	-0.0209364	A0A1S3SGM2	uncharacterized protein C12orf45 homolog OS=Salmo salar OX=8030 GN=LOC106609327 PE=4 SV=1	16.5602	0.275904	0.700204	0.471704	0.186904	0.0921043	-0.265296
A0A1S3T1G8	16.3819	16.5142	15.2913	16.4688	16.6523	16.0951	14.8533	16.3564	15.9177	16.392	16.1517	15.5834	15.768	14.9837	16.3074	15.7018	16.4752	16.3581	13.7313	14.9431	15.9223	16.3269	16.6662						0.175167	-0.152878	-0.114151	0.254886	-0.299024	-0.202074	0.326538	-0.642547	-0.352015	0.015339	-0.0246501	-0.0159702	A0A1S3T1G8	Collagen-binding protein OS=Salmo salar OX=8030 GN=LOC106613072 PE=3 SV=1	15.9062	0.475722	0.608022	-0.614878	0.562622	0.746122	0.188922
A0A1S3KWM0	7.82018	8.94544	5.4363	7.53138	9.3837	8.25739	6.52155	9.10066	7.97728	8.76155	5.56377	6.31651	7.85798	9.10591	8.61102	8.49185	7.72792	8.633	5.25136	6.87036	8.21917	9.0607	9.01123						0.0983277	-0.278548	-0.136686	0.106898	0.200866	0.118617	0.0668828	-0.229232	-0.103694	0.0104156	-0.0254612	-0.0139722	A0A1S3KWM0	BTB/POZ domain-containing protein kctd15 isoform X1 OS=Salmo salar OX=8030 GN=LOC106562374 PE=4 SV=1	7.84592	-0.0257422	1.09952	-2.40962	-0.314542	1.53778	0.411468
A0A1S3SII4	7.74819	7.88264	7.35755	7.21917	8.2854	7.82655	6.61471	7.72792	8.11374	7.93664	5.6095	7.35755	7.41785	8.05528	8.48382	6.23074	7.94837	8.19476	5.65915	7.18982	7.98299	7.10852	8.06609						0.198183	-0.297531	-0.1868	0.038207	-0.0667223	-0.0415708	0.153976	-0.284463	-0.167277	0.0209076	-0.0267873	-0.0186549	A0A1S3SII4	ras-related protein Rab-8B OS=Salmo salar OX=8030 GN=LOC106609700 PE=4 SV=1	7.479	0.269192	0.403642	-0.121448	-0.259828	0.806402	0.347552
B5X2A0	8.32193	10.0498	9.48985	10.0634	10.0634	10.5411	8.5157	9.0634	9.99435	9.21917	9.18735	9.3837	10.3106	10.7977	10.2046	9.87652	9.38586	7.81378	8.67948	8.62205	9.82972	9.71768	9.90388						0.0267165	-0.0351105	-0.0242153	0.737934	0.751444	0.501282	0.650751	-0.85488	-0.529203	0.0169536	-0.0275636	-0.0177734	B5X2A0	Metaxin OS=Salmo salar OX=8030 GN=MTX1 PE=2 SV=1	9.52326	-1.20133	0.526538	-0.0334117	0.540138	0.540138	1.01784
B5DFX8	14.412	14.4767	12.9694	14.1115	14.887	14.5507	13.4893	14.9476	14.0785	14.508	13.6551	13.7313	14.2363	14.1517	15.1635	14.365	14.2949	14.6211	12.4435	13.3581	14.5142	14.863	15.0276						0.000683955	0.000823736	0.000588092	0.00852336	0.0104125	0.00738438	0.107226	-0.205907	-0.120943	0.0187663	-0.0279632	-0.0185699	B5DFX8	Phosphoglycerate kinase OS=Salmo salar OX=8030 GN=pgk1 PE=2 SV=1	14.2111	0.20087	0.26557	-1.24173	-0.0996304	0.67587	0.33957
A0A1S3KWI8	9.01681	8.13443	8.2384	8.77808	7.30378	7.45263	6.19849	6.7294	8	7.49185	8	8.65105	8.54689	8.76487	8.14975	6.91886	7.53916	7.49985	10.1421	6.50779	5.75756	7.08282	8.224						0.78792	-0.506203	-0.383956	1.23625	1.17402	0.781505	0.0677625	-0.148225	-0.0835873	0.015973	-0.0280311	-0.0175861	A0A1S3KWI8	importin-7-like OS=Salmo salar OX=8030 GN=LOC106562356 PE=4 SV=1	7.7882	1.22861	0.346231	0.450201	0.989881	-0.484419	-0.335569
B5X2G1	13.0701	13.3987	13.0327	13.3987	14.3233	13.9926	12.9421	14.4054	12.863	13.1721	12.8138	13.2674	13.9106	13.7834	14.0532	13.7207	13.0634	12.865	11.933	12.577	14.0014	14.3163	14.6551						0.617866	-0.196012	-0.170343	0.0497127	-0.0488768	-0.0363514	0.947266	-0.60465	-0.459844	0.0169805	-0.0284364	-0.0181425	B5X2G1	Sialic acid synthase OS=Salmo salar OX=8030 GN=SIAS PE=2 SV=1	13.4591	-0.388987	-0.060387	-0.426387	-0.060387	0.864213	0.533513
B5XFB2	14.9613	15.5922	14.6211	15.0701	14.8727	14.9613	14.3021	15.5687	15.5173	15.5049	14.3853	14.5447	14.9882	14.906	15.1074	14.7471	15.1946	14.6325	13.3987	14.2732	14.8484	14.8775	15.5834						0.0718216	-0.0731146	-0.0535903	0.0137367	0.0109873	0.00865113	0.59928	-0.652558	-0.434009	0.0280649	-0.0305321	-0.0222377	B5XFB2	Flavin reductase OS=Salmo salar OX=8030 GN=BLVRB PE=2 SV=1	14.8895	0.0717913	0.702691	-0.268409	0.180591	-0.0168087	0.0717913
A0A1S3QYU3	9.37069	9.53333	6.40259	8.59246	9.64024	9.32193	7.01123	9.87037	8.9629	10.0901	8.10329	8.633	8.30834	8.97154	9.71425	8.7211	9.08481	9.44087	5.63523	7.7211	9.96578	8.47167	9.55267						0.228	0.472558	0.257653	0.0150337	-0.0321344	-0.0186538	0.117133	-0.421127	-0.181064	0.0134038	-0.0331342	-0.0180639	A0A1S3QYU3	Profilin OS=Salmo salar OX=8030 GN=LOC106598797 PE=3 SV=1	8.74433	0.626364	0.789004	-2.34174	-0.151866	0.895914	0.577604
A0A1S3QAM7	11.1923	12.697	11.3498	12.3106	12.6165	12.2015	11.4969	12.7628	12.2877	12.7271	12.4919	11.7356	11.8098	12.2378	12.7855	11.6751	12.1163	11.5746	11.7013	11.3718	12.1611	12.5142	12.8937						0.449186	0.423121	0.297406	0.142995	-0.142402	-0.103327	0.070239	-0.0900124	-0.0619037	0.0272087	-0.0342252	-0.0239191	A0A1S3QAM7	acyl-coenzyme A thioesterase 9 mitochondrial-like isoform X1 OS=Salmo salar OX=8030 GN=LOC106590485 PE=4 SV=1	12.1179	-0.925565	0.579135	-0.768065	0.192735	0.498635	0.0836348
A0A1S3L9M0	11.6484	13.3021	12.6861	12.8455	12.9181	13.0851	12.6393	12.9979	13.1277	12.5627	12.2167	12.1066	13.0868	13.4252	13.1643	12.7398	12.2615	11.4094	11.7185	12.1737	12.8238	12.8474	13.6551						0.102998	-0.117069	-0.0825554	0.5222	0.193898	0.165563	0.8691	-0.824018	-0.563276	0.0382397	-0.0351267	-0.0266462	A0A1S3L9M0	Isocitrate dehydrogenase [NAD] subunit mitochondrial OS=Salmo salar OX=8030 GN=LOC106565197 PE=3 SV=1	12.6714	-1.02298	0.630722	0.0147217	0.174122	0.246722	0.413722
A0A1S3SQT2	9.26679	10.8611	9.39446	10.2046	11.2288	10.2992	10.0084	11.3987	10.7895	11.0634	9.2738	10.2167	10.2877	11.3332	11.5314	9.82018	9.08481	8.85487	8.69349	9.88417	10.8376	11.0293	11.0362						0.313986	0.404141	0.261814	0.00582512	0.00930738	0.0060646	1.17533	-1.05401	-0.726214	0.0289387	-0.0369847	-0.0257093	A0A1S3SQT2	Protein transport protein SEC23 OS=Salmo salar OX=8030 GN=LOC106611231 PE=3 SV=1	10.2782	-1.0114	0.58291	-0.88373	-0.07359	0.95061	0.02101
A0A1S3SPB1	6.72792	7.00209	5.03777	6.59318	6.61912	5.79701	5.59634	7.57743	5.78921	6.78694	4.87774	5.51831	6.14975	6.79879	8.61471	6.55305	5.04002	7.07682	5.58728	5.11636	6.22497	7.3273	6.76818						0.451202	-0.59719	-0.374553	0.390898	0.6316	0.369844	0.241043	-0.43887	-0.253644	0.0199333	-0.0382729	-0.0231589	A0A1S3SPB1	zinc finger FYVE domain-containing protein 21-like isoform X3 OS=Salmo salar OX=8030 GN=LOC106610961 PE=4 SV=1	6.31219	0.415733	0.689903	-1.27442	0.280993	0.306933	-0.515177
A0A1S3PYF2	9.40939	9.78136	8.00562	9.76653	10.8533	10.2992	8.77479	11.0084	9.49185	10.1293	7.19967	8.85798	10.3554	9.94105	11.0701	9.67066	9.32643	9.24317	5.59096	8.25739	10.0768	10.9366	11.5118						0.163507	-0.321029	-0.182721	0.0144301	0.0253608	0.0159121	0.459635	-1.1872	-0.553672	0.0148041	-0.0382845	-0.020428	A0A1S3PYF2	putative deoxyribonuclease TATDN1 isoform X2 OS=Salmo salar OX=8030 GN=tatdn1 PE=3 SV=1	9.54599	-0.136599	0.235371	-1.54037	0.220541	1.30731	0.753211
A0A1S3Q7X9	12.6528	12.5411	12.6439	12.9961	13.4383	13.0668	12.5241	13.4767	12.9274	12.8337	12.8708	13.158	13.6096	13.3581	13.8823	13.5018	12.6257	12.3663	12.42	12.5746	13.26	13.279	13.2363						0.999732	0.238975	0.212798	0.953751	0.461502	0.370009	0.860935	-0.237816	-0.209585	0.0487968	-0.0389647	-0.0304509	A0A1S3Q7X9	40S ribosomal protein S20 OS=Salmo salar OX=8030 GN=rps20 PE=3 SV=1	13.0106	-0.357783	-0.469483	-0.366683	-0.0144826	0.427717	0.0562174
A0A1S3SWN7	5.36457	9.75154	9.11114	8.40514	8.98868	9.40088	9.23122	9.89482	10.6883	10.0901	7.3837	7.54689	9.52552	11.2228	7.75489	10.8533	8.50779	9.88264	9.33762	9.70563	9.83763	9.16742	8.64746						0.241395	0.769142	0.335472	0.22956	0.460227	0.25461	0.391209	1.08459	0.493782	0.0410636	-0.0393665	-0.0295301	A0A1S3SWN7	uncharacterized protein LOC106612271 isoform X1 OS=Salmo salar OX=8030 GN=LOC106612271 PE=3 SV=1	9.14346	-3.77889	0.608076	-0.0323243	-0.738324	-0.154784	0.257416
B9ENB3	6.10152	9.0634	8.27146	10.2877	10.2992	10.1421	8.30378	10.6348	8.33539	8.90689	7.56986	8.77479	10.6618	10.1674	9.53916	10.0498	5.76288	7.67948	9.47776	8.77808	9.11634	10.1163	11.2107						0.0124244	-0.0342925	-0.0177635	0.176457	0.259574	0.165088	0.229154	-0.790984	-0.333067	0.0177219	-0.0396178	-0.0225353	B9ENB3	Small nuclear ribonucleoprotein G OS=Salmo salar OX=8030 GN=RUXG PE=2 SV=1	9.09785	-2.99633	-0.0344517	-0.826392	1.18985	1.20135	1.04425
A0A1S3T0C3	11.0701	11.6528	10.5507	10.6257	11.4305	11.0768	10.8994	11.4767	11.3934	11.2348	10.7977	10.8297	11.1163	11.5793	11.3608	11.1033	11.4305	11.1923	9.82177	10.7228	11.0901	11.2586	11.6484						0.112452	0.0890427	0.0688362	0.146461	0.0691059	0.058582	0.114192	-0.160016	-0.105583	0.061019	-0.0408819	-0.0330392	A0A1S3T0C3	caspase-1-like OS=Salmo salar OX=8030 GN=LOC106612902 PE=3 SV=1	11.1027	-0.0326161	0.550084	-0.552016	-0.477016	0.327784	-0.0259161
B5DG18	11.9144	8.633	10.0498	8.47573	9.0954	8.13955	7.56224	9.0634	8.29002	7.91289	8.87344	6.88264	8.19476	8.85487	10.1923	8.12412	7.91289	6.85798	11.0634	7.35755	7.46761	9.74147	9.12153						1.01816	-1.77849	-0.935427	0.252916	0.376363	0.234075	0.345327	-1.15682	-0.478546	0.0208269	-0.0431072	-0.0252948	B5DG18	High-mobility group box 1 OS=Salmo salar OX=8030 GN=hmgb1 PE=2 SV=1	8.68613	3.22827	-0.05313	1.36367	-0.2104	0.40927	-0.54658
A0A1S3Q809	8.67948	11.4409	12.5018	11.8455	12.4409	12.9658	7.25739	12.2848	11.4666	10.1674	11.769	12.1196	11.4666	12.2527	9.224	11.4868	10.0901	9.20701	9.5812	8.96	11.2703	11.697	12.8455						0.102857	0.263732	0.135734	0.029979	-0.129694	-0.0521658	0.69237	-1.49081	-0.738651	0.00945965	-0.0440277	-0.017172	A0A1S3Q809	Tubulin beta chain OS=Salmo salar OX=8030 GN=LOC106590085 PE=3 SV=1	11.0009	-2.32141	0.440014	1.50091	0.844614	1.44001	1.96491
B5XA03	11.7895	11.584	11.6073	11.388	11.7855	11.5411	10.3987	11.1357	11.7482	11.3332	12.0396	11.5887	12.1033	11.9144	11.2877	11.5118	11.9181	8.94837	9.43254	11.388	11.1033	10.5314	11.6573						0.198909	0.0851908	0.0728631	0.660925	0.489034	0.360724	0.949423	-1.49255	-0.840517	0.0405559	-0.0452495	-0.0326129	B5XA03	40S ribosomal protein S28 OS=Salmo salar OX=8030 GN=RS28 PE=2 SV=1	11.2929	0.496643	0.291143	0.314443	0.095143	0.492643	0.248243
A0A1S3NTS2	10.5118	10.8533	10.8765	10.9873	11.42	10.6439	10.2288	10.9144	10.7731	11.0362	10.0901	11.2107	10.8994	11.2228	11.2348	10.7977	11.2586	10.9513	10.6257	10.5793	10.8918	10.6073	10.944						0.0385751	-0.0296867	-0.0234358	0.377018	0.236903	0.186018	0.291193	0.137975	0.115431	0.0612681	-0.0461524	-0.0364279	A0A1S3NTS2	kinase suppressor of Ras 1-like isoform X2 OS=Salmo salar OX=8030 GN=LOC106581250 PE=4 SV=1	10.8504	-0.338583	0.00291739	0.0261174	0.136917	0.569617	-0.206483
A0A1S3SWQ6	12.0293	11.0768	10.8842	11.0835	12.2556	12.1325	10.5216	11.6618	10.6165	12.0901	11.2877	11.4564	10.2527	11.6348	12.6119	10.4305	11.4615	11.6573	10.0224	10.3772	12.0532	11.6839	12.2674						0.0858943	0.0942438	0.0674289	0.245665	-0.410405	-0.244359	0.159558	-0.221383	-0.144863	0.0280868	-0.0474489	-0.030046	A0A1S3SWQ6	LOW QUALITY PROTEIN: neuroblast differentiation-associated protein AHNAK-like OS=Salmo salar OX=8030 GN=LOC106612274 PE=4 SV=1	11.3717	0.657613	-0.294887	-0.487487	-0.288187	0.883913	0.760813
A0A1S3RFC1	6.5716	6.82018	9.22159	4.88799	9.20212	9.11634	9.75154	9.34207	7.96	6.57441	7.83289	8.10329	9.64024	10.4615	9.46557	8.9629	6.19126	9.32418	8.59246	9.17991	9.20457	9.35535	9.4818						0.329456	0.742308	0.378911	0.352015	0.279525	0.208334	0.377461	1.16063	0.500394	0.112121	-0.0476139	-0.0411391	A0A1S3RFC1	RNA helicase OS=Salmo salar OX=8030 GN=LOC106602719 PE=4 SV=1	8.48886	-1.91726	-1.66868	0.732731	-3.60087	0.713261	0.627481
A0A1S3M2H5	13.3718	13.92	12.9012	13.464	14.6211	14.1437	12.8994	14.0785	13.5746	13.5864	12.3718	12.9385	13.5387	14.4956	14.3233	13.6551	13.7313	13.2761	12.2527	12.8956	13.4512	14.5805	14.6211						0.356925	-0.296455	-0.218262	0.054411	0.0675051	0.0469834	0.308536	-0.327556	-0.227244	0.029637	-0.0485659	-0.0310772	A0A1S3M2H5	peroxisomal membrane protein 11B isoform X1 OS=Salmo salar OX=8030 GN=pex11b PE=4 SV=1	13.5953	-0.223513	0.324687	-0.694113	-0.131313	1.02579	0.548387
A0A1S3L8G8	9.11894	10.9873	9.8857	10.5887	11.7524	11.3772	10.2167	11.8376	9.71253	10.1674	9.95274	10.9586	11.2992	11.944	11.6165	11.0967	10.0901	10.0634	9.52552	9.99435	11.4717	11.7731	11.7482						0.0370564	0.0526559	0.0352987	0.180742	0.193121	0.136293	0.192489	-0.252144	-0.166985	0.0299229	-0.0491514	-0.0314216	A0A1S3L8G8	S-adenosylmethionine synthase OS=Salmo salar OX=8030 GN=LOC106564841 PE=3 SV=1	10.7469	-1.62795	0.240405	-0.861195	-0.158195	1.00551	0.630305
B5X8R6	11.5167	12.6119	11.4666	12.3332	12.2076	11.9218	11.5651	13.4893	12.3608	12.7834	11.4919	11.6618	12.8514	12.3799	12.1768	11.8994	12.3106	11.8611	10.2408	11.3443	12.1453	12.3987	13.0984						0.0796573	0.0923781	0.0651468	0.0226617	0.0308797	0.0210853	0.344751	-0.511263	-0.31418	0.0306097	-0.0493045	-0.0317334	B5X8R6	Actin-related protein 2/3 complex subunit 3 OS=Salmo salar OX=8030 GN=ARPC3 PE=2 SV=1	12.092	-0.575335	0.519865	-0.625435	0.241165	0.115565	-0.170235
A0A1S3KWM7	13.4893	13.7834	13.4893	13.4252	15.3718	15.1674	15.0189	15.4087	13.7524	13.3021	13.2046	13.2834	15.1397	15.2475	15.2985	15.0743	13.7313	13.2556	12.6416	15.0232	15.0189	15.3339	15.392						0.498731	-0.16123	-0.14047	0.195013	-0.0517058	-0.0468151	0.548286	-0.337316	-0.26343	0.139458	-0.0496964	-0.043787	A0A1S3KWM7	ATP-dependent Clp protease ATP-binding subunit clpX-like mitochondrial OS=Salmo salar OX=8030 GN=LOC106562638 PE=4 SV=1	14.3414	-0.852135	-0.558035	-0.852135	-0.916235	1.03037	0.825965
B5XGZ2	18.7406	19.392	18.4046	18.2967	18.0743	18.7039	18.5088	18.0047	18.3878	19.2255	18.2372	18.3145	17.9714	17.9431	18.7504	18.8081	18.9287	18.4854	17.4334	18.3101	18.528	17.9373	18.3145						0.195301	-0.167191	-0.125015	0.0547418	0.0453305	0.0350956	0.389121	-0.425978	-0.289379	0.0876574	-0.0504394	-0.0417241	B5XGZ2	GST class-pi OS=Salmo salar OX=8030 GN=GSTP1 PE=2 SV=1	18.4218	0.318817	0.970217	-0.0171826	-0.125083	-0.347483	0.282117
A0A1S3T528	9.91139	9.84706	10.0224	9.86882	9.27845	9.36851	9.69697	9.77972	10.4717	8.49586	9.47978	9.48583	10.2877	11.2107	9.70563	9.87498	9.67772	9.93074	7.50779	9.93664	8.98868	9.19229	9.80413						0.481043	-0.429125	-0.305384	1.07203	0.738839	0.544001	0.631584	-0.873659	-0.531097	0.0690375	-0.0504739	-0.0400275	A0A1S3T528	scaffold attachment factor B2-like isoform X1 OS=Salmo salar OX=8030 GN=LOC106613692 PE=4 SV=1	9.6445	0.26689	0.20256	0.3779	0.22432	-0.36605	-0.27599
A0A1S3KRA0	10.3219	10.7731	10.5887	11.1293	11.4252	10.9144	10.8138	11.3049	10.9873	10.2644	10.7977	10.7731	11.6165	11.1674	11.3276	11.3276	10.5699	10.6073	10.7649	11.3163	11.0084	10.9944	10.9366						0.00343321	0.00236058	0.00191999	0.675392	0.245192	0.208641	0.0982075	-0.0559136	-0.0463347	0.109511	-0.0506506	-0.0432524	A0A1S3KRA0	Testin OS=Salmo salar OX=8030 GN=LOC106561556 PE=3 SV=1	10.9448	-0.622913	-0.171713	-0.356113	0.184487	0.480387	-0.030413
A0A1S3N608	10.3772	10.7313	9.59991	9.65285	11.5555	11.0224	9.39446	10.6257	10.1923	10.6439	10.1163	9.783	10.3772	11.0224	11.3387	10.3443	9.44915	8.08746	7.56986	9.95565	10.1923	10.7731	11.4717			+		IPNV_24_Control_24	0.104606	0.0935507	0.070371	0.0841223	0.121131	0.0796348	1.52484	-1.7215	-1.09473	0.0309366	-0.0513322	-0.0326835	A0A1S3N608	Malate dehydrogenase OS=Salmo salar OX=8030 GN=LOC106577387 PE=3 SV=1	10.1859	0.191259	0.545359	-0.586031	-0.533091	1.36956	0.836459
B5DGB6	12.2761	12.2378	13.0049	13.2556	13.2076	13.2393	12.7207	13.6439	13.1706	13.1846	13.0084	13.464	13.5507	13.7099	13.8823	13.279	12.3987	12.2732	12.989	12.7895	13.0718	13.3021	13.4383						0.957132	0.513277	0.402827	0.89196	0.402633	0.327798	0.148425	-0.139953	-0.103201	0.0799872	-0.0524452	-0.0424177	B5DGB6	40S ribosomal protein SA OS=Salmo salar OX=8030 GN=rpsa PE=2 SV=1	13.0912	-0.815117	-0.853417	-0.0863174	0.164383	0.116383	0.148083
A0A1S3LT08	9.03892	8.16992	8.13443	9.31741	9.80735	9.15987	9.23122	8.88264	8.27612	7.88264	8.55075	9.05257	9.04166	9.99435	9.6865	9.24317	7.66534	8.43045	8.37938	8.31288	9.7039	8.97154	9.88111						0.233049	-0.22465	-0.16172	0.324016	0.221149	0.171469	0.562508	-0.506782	-0.3588	0.0451233	-0.0529115	-0.0375502	A0A1S3LT08	Secretory carrier-associated membrane protein OS=Salmo salar OX=8030 GN=scamp1 PE=3 SV=1	8.90496	0.133958	-0.735042	-0.770532	0.412448	0.902388	0.254908
Q0ZBS0	9.45121	9.99435	9.76321	8.78136	9.2503	7.85798	8.69697	8.67243	9.44294	9.36413	9.3966	9.42836	8.93074	9.49985	9.06878	8.19476	9.67066	8.32643	7.67948	8.2384	7.69349	8.74483	9.58308						0.127228	-0.0895233	-0.0708271	0.327506	0.304111	0.218022	0.77664	-0.938679	-0.59363	0.0382442	-0.0544659	-0.0364704	Q0ZBS0	Macrophage migration inhibitory factor OS=Salmo salar OX=8030 GN=MIF PE=2 SV=1	8.9448	0.506413	1.04955	0.818413	-0.163437	0.305503	-1.08682
C0H7S5	11.0967	9.67772	10.7649	11.8688	11.1548	11.7398	9.3966	11.8803	11.4094	11.0498	11.2644	10.6883	11.1228	11.1293	12.3907	11.1228	10.6618	11.5699	9.53138	10.4094	11.5118	10.6707	11.3608						0.207275	0.250951	0.169459	0.24884	0.398523	0.241142	0.135482	-0.26436	-0.15282	0.029851	-0.0547261	-0.03358	C0H7S5	ADRM1 OS=Salmo salar OX=8030 GN=ADRM1 PE=2 SV=1	11.0206	0.0761391	-1.34284	-0.255661	0.848239	0.134239	0.719239
A0A1S3M4B9	10.6795	8.8857	7.30877	6.71425	7.2854	6.2817	6.76622	11.3276	7.65105	6.00873	7.01123	7.26818	6.2211	5.91169	7.7879	5.64075	8.21917	6.45037	9.57932	6.39385	10.5216	6.39403	8.12928						0.722074	-1.41225	-0.722415	0.57045	-1.52486	-0.677192	0.0872085	-0.314098	-0.136827	0.0123683	-0.055526	-0.022092	A0A1S3M4B9	MAP7 domain-containing protein 1 isoform X6 OS=Salmo salar OX=8030 GN=map7d1 PE=3 SV=1	7.58423	3.09527	1.30147	-0.275464	-0.869984	-0.298834	-1.30253
A0A1S3S8W2	5.67525	7.29462	8.47167	7.12928	6.47824	6.47411	7.10852	7.89482	7.16993	5.91716	7.59973	7.45943	7.75489	6.76818	6.98868	6.75489	5.95187	10.1674	6.10852	6.84549	8.01123	6.28267	6.59395						0.0541633	-0.106146	-0.0628161	0.0674212	0.0777384	0.0550955	0.070562	0.266563	0.113968	0.0380773	-0.0555873	-0.0369177	A0A1S3S8W2	protein enabled homolog isoform X4 OS=Salmo salar OX=8030 GN=enah PE=3 SV=1	7.08263	-1.40738	0.211988	1.38904	0.0466483	-0.604392	-0.608522
B5X1C7	11.2167	12.6729	12.4868	12.7035	12.5817	12.1706	11.6573	12.2819	12.8803	11.6439	12.1	11.7271	12.0768	12.4331	12.2258	10.7142	12.3387	10.0498	11.4818	11.9694	11.3718	12.4615	12.6573						0.15397	-0.18216	-0.125372	0.29933	-0.310384	-0.216352	0.65841	-0.979852	-0.576917	0.0592494	-0.0578778	-0.0430154	B5X1C7	Nuclear receptor coactivator 5 OS=Salmo salar OX=8030 GN=NCOA5 PE=2 SV=1	11.9958	-0.779078	0.677122	0.491022	0.707722	0.585922	0.174822
B5X3F7	11.4868	12.0258	11.1861	12.0701	12.6371	12.1923	11.7271	11.8572	11.7649	10.9513	11.2527	11.8098	12.9012	13.1706	12.2348	12.8037	11.7731	11.2467	11.3049	11.3718	11.6211	12.4067	12.7814						0.358049	-0.247578	-0.190679	1.26362	0.674174	0.525535	0.370169	-0.250625	-0.194339	0.0527703	-0.0581589	-0.0419194	B5X3F7	Thymidine phosphorylase OS=Salmo salar OX=8030 GN=TYPH PE=2 SV=1	11.9381	-0.451339	0.0876609	-0.752039	0.131961	0.698961	0.254161
B5XFU8	8.78136	9.32418	8.633	9.29921	9.12928	9.53333	9.4818	8.25739	7.89482	8.98014	9.04985	8.29921	6.4545	7.53916	8.62571	9.85019	8.79766	8.65105	6.54381	7.09803	9.57932	9.83763	9.64566						0.661421	-0.453432	-0.341029	0.589471	-0.98306	-0.550567	0.751938	-1.01193	-0.615444	0.0289979	-0.0602913	-0.0351854	B5XFU8	Transgelin OS=Salmo salar OX=8030 GN=TAGL2 PE=2 SV=1	8.66462	0.116739	0.659559	-0.0316213	0.634589	0.464659	0.868709
B5DGD5	11.0293	11.2107	10.3332	10.6348	12.9218	12.577	12.3219	12.9385	11.2819	10.9513	10.6348	11.0014	12.3718	12.664	12.8765	12.2586	10.7142	11.1163	9.89785	11.7649	12.577	12.9163	13.2556						0.290356	0.165377	0.133628	0.302587	-0.147085	-0.122154	0.237974	-0.225837	-0.163655	0.06179	-0.0613754	-0.0453901	B5DGD5	Arp2/3 complex 34 kDa subunit OS=Salmo salar OX=8030 GN=arpc2 PE=2 SV=1	11.75	-0.720685	-0.539285	-1.41678	-1.11518	1.17182	0.827015
A0A1S3N3Z1	11.8765	10.7142	11.5362	12.5887	13.1453	12.8017	9.65642	11.6618	11.7773	11.5887	12.3078	12.279	12.0934	12.0154	12.5887	12.3471	11.2819	11.4041	10.5216	11.8138	11.5018	11.9549	11.7482						0.302689	0.309261	0.216417	0.223957	0.444852	0.247503	0.537898	-0.609728	-0.402412	0.0266217	-0.0616181	-0.0343784	A0A1S3N3Z1	probable E3 ubiquitin-protein ligase HERC4 isoform X2 OS=Salmo salar OX=8030 GN=herc4 PE=4 SV=1	11.7915	0.0849991	-1.0773	-0.255301	0.797199	1.3538	1.0102
C0HBR6	6.43296	8.78136	7.48382	8.21432	11.5934	11.1421	10.1033	11.0967	7.89482	8.98868	7.67948	8.21917	10.8138	11.6839	11.5362	9.42206	6.76818	7.32193	5.00311	10.0901	10.5603	11.3106	11.7271						0.344123	0.467424	0.295404	0.0708689	-0.119884	-0.0746998	0.783841	-1.36371	-0.742047	0.0445881	-0.0618432	-0.0416838	C0HBR6	Actin-related protein 2/3 complex subunit OS=Salmo salar OX=8030 GN=ARC1B PE=2 SV=1	9.29858	-2.86562	-0.517222	-1.81476	-1.08426	2.29482	1.84352
C0HBT7	9.58871	10.9586	7.43463	9.24793	12.0735	10.3554	9.35975	10.6165	10.1548	10.6257	8.3837	8.48784	9.65285	10.4919	11.9944	9.14721	8.67596	9.75489	9.91737	9.03342	10.4615	11.7185	10.9366						0.0396236	0.105562	0.0548566	0.125032	-0.279716	-0.152201	0.0539463	0.14195	0.0740008	0.0274672	-0.0637622	-0.0355145	C0HBT7	High mobility group protein B3 OS=Salmo salar OX=8030 GN=HMGB3 PE=2 SV=1	9.95964	-0.370927	0.998963	-2.52501	-0.711707	2.11386	0.395763
C0HBK6	12.6861	12.744	11.8611	11.9766	13.2198	12.9256	12.1485	12.9293	12.4252	12.6325	11.9549	12.1033	12.7164	12.5167	12.9926	12.7185	12.5627	12.1228	10.42	12.3219	12.8218	12.8591	12.9567						0.047806	-0.0379348	-0.0296929	0.10271	-0.0697176	-0.0557916	0.443027	-0.615091	-0.381718	0.0885864	-0.0658689	-0.0518597	C0HBK6	NEDD8-conjugating enzyme Ubc12 OS=Salmo salar OX=8030 GN=UBC12 PE=2 SV=1	12.4616	0.22453	0.28243	-0.60047	-0.48497	0.75823	0.46403
B5X4Q9	6.54152	6.54784	8.33539	7.81378	7.62936	7.25739	7.36632	7.51982	8.95128	6.73044	8.22454	8.71425	7.56224	7.77479	8.85175	7.59991	6.93646	6.03776	8.19476	5.50631	7.11894	8.51964	8.36194						0.59077	0.845495	0.504955	0.791055	0.50395	0.382963	0.125314	-0.253309	-0.144728	0.0326145	-0.0665156	-0.0390684	B5X4Q9	Elongator complex protein 5 OS=Salmo salar OX=8030 GN=DERP6 PE=2 SV=1	7.56941	-1.02789	-1.02157	0.76598	0.24437	0.05995	-0.31202
A0A1S3NFI6	10.1033	7.58496	8.10329	7.48382	9.69697	9	7.48382	9.04712	7.00161	7.22882	6.91886	8.04985	8.53528	9.36413	9.41363	7.6865	7.53916	4.89239	4.89782	8.58496	8.21917	8.94251	9.21432						0.757045	-1.01905	-0.612934	0.0316208	-0.0570921	-0.0352133	1.24439	-2.54238	-1.25122	0.0450908	-0.0667354	-0.0440114	A0A1S3NFI6	V-type proton ATPase subunit C OS=Salmo salar OX=8030 GN=LOC106579140 PE=3 SV=1	8.04314	2.06016	-0.458183	0.060147	-0.559323	1.65383	0.956857
B5X6F1	12.5483	12.4278	9.8857	10.1421	11.7099	11.0224	10.7814	11.9549	11.8057	12.6506	9.67596	9.55651	11.0768	11.2167	11.2046	11.2408	12.3191	11.9069	8.77479	10.8057	11.8138	11.1923	11.388						0.115896	-0.328792	-0.160022	0.268449	-0.182418	-0.142507	0.0703399	-0.250733	-0.11079	0.0689295	-0.0671902	-0.0498471	B5X6F1	Creatine kinase OS=Salmo salar OX=8030 GN=KCRT PE=2 SV=1	11.1783	1.37001	1.24951	-1.29259	-1.03619	0.531606	-0.155894
B9ENR6	8.53916	11.4969	10.1923	6.51254	9.88264	8.20457	8.55842	9.47371	11.0634	9.18488	9.17493	9.47978	7.20945	8.09276	9.75489	8.31288	8.3443	9.90989	8.61471	6.76818	9.57743	9.64024	9.86109						0.18061	0.540532	0.24935	0.474517	-0.68734	-0.414973	0.0601033	-0.228913	-0.0979571	0.0280953	-0.0680989	-0.0371914	B9ENR6	Vesicle-trafficking protein SEC22b-B OS=Salmo salar OX=8030 GN=S22BB PE=2 SV=1	9.03692	-0.497755	2.45998	1.15538	-2.52438	0.845725	-0.832345
A0A1S3LE09	11.1033	12.3987	12.1453	12.4278	12.0224	11.7936	12.9586	13.6096	13.043	12.8842	11.5793	12.2107	13.0918	12.1485	12.0258	12.3961	12.2288	12.6528	11.9256	12.4843	13.1373	12.1421	12.3443						0.392721	0.410506	0.28151	0.141412	-0.180505	-0.121623	0.246271	0.250282	0.177651	0.0511944	-0.0690324	-0.0468571	A0A1S3LE09	Hyaluronidase OS=Salmo salar OX=8030 GN=LOC106565982 PE=3 SV=1	12.3806	-1.2773	0.0180957	-0.235304	0.0471957	-0.358204	-0.587004
A0A1S3RK51	7.35755	8.41363	9.57365	9.20212	9.59433	9.48985	9.26913	8.97154	8.43879	8.65464	9.42417	9.41151	9.75822	10.7566	9.68124	9.71768	8.03892	8.55842	9.43254	9.47371	9.48583	9.04712	9.04166						0.255809	0.345539	0.22254	1.15469	0.647213	0.500128	0.0199997	0.0398898	0.0238515	0.14052	-0.0691314	-0.0582665	A0A1S3RK51	Acetyl-CoA carboxylase OS=Salmo salar OX=8030 GN=LOC106603271 PE=4 SV=1	9.16491	-1.80736	-0.751277	0.408743	0.0372135	0.429423	0.324943
B5X931	14.9792	15.9431	14.9339	15.5204	15.4219	15.5627	14.92	16.0405	15.5687	15.8509	14.9153	15.1317	15.5687	15.641	15.8799	15.3269	15.2475	14.9385	14.0362	14.5507	15.1517	15.7366	16.2288						0.0240361	0.0224988	0.0170503	0.178564	0.117833	0.0937324	0.684811	-0.603429	-0.426142	0.0568747	-0.0693161	-0.0484695	B5X931	Carbonyl reductase 1 OS=Salmo salar OX=8030 GN=DHCA PE=2 SV=1	15.3519	-0.372748	0.591152	-0.418048	0.168452	0.0699522	0.210752
A0A1S3QUS4	6.19225	7.05528	7.12928	8.17991	8.36632	7.50779	7.24793	7.98868	7.98868	7.13955	7.07682	8.16491	8.19967	8.73132	8.45533	8.35755	7.45121	10.8218	6.61176	7.63662	7.64386	8.09276	7.45943						0.403099	0.453308	0.303176	1.2802	0.658285	0.517129	0.429442	1.15573	0.530371	0.0891714	-0.069515	-0.0541663	A0A1S3QUS4	far upstream element-binding protein 1 isoform X2 OS=Salmo salar OX=8030 GN=fubp1 PE=4 SV=1	7.80429	-1.61204	-0.749012	-0.675012	0.375618	0.562028	-0.296502
B5XB52	8.64746	8.72792	8.71425	9.07146	9.60918	9	8.74483	8.88874	9.53528	9.27612	9.62753	9.70044	9.73809	10.3663	10.3772	9.56986	9.49985	9.07682	7.76818	8.82655	8.92778	9.74483	9.39874	+	+			ISAV_24_Control_24;ISAV_48_Control_48	2.86015	0.744571	0.657202	1.81769	0.952181	0.741963	0.00638277	-0.00865666	-0.00596827	0.230897	0.163787	0.127364	B5XB52	Retinol dehydrogenase 12 OS=Salmo salar OX=8030 GN=RDH12 PE=2 SV=1	9.2538	-0.60634	-0.52588	-0.53955	-0.18234	0.35538	-0.2538
A0A1S3P912	7.16993	8.82655	8.27146	8.50383	9.66534	9.61839	9.09276	9.41363	9.19722	8.93074	9.08215	8.84549	9.35315	10.3106	10.2167	9.04712	8.14975	8.26679	7.93664	9.56033	8.91289	9.8933	9.14211						1.17301	0.820958	0.600151	0.361737	0.284381	0.212248	0.0610307	-0.075217	-0.0524901	0.101784	-0.0703685	-0.0561138	A0A1S3P912	AP-2 complex subunit alpha OS=Salmo salar OX=8030 GN=LOC106583920 PE=3 SV=1	9.01769	-1.84776	-0.19114	-0.74623	-0.51386	0.64765	0.6007
B5X0T5	8.08215	8.21917	8.43879	9.19476	9.02237	9.02514	9.36851	10.3663	8.64386	8.81698	6.98868	8.85798	9.633	7.96578	9.39874	9.71596	7.99435	8.2384	9.02791	8.93074	9.63844	9.7364	9.19476						0.113544	-0.156841	-0.103694	0.204374	-0.267213	-0.175989	0.0565482	-0.0634954	-0.0455881	0.0680231	-0.0705011	-0.0514748	B5X0T5	Glutamate dehydrogenase OS=Salmo salar OX=8030 GN=DHE3 PE=2 SV=1	8.89127	-0.809118	-0.672098	-0.452478	0.303492	0.131102	0.133872
A0A1S3LK42	9.11894	9.56986	9.13443	6.40939	7.94837	7.59246	7.84549	8.7879	7.08746	8.81378	6.82018	5.69766	8.73132	7.83289	8.07146	8.01123	9.224	4.70598	7.35755	9.14975	8.72451	6.91886	7.09803						0.73438	-1.45338	-0.738104	0.137394	0.118171	0.0891708	0.46671	-1.46231	-0.611465	0.0395133	-0.0707651	-0.0436473	A0A1S3LK42	NAD(+) kinase OS=Salmo salar OX=8030 GN=nadk PE=3 SV=1	7.85441	1.26453	1.71545	1.28002	-1.44502	0.093957	-0.261953
B5XBZ2	14.8727	15.3198	15.1713	15.0102	15.1277	14.997	14.9012	15.4219	15.2949	15.3408	14.887	14.8823	15.3127	15.1317	15.1556	15.2099	14.997	14.5922	14.3373	14.8287	14.8188	15.0743	15.4383						0.0165648	0.00775599	0.00669447	0.318887	0.0905261	0.0808127	1.14831	-0.45131	-0.376881	0.148942	-0.0719395	-0.0607476	B5XBZ2	GST class-pi OS=Salmo salar OX=8030 GN=GSTP1 PE=2 SV=1	15.0488	-0.176139	0.270961	0.122461	-0.0386391	0.0788609	-0.0518391
A0A1S3QLB6	8.71425	9.28309	8.81057	9.36851	9.94105	9.60918	8.58496	9.17493	9.2503	9.13186	9.32418	9.5411	9.35975	9.64566	10.4919	9.40939	8.40514	9.13699	7.82018	8.47167	8.7879	9.8933	9.86882						0.699422	0.267755	0.225787	0.45651	0.399134	0.286433	0.7567	-0.589999	-0.429532	0.0540356	-0.0721033	-0.0490628	A0A1S3QLB6	ATP-dependent 6-phosphofructokinase liver type-like OS=Salmo salar OX=8030 GN=LOC106593347 PE=4 SV=1	9.21846	-0.504214	0.0646257	-0.407894	0.150046	0.722586	0.390716
A0A1S3Q775	8.47167	9.01123	9.26444	8.01123	9.65821	9.24317	9.52356	9.09276	8.59991	7.10852	8.40088	9.08746	10.0634	11.1923	9.82018	9.47371	7.89482	6.15583	9.0634	9.02791	8.57743	9.90689	9.70736						0.327683	-0.390448	-0.259135	0.989621	0.757967	0.543909	0.580581	-0.984962	-0.553166	0.0807867	-0.0745299	-0.0559173	A0A1S3Q775	ribosome-binding protein 1-like isoform X3 OS=Salmo salar OX=8030 GN=LOC106589909 PE=4 SV=1	8.97201	-0.500342	0.0392183	0.292428	-0.960782	0.686198	0.271158
A0A1S3M3B5	13.2423	13.1846	13.2761	13.464	14.6382	13.8823	13.5142	13.92	13.6211	13.2076	13.5387	13.5627	14.3233	14.2363	14.6269	14.0617	13.3987	13.0447	13.0206	13.6096	13.6773	14.2659	14.1033						0.863714	0.190787	0.171704	0.576686	0.323384	0.256023	0.49192	-0.137047	-0.121842	0.095915	-0.0746393	-0.058107	A0A1S3M3B5	60S ribosomal protein L11 OS=Salmo salar OX=8030 GN=LOC106570028 PE=3 SV=1	13.7139	-0.471617	-0.529317	-0.437817	-0.249917	0.924283	0.168383
B5DGH6	10.5118	11.2228	9.93221	10.4919	11.8533	10.6439	10.4717	11.2228	10.9944	10.8297	10.1421	10.42	10.9658	11.5699	11.5459	10.7814	11.2288	10.9144	8.97441	10.0498	11.5018	11.3387	11.0014						0.0615181	0.0568819	0.0428408	0.175423	0.167824	0.122325	0.0902827	-0.167114	-0.100212	0.058751	-0.0749512	-0.0516542	B5DGH6	Succinate dehydrogenase [ubiquinone] iron-sulfur subunit mitochondrial OS=Salmo salar OX=8030 GN=sdhb PE=2 SV=1	10.8091	-0.297283	0.413717	-0.876873	-0.317183	1.04422	-0.165183
A0A1S3RPM2	10.2046	10.7056	11.7142	12.1033	12.2107	11.9979	11.1033	12.0189	11.1674	10.7814	11.7142	11.9549	12.1923	12.7731	12.4067	12.1293	10.6348	10.3332	10.9801	11.0901	11.4919	12.0835	12.3636						0.167768	0.222553	0.147096	0.967514	0.542678	0.42158	0.430095	-0.532565	-0.345229	0.071122	-0.0754268	-0.0546848	A0A1S3RPM2	long-chain-fatty-acid--CoA ligase 4-like OS=Salmo salar OX=8030 GN=LOC106604299 PE=4 SV=1	11.572	-1.36736	-0.866357	0.142243	0.531343	0.638743	0.425943
A0A1S3LHE1	9.06609	10.1923	8.29921	8.27612	10.1163	9.93369	9.16491	9.99435	9.98014	9.01402	8.28077	8.50383	9.34651	9.93221	8.48784	10.1421	9.60177	8.08746	9.98014	9.62753	9.37938	9.85019	10.0498						0.00783985	-0.0137393	-0.00865302	0.321689	-0.325155	-0.227608	0.137806	0.264696	0.153915	0.107465	-0.0755866	-0.0600047	A0A1S3LHE1	Non-specific serine/threonine protein kinase OS=Salmo salar OX=8030 GN=LOC106566648 PE=3 SV=1	9.36116	-0.295069	0.831141	-1.06195	-1.08504	0.755141	0.572531
B5X8F5	17.4972	17.805	17.9937	17.8545	18.2604	18.0532	17.6168	17.8906	17.786	17.8113	17.8175	18.1053	17.4334	18.1053	18.185	17.4972	17.83	17.5731	17.6311	17.4736	17.7005	18.1002	18.2419						0.300378	0.092433	0.0818678	0.256356	-0.15006	-0.121056	0.328537	-0.109525	-0.0960777	0.128155	-0.0762229	-0.0623098	B5X8F5	Peptidyl-prolyl cis-trans isomerase OS=Salmo salar OX=8030 GN=PPIB PE=2 SV=1	17.8375	-0.340313	-0.032513	0.156187	0.016987	0.422887	0.215687
M4UZU2	8.19967	9.19229	8.26209	9.71253	9.82337	9.40514	8.9542	10.6707	8.03892	9.03067	7.88264	7.19967	11.0224	10.4409	9.71596	10.0634	9.05799	8.61102	8.17493	8.03892	9.48382	10.0224	11.0014						0.748113	-0.803671	-0.526063	0.616722	0.597308	0.409142	0.180661	-0.226999	-0.152823	0.0369662	-0.0767124	-0.0446506	M4UZU2	ATP synthase subunit OS=Salmo salar OX=8030 GN=atp5l PE=2 SV=1	9.21761	-1.01794	-0.02532	-0.95552	0.49492	0.60576	0.18753
A0A1S3NSI1	6.08958	6.58946	8.14466	6.6865	8.65821	8.15482	5.65819	8.76818	7.04439	5.6837	7.5157	8.62936	8.16491	9.48382	8.7879	6.53516	5.64486	5.23266	8.42626	7.42626	7.20945	8.01681	8.27612						0.175903	0.340735	0.194332	0.174616	0.433096	0.220543	0.172034	-0.442957	-0.222722	0.0347951	-0.0776877	-0.0438703	A0A1S3NSI1	pre-mRNA-processing-splicing factor 8 OS=Salmo salar OX=8030 GN=LOC100380699 PE=4 SV=1	7.42726	-1.33768	-0.837799	0.717401	-0.740759	1.23095	0.727561
A9NJG3	11.5018	11.5651	10.6795	10.5981	11.8688	11.4919	11.6165	12.3163	11.6618	11.0154	10.9513	11.0634	12.0835	12.0735	12.0327	12.3853	11.3934	10.7482	11.9181	11.6165	11.4818	11.9144	11.9694						0.104172	0.0868506	0.0664522	0.798103	0.320376	0.267121	0.259419	0.267116	0.188469	0.135787	-0.0778465	-0.0639917	A9NJG3	Na/K/2Cl co-transporter OS=Salmo salar OX=8030 GN=NKCC1a PE=2 SV=1	11.5629	-0.0611	0.0022	-0.8834	-0.9648	0.3059	-0.071
B5XEV4	10.6348	10.8765	10.0084	10.6257	10.7142	10.5118	9.45738	10.8376	10.6165	10.8455	10.1033	10.5314	10.3219	10.6348	11.3987	9.95855	10.5216	10.0224	6.36282	9.84549	9.783	10.5018	11.0768						0.0170885	-0.0121894	-0.00981664	0.175465	0.198257	0.137745	0.657499	-1.56744	-0.739859	0.0635454	-0.0784669	-0.0545464	B5XEV4	Dual specificity protein phosphatase 23 OS=Salmo salar OX=8030 GN=DUS23 PE=2 SV=1	10.2692	0.365629	0.607329	-0.260771	0.356529	0.445029	0.242629
B5X5W5	12.6416	12.7164	12.8396	12.9748	13.3304	13.3163	12.7649	13.1938	13.1485	12.8669	13.0515	12.9385	13.5142	13.6551	13.4893	13.2258	12.7956	12.2288	12.2819	12.8899	13.0276	13.0396	13.3304						1.13822	0.208258	0.190046	1.0345	0.31978	0.275708	1.02122	-0.35763	-0.304582	0.193628	-0.0794845	-0.068427	B5X5W5	60S ribosomal protein L30 OS=Salmo salar OX=8030 GN=RL30 PE=2 SV=1	13.0114	-0.369765	-0.294965	-0.171765	-0.0365652	0.319035	0.304935
B5XF83	10.9586	10.2167	9.77149	10.7056	10.6707	10.8455	8.64024	10.0224	9.33092	9.75989	10.2992	10.3663	9.94837	10.9873	11.0835	9.75154	9.08215	9.25503	9.31967	10.5314	9.32643	9.53722	10.4615			+		IPNV_24_Control_24	0.629005	-0.474021	-0.348773	0.270035	0.397974	0.247503	1.88189	-1.19415	-0.906453	0.0478407	-0.0805626	-0.0506978	B5XF83	Transmembrane protein 33 OS=Salmo salar OX=8030 GN=TMM33 PE=2 SV=1	10.0379	0.920702	0.178802	-0.266408	0.667702	0.632802	0.807602
A0A1S3LD46	7.21917	8.75489	9.16239	9.31061	9.80413	9.23362	8.55075	8.88264	9.1267	8.47573	8.29921	8.24793	9.28077	8.99718	9.69	8.99718	8.55075	6.71425	5.99095	8.59991	9.00562	9.48985	9.04985						0.0501591	-0.0743718	-0.0489335	0.150139	0.123497	0.0939829	0.874554	-1.52645	-0.823847	0.0916448	-0.0814764	-0.0615449	A0A1S3LD46	Succinate--CoA ligase [GDP-forming] subunit beta mitochondrial OS=Salmo salar OX=8030 GN=LOC106565836 PE=3 SV=1	8.67105	-1.45188	0.083843	0.491343	0.639563	1.13308	0.562573
B5X379	5.4038	7.03342	9.03067	7.80735	8.03892	8.15987	7.71425	7.79442	6.66156	5.91633	6.89482	8.39232	8.13443	9.87958	6.62352	5.53874	4.48702	5.8687	8.83605	7.81378	7.00621	8.27612	8.2854						0.145874	-0.352557	-0.183645	0.154539	-0.382796	-0.196432	0.268088	-0.921555	-0.384022	0.0934701	-0.0814846	-0.0618214	B5X379	RNA-binding protein 39 OS=Salmo salar OX=8030 GN=RBM39 PE=2 SV=1	7.37379	-1.96999	-0.340375	1.65688	0.433555	0.665125	0.786075
A0A1S3M294	10.0224	10.8842	10.5118	10.8688	11.2107	11.0566	10.1293	11.0362	10.8376	10.944	10.9801	11.0498	10.697	11.3498	11.1421	10.8688	10.6883	10.1293	9.95855	10.2046	10.4615	11.0498	11.3772						0.937932	0.381121	0.315727	0.219096	0.156241	0.121551	0.458876	-0.313083	-0.240432	0.0844851	-0.0849142	-0.0622615	A0A1S3M294	kynurenine--oxoglutarate transaminase 1-like isoform X3 OS=Salmo salar OX=8030 GN=LOC106569847 PE=4 SV=1	10.7591	-0.736663	0.125137	-0.247263	0.109737	0.451637	0.297537
C0H7F7	6.32025	8.56605	6.51728	8.87344	8.90689	8.27612	8.27612	10.1033	7.46761	7.34873	5.54535	7.21917	10.2288	9.62388	8.21432	8.79766	6.94251	7.98868	7.06609	7.47573	8.68299	8.82018	10.2408						0.360759	-0.674043	-0.372948	0.209197	0.325564	0.201101	0.103073	-0.236827	-0.128872	0.0418954	-0.085682	-0.0500714	C0H7F7	ATP synthase subunit OS=Salmo salar OX=8030 GN=ATP5L PE=2 SV=1	8.15226	-1.83201	0.413791	-1.63498	0.721181	0.754631	0.123861
A0A1S3N6S5	8.61102	8.49985	6.88115	7.59246	9.06878	8.82337	9.03342	9.16992	8.7211	8.67596	8.45533	8.93664	9.03892	8.63662	9.45327	8.59619	8.07682	8.35315	7.25739	8.05528	9.44915	8.76487	9.47978						0.979037	0.801136	0.564259	0.167792	-0.0926223	-0.0763287	0.000199513	-0.00033621	-0.000216107	0.0914468	-0.0866027	-0.0643927	A0A1S3N6S5	Serine/threonine-protein phosphatase OS=Salmo salar OX=8030 GN=LOC106577544 PE=3 SV=1	8.59263	0.0183922	-0.0927778	-1.71148	-1.00017	0.476152	0.230742
B5X1F9	10.3663	10.3554	8.21917	8.82972	10.4305	9.92926	7.42626	10.5216	10.0498	10.2288	7.96578	9.15735	9.87344	8.37069	10.6883	9.43045	10.1548	9.34873	6.78136	8.97728	9.04985	9.64386	10.2877						0.0427048	-0.0921917	-0.0526408	0.00528565	0.0138147	0.00737129	0.258421	-0.681006	-0.329401	0.038258	-0.08722	-0.0487293	B5X1F9	Protein-glutamine gamma-glutamyltransferase 2 OS=Salmo salar OX=8030 GN=TGM2 PE=2 SV=1	9.39506	0.971239	0.960339	-1.17589	-0.565341	1.03544	0.534199
B9EMT3	14.8188	14.8386	14.4252	13.8918	13.9012	13.464	14.5805	14.4448	14.9926	14.7366	13.8037	13.9012	14.3304	14.2877	13.5142	14.1033	14.7731	13.0258	12.9784	14.1752	14.0785	13.4383	14.3443						0.137594	-0.135056	-0.0984947	0.0422942	-0.038738	-0.0293773	0.774139	-0.901158	-0.577826	0.100111	-0.0885599	-0.0668585	B9EMT3	Ubiquitin-conjugating enzyme E2 N OS=Salmo salar OX=8030 GN=UBE2N PE=2 SV=1	14.1238	0.694965	0.714765	0.301365	-0.232035	-0.222635	-0.659835
B5XDP1	13.3987	13.6325	13.6991	14.0617	14.4956	14.1437	13.7628	14.2137	13.8727	13.4512	13.863	14.0362	14.4956	14.5746	14.4576	14.4186	13.7099	13.031	13.3581	13.7834	13.9658	14.2363	14.2732						0.234772	0.107738	0.0908843	1.12568	0.332666	0.288131	0.677277	-0.33168	-0.269477	0.183238	-0.0892751	-0.0749929	B5XDP1	60S acidic ribosomal protein P0 OS=Salmo salar OX=8030 GN=RLA0 PE=2 SV=1	13.9537	-0.554996	-0.321196	-0.254596	0.108004	0.541904	0.190004
B5X3R5	7.72792	7.8392	8.48382	8.61471	9.38154	9.28771	8.47167	8.43463	8.45943	8.45533	8.52748	8.77808	8.70044	9.65642	9.48985	8.9571	8.51964	8.11894	7.14975	7.99435	9.77479	8.81378	8.62936						0.820259	0.388666	0.314352	0.397305	0.307064	0.229241	0.217377	-0.236971	-0.165583	0.0725684	-0.0908203	-0.0627124	B5X3R5	Guanine nucleotide-binding protein Gk subunit alpha OS=Salmo salar OX=8030 GN=GNAI3 PE=2 SV=1	8.62026	-0.892338	-0.781058	-0.136438	-0.00554826	0.761282	0.667452
A0A1S3R5P7	10.0498	10.5603	10.6528	11.1861	11.3772	10.9658	9.68825	10.3663	10.1033	9.41785	11.5216	10.3106	11.3498	12.4147	11.6257	11.3826	9.71081	9.8933	10.7482	9.75489	10.3443	10.9069	10.6618		+			ISAV_48_Control_48	0.2213	-0.273947	-0.183107	1.31159	1.09382	0.757614	0.595457	-0.494852	-0.357572	0.15768	-0.182429	-0.126322	A0A1S3R5P7	Coatomer subunit alpha OS=Salmo salar OX=8030 GN=LOC106600386 PE=4 SV=1	10.6519	-0.602065	-0.0915652	0.000934783	0.534235	0.725335	0.313935
B5DGV1	12.2467	12.865	13.4383	13.3987	13.7099	13.6096	13.3021	13.8533	13.4512	12.7855	13.2571	13.3718	13.8337	13.9567	13.863	13.6096	12.4147	12.4512	13.0049	13.4512	13.412	13.5746	13.6662						0.304241	0.229204	0.17409	0.691745	0.197031	0.173133	0.434853	-0.363573	-0.265953	0.297576	-0.0927236	-0.0820212	B5DGV1	Ribosomal protein OS=Salmo salar OX=8030 GN=RL10A PE=2 SV=1	13.3273	-1.08056	-0.462261	0.111039	0.0714391	0.382639	0.282339
B5X2J3	6.85798	6.08746	6.31005	5.76288	9.25503	8.08215	4.98882	8.15987	6.42696	7.70736	5.96737	5.18799	5.29646	7.79693	9.23122	7.80533	7.22882	5.73064	5.17916	5.86184	7.80735	7.70044	8.73809						0.0409222	0.0678275	0.0430426	0.0247324	-0.0889846	-0.0399176	0.134184	-0.208386	-0.131862	0.0295835	-0.0945357	-0.0450743	B5X2J3	Na(+)/H(+) exchange regulatory cofactor NHE-RF OS=Salmo salar OX=8030 GN=NHERF PE=2 SV=1	6.92044	-0.0624635	-0.832983	-0.610393	-1.15756	2.33459	1.16171
B5X5M1	8.90087	8.64746	8.50383	8.10852	10.1033	9.21189	7.59246	8.35315	8.30378	8.89482	7.56986	8.18982	9.50978	10.1421	9.31967	9.09011	8.78136	7.94251	8.10329	7.03342	8.25739	9.5812	10.0084						0.419017	-0.300599	-0.228067	0.555857	0.700222	0.441179	0.392433	-0.264448	-0.204845	0.0380643	-0.0950848	-0.050975	B5X5M1	Sidoreflexin OS=Salmo salar OX=8030 GN=SFXN2 PE=2 SV=1	8.70213	0.19874	-0.05467	-0.1983	-0.59361	1.40117	0.50976
A0A1S3LAT8	11.4564	12.4893	10.9144	11.3498	12.5699	12.1131	11.6573	12.8533	12.4767	11.4615	11.4305	11.2467	12.4512	11.7814	12.464	12.0189	12.2674	10.7566	9.13955	11.9873	11.8337	12.1984	12.7793						0.0844652	0.101375	0.0706712	0.145919	-0.119518	-0.0911157	0.426842	-0.83132	-0.448766	0.109138	-0.0987186	-0.0739791	A0A1S3LAT8	LIM domain and actin-binding protein 1-like isoform X2 OS=Salmo salar OX=8030 GN=LOC106565453 PE=4 SV=1	11.8129	-0.356498	0.676402	-0.898498	-0.463098	0.757002	0.300202
B5X1M6	15.2099	15.5018	14.8238	15.3615	14.4448	14.2213	14.9567	15.5387	15.3021	15.3581	14.9658	15.1397	15.3021	14.0447	14.906	15.2769	15.2363	15.1556	14.3021	14.4893	14.863	14.6718	14.7419						0.068615	-0.032845	-0.0280533	0.0799967	0.0920379	0.0650528	0.478479	-0.326265	-0.250192	0.121728	-0.0988584	-0.0758502	B5X1M6	Acetyl-CoA acetyltransferase cytosolic OS=Salmo salar OX=8030 GN=THIC PE=2 SV=1	14.9484	0.26147	0.55337	-0.12463	0.41307	-0.50363	-0.72713
A0A1S3MJN4	12.0362	11.9801	11.2992	12.0224	12.4147	12.3078	11.8765	12.8553	12.0224	12.1517	10.7977	11.2819	12.4094	11.3554	12.8017	12.183	12.2076	12.2076	10.944	11.7855	12.3247	12.4868	12.4589						0.31275	-0.27107	-0.198465	0.189158	-0.176191	-0.129024	0.0402576	-0.0480625	-0.0340615	0.146349	-0.0995698	-0.0790856	A0A1S3MJN4	Testin OS=Salmo salar OX=8030 GN=LOC106573117 PE=3 SV=1	12.0092	0.0270478	-0.0290522	-0.709952	0.0132478	0.405548	0.298648
A0A1S3N8B1	11.4357	12.6027	9.16742	10.0901	10.7228	10.0768	9.37504	10.5981	9.62205	9.50383	8.89178	10.0224	10.4094	10.5314	10.7142	10.4818	9.29462	8.59246	8.55842	8.79766	10.1548	10.6618	10.7482						0.832474	-1.31397	-0.734301	0.497314	0.341026	0.259666	1.10019	-2.00881	-1.04934	0.0670806	-0.102566	-0.0663938	A0A1S3N8B1	protein transport protein Sec24D-like OS=Salmo salar OX=8030 GN=LOC106577619 PE=3 SV=1	10.0458	1.3899	2.5569	-0.878383	0.0442965	0.676997	0.0309965
B9EMD0	6.21529	7.66534	6.15002	6.38543	9.16491	7.87036	6.27961	9.0634	7.47573	8.07682	5.54957	6.763	7.39232	7.70864	8.13955	7.09803	5.91409	5.84808	5.48428	5.6865	8.66534	8.11374	9.49785						0.223619	0.362262	0.21953	0.302058	-0.509935	-0.298449	0.967218	-0.855203	-0.595038	0.0337482	-0.103713	-0.0503494	B9EMD0	Apoptosis-associated speck-like protein containing a CARD OS=Salmo salar OX=8030 GN=ASC PE=2 SV=1	7.22643	-1.01114	0.43891	-1.07641	-0.841	1.93848	0.64393
A0A1S3KIG9	9.04439	10.9658	10.9513	9.92035	6.64386	6.8174	10.4305	10.8218	11.0835	8.04439	10.8455	11.1923	10.1799	10.5018	9.23122	9.19229	9.15735	7.84549	9.90539	8.90989	6.82018	9.2503	9.31061						0.0275345	0.0709603	0.0376832	0.412846	1.09794	0.504585	0.814632	-1.25105	-0.717576	0.0284523	-0.105625	-0.0464634	A0A1S3KIG9	palladin-like OS=Salmo salar OX=8030 GN=LOC106560254 PE=4 SV=1	9.43763	-0.393241	1.52817	1.51367	0.482719	-2.79377	-2.62023
A0A1S3SD89	6.24386	8.33092	9.09276	9.65285	10.3443	10.1923	9.20212	10.4919	9.23601	8.13443	8.5812	7.98299	10.0224	8.33539	10.388	7.98299	7.09803	10.6883	6.91886	9.2854	9.73809	10.3106	10.4717						0.0687167	0.153564	0.0854323	0.624878	-0.875449	-0.525221	0.023751	-0.0950464	-0.040367	0.0974616	-0.106196	-0.0759133	A0A1S3SD89	RNA-binding protein 4.1-like OS=Salmo salar OX=8030 GN=LOC106608730 PE=4 SV=1	9.07502	-2.83116	-0.744097	0.0177426	0.577833	1.26928	1.11728
B5X963	10.0084	11.0498	9.8009	10.5603	10.5981	9.89178	9.37286	10.5018	9.67243	10.0224	9.31967	9.83131	10.1293	9.64746	10.8297	9.92778	9.59619	9.98014	9.10329	10.0084	9.67243	9.51767	10.7398						1.04593	-0.643434	-0.487963	0.038564	0.0424261	0.0307148	0.998195	-0.795005	-0.569826	0.099016	-0.106558	-0.0764129	B5X963	Proteasome subunit beta OS=Salmo salar OX=8030 GN=PSB6 PE=2 SV=1	9.99052	0.0178822	1.05928	-0.189618	0.569782	0.607582	-0.0987378
B5X4N1	6.86547	9.0634	9.20945	9.54303	10.4094	9.95274	9.03342	9.54882	9.56224	8.26209	9.99435	10.0224	9.73978	11.1923	10.9293	9.42836	7.29964	8.20457	8.24317	10.6795	7.15987	10.2046	10.4717						0.4884	0.789927	0.454862	0.51455	0.586329	0.384772	0.431724	-0.754543	-0.427166	0.0424339	-0.107195	-0.0570506	B5X4N1	Ribonucleoside-diphosphate reductase OS=Salmo salar OX=8030 GN=RIR1 PE=2 SV=1	9.34868	-2.48321	-0.285278	-0.139228	0.194352	1.06072	0.604062
A0A1S3NYX7	5.84298	8.43879	7.53916	8.77479	9.69	8.96867	8.35315	10.2877	9.16992	8.86109	6.21723	7.07682	10.0084	10.2527	10.0498	9.77479	5.83036	8.30834	6.52042	7.30378	8.25267	10.3554	10.9586						0.0672875	0.182335	0.0927567	0.799767	0.696552	0.48618	0.321648	-0.762557	-0.382796	0.0387578	-0.107293	-0.0547518	A0A1S3NYX7	interferon-induced guanylate-binding protein 1-like OS=Salmo salar OX=8030 GN=LOC106582242 PE=3 SV=1	8.55807	-2.71509	-0.119278	-1.01891	0.216722	1.13193	0.410602
A0A1S3M3Z0	13.6662	14.1752	13.8918	14.1115	14.3512	14.2949	13.3443	14.2732	14.1752	13.8727	13.6883	14.1196	13.9293	14.5326	14.2363	13.6439	13.5981	13.1421	12.8118	13.158	13.3987	14.3718	14.906			+		IPNV_24_Control_24	0.00571773	0.0027616	0.00237738	0.0216566	0.019599	0.0149819	1.67384	-0.777198	-0.629487	0.0813511	-0.107295	-0.0726879	A0A1S3M3Z0	Asparagine synthetase [glutamine-hydrolyzing] OS=Salmo salar OX=8030 GN=LOC106570297 PE=4 SV=1	13.8997	-0.233483	0.275517	-0.00788261	0.211817	0.451517	0.395217
A0A1S3MFS5	6.57632	6.83289	8.90689	9.18735	10.2761	9.82337	9.35315	9.87191	8.05528	8.01681	8.39232	8.77479	9.83605	10.4094	9.94983	10.0224	9.00562	8.57743	8.86728	9.49185	9.2384	10.1421	10.0224						0.251943	0.433936	0.254782	0.441672	0.223273	0.182089	0.524297	0.940914	0.519194	0.142617	-0.107453	-0.0835541	A0A1S3MFS5	Protein-S-isoprenylcysteine O-methyltransferase OS=Salmo salar OX=8030 GN=LOC106572246 PE=3 SV=1	9.11435	-2.53803	-2.28146	-0.207455	0.0730048	1.16175	0.709025
B5DGH4	9.47573	9.59059	9.35315	8.71081	9.93221	9.73809	8.77479	10.6618	9.29232	9.31967	8.58871	9.33539	9.73978	9.76984	10.2761	9.07948	9.21675	7.91289	8.39232	8.73809	9.84706	9.633	10.4512						0.222318	-0.148544	-0.117153	0.0458879	-0.0604115	-0.0413879	0.972323	-0.775251	-0.555936	0.0745597	-0.109379	-0.0716614	B5DGH4	ATP synthase F(0) complex subunit B1 mitochondrial OS=Salmo salar OX=8030 GN=atp5f1 PE=2 SV=1	9.3839	0.091827	0.206687	-0.030753	-0.673093	0.548307	0.354187
A0A1S3MMM8	11.5459	11.4147	10.8611	12.3415	13.7524	13.3581	13.4252	12.1357	11.9069	11.5651	11.4564	12.7099	12.5531	14.1674	13.6662	12.4094	11.6528	10.6165	11.0901	11.933	13.0224	13.7628	13.5142						0.386961	0.368768	0.260299	0.0190605	0.0311937	0.0200507	0.417526	-0.42097	-0.292395	0.0730146	-0.109767	-0.0713415	A0A1S3MMM8	protein-glutamine gamma-glutamyltransferase 2-like OS=Salmo salar OX=8030 GN=LOC106573712 PE=3 SV=1	12.3853	-0.839352	-0.970552	-1.52415	-0.0437522	1.36715	0.972848
A0A1S3M1R8	8.85175	10.0768	9.26209	10.2288	9.90238	10.7482	9.98014	10.6073	10.2992	8.57365	9.22641	9.57554	10.7228	11.1737	10.5699	10.4615	9.66356	7.62936	7.82018	10.0084	9.54882	10.4919	10.7482						0.145384	-0.186168	-0.125185	0.786344	0.422446	0.333646	0.907049	-1.23384	-0.739862	0.120273	-0.110186	-0.0821187	A0A1S3M1R8	vacuolar protein sorting-associated protein 45 isoform X1 OS=Salmo salar OX=8030 GN=vps45 PE=3 SV=1	9.8335	-0.981753	0.243297	-0.571413	0.395297	0.0688765	0.914697
A0A1S3SYN1	17.4415	17.5951	16.4528	17.0951	17.3233	17.2512	17.2604	18.1053	17.4815	17.8113	16.3735	16.9431	17.5805	16.8361	17.4736	17.4736	17.4736	17.4087	15.7445	17.0211	17.7537	17.2326	17.4893						0.00511313	0.00618792	0.00440524	0.214371	-0.144115	-0.113634	0.187247	-0.270528	-0.173354	0.163776	-0.110898	-0.0879374	A0A1S3SYN1	Transgelin OS=Salmo salar OX=8030 GN=LOC106612633 PE=3 SV=1	17.2444	0.197091	0.350691	-0.791609	-0.149309	0.0788913	0.0067913
Q9YGQ0	9.78136	10.3987	10.5699	11.3663	10.7814	11.3106	10.5411	11.4615	10.8688	11.3276	10.3332	10.1163	12.279	11.7814	12.0802	11.8297	10.1923	10.3219	9.43671	9.94691	11.1228	10.5216	12.1357		+			ISAV_48_Control_48	0.115721	0.132398	0.0928929	2.11678	0.968929	0.777603	0.553388	-0.545426	-0.376153	0.0632708	-0.091876	-0.0606214	Q9YGQ0	40S ribosomal protein S15 OS=Salmo salar OX=8030 GN=rig PE=2 SV=1	10.8915	-1.11016	-0.492821	-0.321621	0.474779	-0.110121	0.419079
B5X8M6	14.1596	14.2363	13.5627	13.9567	13.7834	13.8238	13.5981	14.1277	14.2659	14.2877	13.9567	13.6551	13.9106	13.6662	13.8337	13.7207	14.3786	14.2137	12.6004	13.5746	13.9658	13.3581	13.9837						0.108952	0.0625288	0.0515852	0.157616	-0.0504196	-0.0449052	0.190102	-0.247947	-0.164531	0.24263	-0.112678	-0.0948023	B5X8M6	Transgelin OS=Salmo salar OX=8030 GN=TAGL PE=2 SV=1	13.853	0.306565	0.383265	-0.290335	0.103665	-0.0696348	-0.0292348
A0A1S3Q134	9.78463	10.5018	8.81378	10.4409	11.5362	11.2467	9.22882	11.5699	10.1421	10.5507	9.29002	9.1267	10.8138	10.6795	11.6618	10.7228	9.96145	9.60918	9.86264	9.52748	10.4094	11.42	11.769						0.074499	-0.107886	-0.0709991	0.0424766	0.0740464	0.04609	0.0548483	-0.0741918	-0.0503872	0.0529876	-0.113955	-0.064891	A0A1S3Q134	pumilio homolog 1 isoform X4 OS=Salmo salar OX=8030 GN=pum1 PE=4 SV=1	10.3769	-0.592296	0.124874	-1.56315	0.0639739	1.15927	0.869774
B5DGW4	8.94544	9.02791	9.76984	9.75489	10.4818	10.5793	9.51964	10.0901	9.43045	8.224	9.92926	9.94544	10.3987	11.0014	10.9218	10.2408	8.77808	7.74819	9.49785	9.44501	9.74315	10.5118	10.5118						0.00562263	0.0077703	0.00531349	0.762395	0.47298	0.362232	0.654942	-0.699812	-0.466214	0.117768	-0.114798	-0.0842285	B5DGW4	60S ribosomal protein L7 OS=Salmo salar OX=8030 GN=RL7 PE=2 SV=1	9.76072	-0.815284	-0.732814	0.00911609	-0.00583391	0.721076	0.818576
B5X1I3	6.70044	11.3663	7.72792	9.54689	10.3332	10.8765	9.87037	10.1799	9.50978	9.50383	8.44294	8.79766	11.0566	10.8057	10.5981	9.52356	6.65821	8.37504	8.9629	9.30378	9.96578	10.9873	10.5411						0.0772355	0.228157	0.110625	0.177178	0.181012	0.129508	0.25036	-0.836679	-0.356406	0.10075	-0.115505	-0.0812909	B5X1I3	Glucose-6-phosphate 1-dehydrogenase OS=Salmo salar OX=8030 GN=G6PD PE=2 SV=1	9.5493	-2.84886	1.817	-1.82138	-0.00240565	0.783904	1.3272
B5DGA0	10.7649	10.9801	11.4818	12.3304	12.4564	11.9694	11.5651	12.3907	11.5793	11.5314	11.697	11.6707	12.7545	12.8994	12.279	12.4305	10.973	10.697	11.6073	11.446	11.9801	12.1131	12.3718						0.271726	0.230289	0.170592	1.01575	0.49544	0.395853	0.2559	-0.296866	-0.202055	0.158893	-0.117623	-0.0915752	B5DGA0	40S ribosomal protein S7 OS=Salmo salar OX=8030 GN=rps7 PE=2 SV=1	11.8247	-1.05983	-0.844635	-0.342935	0.505665	0.631665	0.144665
B5DG02	11.2408	11.5118	11.2167	11.3498	12.8337	12.4843	11.6027	12.5167	11.5746	11.0634	11.5699	11.888	12.7773	12.964	13.1115	12.3359	11.7731	10.6618	10.6707	11.5167	12.1799	12.6188	12.6506						0.48096	0.194175	0.164086	0.674223	0.437815	0.33338	0.400282	-0.29459	-0.223379	0.117327	-0.117836	-0.0857733	B5DG02	60S ribosomal protein L9 OS=Salmo salar OX=8030 GN=rpl9 PE=2 SV=1	11.9179	-0.677143	-0.406143	-0.701243	-0.568143	0.915757	0.566357
A0A1S3QDR3	13.8823	13.6325	12.0014	12.5387	13.5981	13.0137	12.3799	14.0951	13.2258	13.9837	12.388	12.2935	13.0447	12.7669	13.6325	13.0119	13.6439	13.4767	10.7398	12.3745	13.6096	13.203	13.4252						0.0234123	-0.0409698	-0.025654	0.145026	-0.157641	-0.111533	0.157852	-0.393594	-0.202037	0.0941364	-0.118579	-0.0812273	A0A1S3QDR3	PDZ and LIM domain protein 7-like OS=Salmo salar OX=8030 GN=LOC106590911 PE=4 SV=1	13.0418	0.8405	0.5907	-1.0404	-0.5031	0.5563	-0.0281
A0A1S3MKT9	13.3718	14.0617	13.0802	12.5934	12.3387	12.2761	13.5265	13.5864	13.8727	13.9293	12.6528	12.4843	13.0901	12.9979	12.2076	12.6484	13.412	11.5746	11.3219	13.0137	12.8494	12.2137	13.1752						0.0292043	-0.0419824	-0.0281111	0.185888	-0.195938	-0.13869	0.868282	-1.1739	-0.707171	0.104835	-0.118926	-0.0838744	A0A1S3MKT9	ubiquitin-conjugating enzyme E2 N OS=Salmo salar OX=8030 GN=LOC106573305 PE=3 SV=1	12.8817	0.49013	1.18003	0.19853	-0.28827	-0.54297	-0.60557
A0A1S3RBB5	11.5746	11.7895	10.8688	11.3826	11.1485	10.6795	11.3663	12.0701	11.6211	11.973	11.446	11.0154	11.8297	11.0701	11.2167	11.5411	11.7936	11.5314	9.99435	11.6027	11.4717	10.7142	10.9944						0.150044	0.110002	0.0859474	0.108274	0.0983214	0.0736223	0.225586	-0.297447	-0.195167	0.126889	-0.120357	-0.0887758	A0A1S3RBB5	LIM domain-containing protein 2-like isoform X1 OS=Salmo salar OX=8030 GN=LOC106601611 PE=4 SV=1	11.3346	0.24002	0.45492	-0.46578	0.0480196	-0.18608	-0.65508
A0A1S3S561	7.91886	7.7211	8.41785	7.83289	10.8297	9.62753	9.76984	9.87344	7.27612	8.46352	8.3443	8.84862	9.37721	10.0901	10.2644	9.46148	7.25739	6.72792	7.57743	9.30606	9.02791	10.5118	10.7731			+		IPNV_24_Control_24	0.294139	0.260466	0.190102	0.265073	-0.226823	-0.167769	1.44404	-0.785097	-0.61537	0.085225	-0.12042	-0.0796522	A0A1S3S561	putative all-trans-retinol 13 14-reductase OS=Salmo salar OX=8030 GN=LOC100196171 PE=4 SV=1	8.92602	-1.00716	-1.20492	-0.508175	-1.09313	1.90368	0.701505
A0A1S3RD27	7.7879	8.12928	8.7211	9.96578	9.21675	8.38802	8.74483	9.61287	9.224	8.75822	9.07948	9.79604	9.15735	10.2877	10.3106	10.0224	8.61471	8.98584	8.66889	8.63662	8.45533	9.89936	9.38154		+			ISAV_48_Control_48	0.488153	0.56342	0.369304	1.33551	0.953893	0.690866	0.0646884	0.105462	0.0669722	0.0867069	0.102596	0.0717873	A0A1S3RD27	Protein transport protein SEC23 OS=Salmo salar OX=8030 GN=sec23a PE=3 SV=1	9.12368	-1.33578	-0.994399	-0.402579	0.842101	0.0930713	-0.735659
A0A1S3KN62	12.2258	12.8803	10.9658	10.7649	11.6839	11.1033	11.7649	12.2015	12.6528	12.2586	10.8057	11.3276	12.1033	12.446	10.7649	12.0119	12.5142	11.1033	9.34207	11.0835	11.446	11.5018	12.2167						0.0269698	0.0519733	0.0313104	0.124181	0.143148	0.100005	0.308436	-0.722676	-0.366063	0.147003	-0.126358	-0.0951923	A0A1S3KN62	uncharacterized protein LOC106560895 isoform X1 OS=Salmo salar OX=8030 GN=LOC106560895 PE=4 SV=1	11.616	0.609767	1.26427	-0.650233	-0.851133	0.0678665	-0.512733
B5X147	10.0901	10.8533	8.11894	8.00562	10.5507	10.7895	9.87344	10.2877	9.77643	10.4615	10.0084	8.43045	10.3332	11.0701	10.9069	10.1033	7.44294	8.74819	8.34873	9.60177	9.85643	10.5411	10.9944						0.188705	0.402201	0.219034	0.31972	0.228004	0.175109	0.54853	-1.08704	-0.571064	0.127464	-0.126948	-0.0924133	B5X147	Probable saccharopine dehydrogenase OS=Salmo salar OX=8030 GN=SCPDH PE=2 SV=1	9.79101	0.299094	1.06229	-1.67207	-1.78539	0.759694	0.998494
B5X1Y0	4.9409	7.12472	9.27612	8.39232	9.3443	9.56415	8.3966	8.42626	8.40088	7.72406	8.47978	8.61102	8.98299	9.55075	9.80735	8.32193	6.51174	7.44294	7.53138	8.29921	8.3443	9.50978	9.06878						0.397711	0.870423	0.443753	0.205959	0.232927	0.16077	0.0850413	-0.271491	-0.126498	0.111513	-0.127315	-0.0894739	B5X1Y0	Integrin-linked protein kinase OS=Salmo salar OX=8030 GN=ILK PE=2 SV=1	8.3501	-3.4092	-1.22538	0.926022	0.0422217	0.994202	1.21405
A0A1S3L0F7	11.2228	11.2819	9.58684	9.33985	11.1357	9.70736	9.48784	11.4305	10.9513	11.3332	10.6257	9.80735	10.0084	10.0084	11.1984	9.09011	11.0634	9.67948	8.54689	9.19476	10.5411	10.4305	11.0835						0.208812	0.321522	0.19943	0.222904	-0.363986	-0.219922	0.282079	-0.594597	-0.31886	0.0722624	-0.127894	-0.0782869	A0A1S3L0F7	Sperm-associated antigen 7 homolog OS=Salmo salar OX=8030 GN=spag7 PE=4 SV=1	10.2937	0.929092	0.988192	-0.706868	-0.953858	0.841992	-0.586348
A0A1S3PV10	9.54882	10.2644	11.1098	9.96145	12.4226	12.4173	12.0934	12.0464	9.98014	8.98299	11.2877	11.0835	11.9979	13.412	12.0735	11.9801	8.77479	8.09276	12.2467	12.0014	11.7398	12.5191	12.2015						0.0635904	0.112445	0.0690687	0.124455	0.120941	0.0886822	0.173361	-0.516375	-0.240741	0.277554	-0.129482	-0.108512	A0A1S3PV10	Threonyl-tRNA synthetase OS=Salmo salar OX=8030 GN=LOC106587557 PE=3 SV=1	11.2277	-1.67892	-0.963341	-0.117941	-1.26629	1.19486	1.18956
A0A1S3S1P8	11.7936	12.9712	12.4014	12.4014	12.9567	12.5068	9.87498	13.0532	12.7814	12.7013	11.9873	12.3332	10.6257	13.1643	12.7035	12.2644	12.4767	12.0119	11.6211	12.1098	12.4717	10.2046	13.0835						0.0696202	0.0588679	0.0452135	0.0338739	0.0915322	0.0473761	0.445108	-0.355301	-0.262841	0.0468368	-0.130554	-0.0661331	A0A1S3S1P8	heat shock 70 kDa protein 12A-like isoform X1 OS=Salmo salar OX=8030 GN=LOC106606490 PE=4 SV=1	12.1956	-0.402038	0.775562	0.205762	0.205762	0.761062	0.311162
B5X2X3	8.76818	9.19722	7.64386	7.85798	9.08481	8.76155	7.35755	9.66711	8.48382	9.31967	8.03892	8.13443	8.03892	8.60363	9.3837	8.74483	8.33092	8.84549	6.20943	7.31288	9.07682	8.87037	9.08481						0.0994058	0.127399	0.0866676	0.0150034	-0.0249847	-0.0159851	0.293443	-0.571531	-0.31686	0.0723938	-0.131538	-0.0796905	B5X2X3	Protein yippee-like OS=Salmo salar OX=8030 GN=YPEL5 PE=2 SV=1	8.4703	0.29788	0.72692	-0.82644	-0.61232	0.61451	0.29125
A0A1S3SEV0	7.90087	8.37069	8.33092	9.09276	7.85798	7.70044	9.14466	7.92481	8.82972	8.15987	8.43045	7.66534	8.26209	8.50383	9.62205	8.85175	7.65821	6.55612	12.1517	6.94251	7.90087	8.33985	8.91588						0.169912	-0.152462	-0.113143	0.714109	0.652958	0.451697	0.0900303	0.364855	0.148235	0.0902628	-0.132195	-0.0862411	A0A1S3SEV0	SCY1-like protein 2 isoform X2 OS=Salmo salar OX=8030 GN=scyl2 PE=4 SV=1	8.39623	-0.495363	-0.0255435	-0.0653135	0.696527	-0.538253	-0.695793
A0A1S3Q2G7	9.71596	7.26679	9.36413	8.64024	7.31791	6.87036	7.50779	10.6439	8.84235	5.31315	8.55075	8.85487	8.72451	8.82018	5.80295	6.36632	9.36413	9.33985	6.4545	8.10852	8.92481	7.73221	7.04439						0.364103	-0.856503	-0.424423	0.226211	-0.656491	-0.303004	0.130258	-0.360619	-0.177516	0.0489362	-0.132495	-0.0680109	A0A1S3Q2G7	serine/arginine-rich splicing factor 4-like OS=Salmo salar OX=8030 GN=LOC106589034 PE=3 SV=1	8.06829	1.64767	-0.801496	1.29584	0.571954	-0.750376	-1.19793
A0A1S3RT98	10.8765	11.1737	10.5118	10.4818	11.0901	11.2467	9.61655	10.9513	10.388	10.8611	9.62571	10.5118	10.4094	10.1421	10.6348	9.9571	10.1163	10.1799	8.59619	9.93517	10.3219	10.9513	11.1548						0.644031	-0.414295	-0.316781	0.499296	-0.440319	-0.313789	1.19993	-1.13012	-0.766345	0.106565	-0.135372	-0.0921747	A0A1S3RT98	5-phosphohydroxy-L-lysine phospho-lyase OS=Salmo salar OX=8030 GN=LOC100286425 PE=3 SV=1	10.4232	0.453282	0.750482	0.0885817	0.0585817	0.666882	0.823482
B5X4H4	11.0498	11.0768	9.80735	9.66889	10.7313	10.5793	10.2644	10.1033	11.1357	9.08481	8.74147	9.5216	9.05257	10.9944	10.7731	10.388	11.3608	10.9366	9.80413	10.1548	9.75322	10.5018	10.7142						0.555845	-0.77983	-0.471502	0.0936867	-0.117572	-0.0806419	0.195719	0.299813	0.18766	0.217616	-0.138562	-0.110445	B5X4H4	60S ribosomal protein L7 OS=Salmo salar OX=8030 GN=RL7 PE=2 SV=1	10.2695	0.780307	0.807307	-0.462143	-0.600603	0.461807	0.309807
B9EMV4	9.45943	10.2167	10.4818	10.7142	11.4147	11.0154	11.4252	10.8455	10.9366	10.0901	10.7228	10.7482	11.4147	11.5265	11.2348	11.1293	10.1033	10.1293	10.4094	11.0901	10.5507	11.3826	11.1228						0.580073	0.406382	0.30577	0.387465	0.151119	0.129098	0.00405041	-0.00406837	-0.00305268	0.248432	-0.138624	-0.112947	B9EMV4	Eukaryotic translation initiation factor 5A OS=Salmo salar OX=8030 GN=IF5A1 PE=2 SV=1	10.7897	-1.33031	-0.573045	-0.307945	-0.0755448	0.624955	0.225655
B5X2A8	9.19967	9.08481	9.51964	9.61839	10.2644	9.09276	9.45533	10.1799	9.09276	9.20212	8.82655	9.40939	9.76653	10.1033	10.0768	9.37721	9.65464	8.67948	9.21917	9.74483	9.74483	9.42626	9.5216						0.599553	-0.22292	-0.189612	0.0912088	0.0828519	0.0622586	0.246158	-0.171197	-0.133772	0.183715	-0.138726	-0.107102	B5X2A8	Surfeit locus protein 4 OS=Salmo salar OX=8030 GN=SURF4 PE=2 SV=1	9.48958	-0.289911	-0.404771	0.0300587	0.128809	0.774819	-0.396821
A0A1S3LCL9	7.81378	10.1548	9.68475	8.85487	10.7398	9.78627	9.29232	10.5411	10.0768	9.81057	9.96578	9.99435	9.62936	10.5018	9.67419	8.82655	9.55267	8.39232	7.20945	9.46761	9.63662	10.0901	10.6073						0.803375	0.834827	0.550437	0.395314	-0.431883	-0.291918	0.384683	-0.74224	-0.405492	0.123616	-0.139449	-0.0980661	A0A1S3LCL9	ADP-ribosylation factor-like protein 8B OS=Salmo salar OX=8030 GN=LOC106565753 PE=3 SV=1	9.5784	-1.76462	0.576402	0.106352	-0.723528	1.1614	0.207872
A0A1S3L6W0	7.69349	8.04439	8.83289	8.59619	9.29692	9.15987	8.31288	9.04439	9.21432	8.33092	8.43879	8.93369	9.34207	9.14466	9.48985	9.20457	9.16742	6.27984	7.18982	8.29462	8.32643	8.82337	9.81057						0.627457	0.43769	0.328532	0.715807	0.341772	0.277241	0.419535	-0.746045	-0.420033	0.125803	-0.139769	-0.0986845	A0A1S3L6W0	Kinesin light chain OS=Salmo salar OX=8030 GN=LOC106564808 PE=3 SV=1	8.65095	-0.957465	-0.606565	0.181935	-0.0547648	0.645965	0.508915
A0A1S3R3J3	9.9571	10.7977	8.99435	9.59991	11.1033	10.3332	10.388	10.8057	10.8688	9.29692	9.82018	10.388	10.2288	10.7649	10.4615	10.5411	9.87037	9.88722	9.21432	9.2854	10.7566	11.0701	10.9586						0.199155	0.256226	0.169875	0.313974	-0.158485	-0.130635	0.139883	-0.179956	-0.121361	0.114408	-0.139893	-0.0962111	A0A1S3R3J3	vacuolar protein sorting-associated protein 4B isoform X1 OS=Salmo salar OX=8030 GN=LOC106599662 PE=3 SV=1	10.2344	-0.277338	0.563262	-1.24009	-0.634528	0.868862	0.0987622
B9ELY8	12.3581	12.5289	12.7916	13.0293	13.6439	13.464	12.8218	13.5507	12.7249	12.1737	13.043	13.1163	13.7099	13.7207	13.464	13.7731	12.7099	12.1098	12.6027	12.9837	13.0735	13.4767	13.3853						0.126035	0.0875218	0.0694471	0.730497	0.296845	0.247619	0.372599	-0.202817	-0.164478	0.260143	-0.140291	-0.114878	B9ELY8	60S ribosomal protein L12 OS=Salmo salar OX=8030 GN=RL12 PE=2 SV=1	13.0546	-0.696487	-0.525687	-0.262987	-0.025287	0.589313	0.409413
A0A1S3SZ07	7.49185	7.08746	8.69	6.87036	8.19967	8.8009	6.75489	8.02237	8.52356	8.2854	8.48784	7.76155	7.13955	8.47573	9.44708	6.62498	6.83289	7.11894	6.09665	7.07682	5.91409	8.95128	9.2738						0.823478	0.729669	0.505882	0.00985342	-0.0226202	-0.0127673	0.749875	-0.852092	-0.551964	0.0547476	-0.140462	-0.0737891	A0A1S3SZ07	calpain small subunit 1-like OS=Salmo salar OX=8030 GN=LOC106612687 PE=4 SV=1	7.73599	-0.244135	-0.648525	0.954015	-0.865625	0.463685	1.06491
A0A1S3R4K5	13.3304	10.7313	10.3987	10.973	11.0566	10.6528	9.9263	11.2992	11.1033	11.043	10.7814	10.9944	11.1737	11.1357	11.2408	10.8533	10.6883	10.4409	11.8297	10.0901	9.85954	11.043	11.3772						0.226208	-0.377843	-0.226057	0.546352	0.367125	0.279771	0.163793	-0.372069	-0.199244	0.110414	-0.141275	-0.0958747	A0A1S3R4K5	cyclin-dependent-like kinase 5 OS=Salmo salar OX=8030 GN=LOC106599847 PE=3 SV=1	10.9575	2.37289	-0.226206	-0.558806	0.0154939	0.0990939	-0.304706
A0A1S3QDN9	11.7814	12.0532	11.3219	11.0901	13.412	12.9088	12.1892	12.5362	12.2497	11.9403	11.3498	11.3663	12.6551	13.4767	13.3304	12.3526	11.8956	11.4512	10.0362	11.6528	12.0154	13.2615	13.5507						0.211084	0.164882	0.125766	0.202819	0.19213	0.139713	0.342672	-0.434009	-0.282699	0.0972317	-0.141437	-0.0922955	A0A1S3QDN9	Serine hydroxymethyltransferase OS=Salmo salar OX=8030 GN=LOC106591425 PE=3 SV=1	12.1686	-0.38717	-0.11537	-0.84667	-1.07847	1.24343	0.74023
A0A1S3KRV5	11.0901	11.1293	11.6073	10.7482	12.5699	12.0293	11.7185	12.1737	10.944	11.2761	10.7228	11.1923	12.2732	12.628	12.5603	11.9218	10.9944	10.4717	10.2992	11.3387	11.9766	12.0119	12.5981						0.200707	-0.109928	-0.0903557	0.412585	0.223006	0.179993	1.01261	-0.555318	-0.436397	0.176417	-0.141519	-0.107857	A0A1S3KRV5	phosphate carrier protein mitochondrial-like isoform X2 OS=Salmo salar OX=8030 GN=LOC106561671 PE=3 SV=1	11.5772	-0.487091	-0.447891	0.0301087	-0.828991	0.992709	0.452109
C0HAR9	7.04439	7.01123	6.79442	6.4446	9.29002	8.99718	9.08481	9.19967	7.71425	7.34873	7.03342	8.06609	9.34873	9.96145	9.28771	9.19967	6.91886	5.59096	7.48382	9.08481	8.69697	9.42836	9.40088	+				ISAV_24_Control_24	1.46508	0.716962	0.567755	0.828221	0.306471	0.258644	0.118167	-0.159113	-0.10629	0.0182902	0.00983405	0.00831683	C0HAR9	Probable saccharopine dehydrogenase OS=Salmo salar OX=8030 GN=SCPDH PE=2 SV=1	8.19265	-1.14826	-1.18142	-1.39823	-1.74805	1.09737	0.804527
A0A1S3T2H0	7.40939	9.36194	9.2738	10.0498	9.62936	10.1163	9	9.47371	8.92184	9.78463	8.79442	9.74651	10.0901	9.94691	10.0498	10.0224	8.94544	9.79928	9.19476	9.03617	9.56605	10.2644	8.77808						0.180185	0.288107	0.177437	1.05583	0.472457	0.38347	0.156684	0.289416	0.170066	0.135278	-0.143664	-0.102551	A0A1S3T2H0	programmed cell death protein 10-like OS=Salmo salar OX=8030 GN=LOC106613246 PE=3 SV=1	9.44587	-2.03648	-0.0839335	-0.172073	0.603927	0.183487	0.670427
A0A1S3KR21	7.26679	8.73809	8.92184	9.0954	10.4615	9.92778	6.6865	9.71768	8.72451	7.47573	8.90989	8.48382	9.14211	9.47776	10.3219	8.43045	8.18982	6.47649	6.29462	7.83289	8.50383	9.89026	9.98014						0.0727098	-0.10704	-0.070085	0.0543116	0.144703	0.0746694	1.07162	-1.51855	-0.889079	0.0513278	-0.146578	-0.0732016	A0A1S3KR21	eukaryotic translation initiation factor 4 gamma 2-like OS=Salmo salar OX=8030 GN=LOC106561567 PE=3 SV=1	8.64999	-1.3832	0.0880987	0.271849	0.445409	1.81151	1.27779
A0A1S3NE47	10.7649	11.0362	9.77149	10.6073	11.0634	10.9293	9.69349	10.8057	11.0084	10.9873	10.4818	10.5411	10.7313	10.7056	10.8765	10.7313	11.0566	10.5699	9.13955	10.1548	10.3443	10.5507	10.8533						0.284011	0.209681	0.160439	0.168938	0.138226	0.104982	0.194901	-0.289618	-0.183368	0.162967	-0.147179	-0.10918	A0A1S3NE47	Mediator of ErbB2-driven cell motility 1 OS=Salmo salar OX=8030 GN=LOC106578779 PE=3 SV=1	10.5828	0.182107	0.453407	-0.811303	0.0245074	0.480607	0.346507
A0A1S3SYU9	7.08026	8.03342	9.01402	8.85487	8.37504	9.1267	8.73809	9.13955	8.43879	7.50779	8.55459	9.0607	9.3443	10.0362	9.86419	8.57365	7.41785	6.58797	8.30378	8.44708	8.22882	9.09276	9.01681						0.0964165	0.144825	0.0934704	0.807949	0.609729	0.443255	0.551893	-0.809111	-0.484762	0.211394	-0.14848	-0.116025	A0A1S3SYU9	unconventional myosin-Ic-like isoform X1 OS=Salmo salar OX=8030 GN=LOC106612655 PE=3 SV=1	8.55814	-1.47788	-0.52472	0.45588	0.29673	-0.1831	0.56856
A0A1S3LJT0	6.78136	7.2854	6.16281	6.63807	9.36194	7.8315	6.72792	9.50978	7.99435	8.7039	5.19627	5.45576	7.64386	7.8392	10.2527	8.02237	7.25466	7.90689	5.30834	5.88972	8.51964	8.81698	9.60363						0.0460028	0.120659	0.0629795	0.0312341	0.081737	0.0430155	0.0523582	0.106384	0.0622878	0.0505315	-0.150295	-0.0735588	A0A1S3LJT0	far upstream element-binding protein 3-like isoform X2 OS=Salmo salar OX=8030 GN=LOC106566971 PE=4 SV=1	7.59596	-0.814599	-0.310559	-1.43315	-0.957889	1.76598	0.235541
A0A1S3KIR7	10.5887	12.3853	12.4094	12.0119	13.0102	12.7482	13.2467	13.464	12.1453	11.6484	12.9513	11.8416	13.0206	13.8727	12.8158	13.6096	11.4919	12.6839	13.1596	12.9348	12.3636	13.2213	13.3443						0.232516	0.297786	0.196322	0.306946	0.212396	0.164496	0.392211	0.596255	0.359978	0.22783	-0.151296	-0.119392	A0A1S3KIR7	AIR carboxylase OS=Salmo salar OX=8030 GN=LOC106560280 PE=3 SV=1	12.6508	-2.06213	-0.26553	-0.24143	-0.63893	0.35937	0.0973696
B5XBC0	8.07146	9.25739	6.97728	8.37938	10.2167	9.67066	8.83289	10.1674	8.79116	9.28077	8.73132	9.22882	9.07414	9.8857	9.85954	9.23601	9.01959	6.96578	5.00755	8.35315	8.9571	10.3554	10.6165						0.853954	0.83664	0.560735	0.216852	-0.208081	-0.150405	0.466295	-1.17374	-0.554245	0.086783	-0.151391	-0.0927202	B5XBC0	Peptidylprolyl isomerase OS=Salmo salar OX=8030 GN=FKB11 PE=2 SV=1	8.91025	-0.838787	0.347143	-1.93297	-0.530867	1.30645	0.760413
B5X270	6.58415	6.04221	6.50144	7.2384	10.3332	9.81698	8.78463	9.61102	6.49985	5.55554	5.62644	8.40088	10.1799	10.6073	9.27612	8.07682	6.45338	4.96375	6.30378	8.86109	8.62936	10.42	10.0224						0.0346125	-0.0708742	-0.0415241	0.0553387	-0.101405	-0.0616176	0.65217	-0.684582	-0.458863	0.104048	-0.153257	-0.0993718	B5X270	H/ACA ribonucleoprotein complex subunit 4 OS=Salmo salar OX=8030 GN=DKC1 PE=2 SV=1	8.03429	-1.45014	-1.99208	-1.53285	-0.795889	2.29891	1.78269
A0A1S3NRH4	13.92	14.9385	14.4448	14.768	15.5864	15.448	14.8775	15.4799	14.9476	14.1517	14.4448	14.5204	15.3478	15.5204	15.4415	15.1946	14.7987	13.2688	13.8918	14.9567	14.8727	15.3339	15.6154						0.00203118	-0.00169373	-0.00132545	0.0569652	0.0281286	0.0239541	0.527382	-0.531367	-0.364834	0.268964	-0.153268	-0.124111	A0A1S3NRH4	heterogeneous nuclear ribonucleoprotein L isoform X2 OS=Salmo salar OX=8030 GN=hnrnpl PE=4 SV=1	14.8596	-0.939561	0.0789391	-0.414761	-0.0915609	0.726839	0.588439
A0A1S3NFL0	6.96578	6.26115	5.94251	6.9542	9.42836	8.6865	7.39232	8.10329	6.10014	6.52982	8.33092	8.35755	8.75489	8.98299	8.03892	8.18488	6.52042	6.39575	7.40088	8.42206	7.34873	7.84549	9.37938						0.58154	0.798694	0.485423	0.0639794	0.0878025	0.0590237	0.240619	0.241438	0.172166	0.0911466	-0.153701	-0.0952295	A0A1S3NFL0	synaptic vesicle membrane protein VAT-1 homolog OS=Salmo salar OX=8030 GN=vat1 PE=4 SV=1	7.66639	-0.700608	-1.40524	-1.72388	-0.712188	1.76197	1.02011
A0A1S3L0B7	10.6707	11.7607	11.8258	12.0701	11.7313	11.0014	11.6751	12.0634	12.1293	11.2107	11.6119	11.8138	12.1611	11.3554	11.8994	11.9106	11.9106	10.4615	11.1485	11.4564	11.1984	11.9944	11.2046						0.110998	0.109608	0.0802611	0.324177	0.213821	0.167046	0.339154	-0.40828	-0.27076	0.211527	-0.154369	-0.119604	A0A1S3L0B7	plakophilin 3 isoform X2 OS=Salmo salar OX=8030 GN=pkp3 PE=3 SV=1	11.5767	-0.906043	0.183957	0.249057	0.493357	0.154557	-0.575343
A0A1S3PYE8	9.58871	10.1421	9.67948	10.4919	11.42	11.2228	10.0224	11.2935	10.5699	10.5793	9.80413	10.1799	11.2107	11.5507	11.4409	11.0701	9.8392	10.0224	9.0607	9.8933	10.4094	11.3934	11.6393						0.503024	0.307764	0.240417	0.426065	0.328454	0.244613	0.41637	-0.334783	-0.247893	0.110011	-0.155792	-0.10223	A0A1S3PYE8	interleukin enhancer-binding factor 2 homolog OS=Salmo salar OX=8030 GN=LOC106588321 PE=4 SV=1	10.5445	-0.955821	-0.402431	-0.865051	-0.0526313	0.875469	0.678269
A0A1S3SD33	13.9385	14.1115	13.7207	14.1437	15.0785	14.7313	14.3092	15.4925	14.183	17.2137	13.4893	13.7099	14.7834	14.9431	15.2363	14.3786	13.9837	14.4186	13.183	13.5627	15.049	15.0532	15.3233						0.326619	0.670427	0.358043	0.0787682	-0.0675313	-0.051599	0.134849	-0.11679	-0.0882227	0.123286	-0.155793	-0.105796	A0A1S3SD33	macrophage-capping protein-like isoform X2 OS=Salmo salar OX=8030 GN=LOC106608675 PE=4 SV=1	14.5233	-0.584835	-0.411835	-0.802635	-0.379635	0.555165	0.207965
B5X5K2	8.92481	7.99435	8.3837	8.53916	8.47573	8.49586	9.24317	8.13443	9.33092	8.92481	9.08481	9.32418	8.07146	8.76487	9.02791	9.52748	8.11374	9.01402	8.90087	7.01123	8.77479	8.51175	8.87652	+				ISAV_24_Control_24	1.76377	0.705672	0.580132	0.282711	0.260632	0.188458	0.267096	0.215703	0.162345	0.24164	-0.293726	-0.196703	B5X5K2	Proteasome assembly chaperone 3 OS=Salmo salar OX=8030 GN=PSMG3 PE=2 SV=1	8.67176	0.253046	-0.677414	-0.288064	-0.132604	-0.196034	-0.175904
A0A1S3KU18	6.96578	7.39232	7.41785	7.62936	9.76321	8.86109	7.96	8.89482	8.20457	7.65821	8.15987	7.99435	8.97154	9.40727	9.71768	8.44294	7.03342	6.14138	6.68082	7.8392	7.87652	8.80735	8.73132	+		+		IPNV_24_Control_24;ISAV_24_Control_24	1.89494	0.652924	0.550414	0.232194	0.265078	0.181485	1.36389	-0.732784	-0.575934	0.576134	-0.556181	-0.382818	A0A1S3KU18	alpha-parvin-like OS=Salmo salar OX=8030 GN=LOC106562110 PE=3 SV=1	8.11091	-1.14513	-0.718587	-0.693057	-0.481547	1.6523	0.750183
A0A1S3NZX7	9.81698	10.4818	10.6707	11.3163	10.9658	10.5018	9.94691	11.4666	8.43045	10.5507	10.2644	10.9144	11.6795	12.1098	10.7977	10.6257	10.2761	10.1033	9.99435	10.1033	10.5507	10.1033	11.4969						0.363168	-0.531423	-0.325427	0.567629	0.582892	0.393729	0.548569	-0.446842	-0.325832	0.127366	-0.156734	-0.107228	A0A1S3NZX7	N-myc-interactor-like OS=Salmo salar OX=8030 GN=LOC106582386 PE=4 SV=1	10.5725	-0.75552	-0.0906996	0.0982004	0.7438	0.3933	-0.0706996
A0A1S3S1N7	5.34141	7.65105	7.88264	7.7879	8.18982	7.98299	7.87652	6.8435	8.47573	6.80309	8.11374	8.30834	7.49185	9.15735	8.28077	8.05528	6.97728	6.47735	7.89482	7.5157	6.2891	7.98868	8.46761						0.479247	0.759473	0.441725	0.527075	0.523104	0.35873	0.0207554	-0.0492682	-0.0273572	0.104664	-0.157937	-0.101514	A0A1S3S1N7	heat shock protein 75 kDa mitochondrial OS=Salmo salar OX=8030 GN=trap1 PE=3 SV=1	7.64576	-2.30435	0.00528826	0.236878	0.142138	0.544058	0.337228
A0A1S3RJF8	9.9629	10.3663	9.98014	9.633	11.4868	11.0154	10.3219	10.8994	10.2167	10.2288	9.75154	9.83605	10.5018	11.5459	11.3826	10.2761	10.1033	9.81538	8.90689	10.0224	10.7649	10.9658	11.3387						0.0403687	0.0227013	0.0189928	0.00358569	-0.00425529	-0.0030479	0.480859	-0.377068	-0.27932	0.16668	-0.157944	-0.115612	A0A1S3RJF8	FUN14 domain-containing protein 1A-like isoform X1 OS=Salmo salar OX=8030 GN=LOC106603170 PE=3 SV=1	10.4053	-0.442435	-0.0390348	-0.425195	-0.772335	1.08147	0.610065
B5X401	8.03342	8.40514	6.96578	7.85175	8.29002	7.88874	6.57137	8.09276	8.55842	7.33985	7.53138	6.80735	7.82018	7.69349	8.55842	7.2384	7.99435	6.06824	5.73755	7.2384	7.30378	7.04439	8.61471						0.212887	-0.254773	-0.172486	0.089424	0.1169	0.0792393	0.856491	-1.21398	-0.718027	0.112399	-0.160401	-0.104905	B5X401	Eukaryotic translation initiation factor 5 OS=Salmo salar OX=8030 GN=IF5 PE=2 SV=1	7.54991	0.483512	0.855232	-0.584128	0.301842	0.740112	0.338832
B5XAU0	9.27146	9.82018	8.40088	9.39017	10.9144	10.944	8.57365	10.8994	9.38586	8.37504	8.71081	8.89178	10.0768	9.50383	10.9873	10.1799	9.59059	7.15987	5.45943	8.97441	9.95274	10.7731	10.9873						0.471273	-0.3798	-0.278298	0.079514	-0.145889	-0.0878197	0.829706	-1.81738	-0.880952	0.0778908	-0.160953	-0.0923093	B5XAU0	Splicing factor arginine/serine-rich 3 OS=Salmo salar OX=8030 GN=SFRS3 PE=2 SV=1	9.44447	-0.173014	0.375706	-1.04359	-0.0543039	1.46993	1.49953
D0QEL0	10.6073	10.6165	11.2992	10.2992	10.9658	10.8688	11.0967	10.8297	11.2408	10.6618	10.2288	11.7099	12.1131	12.0532	12.4383	10.8688	10.3332	11.0901	10.2167	11.2761	11.8572	10.3443	10.8138		+			ISAV_48_Control_48	0.271586	0.25476	0.183638	1.42592	0.928097	0.688063	0.181142	-0.158902	-0.118675	0.154473	0.13259	0.0997858	D0QEL0	Protein disulfide-isomerase OS=Salmo salar OX=8030 GN=pdia3 PE=2 SV=1	11.0361	-0.428757	-0.419557	0.263143	-0.736857	-0.0702565	-0.167257
A0A1S3MI96	10.0498	8.36632	7.17991	8.33092	10.1548	9.69349	7	8.89785	7.67948	9.75822	7.45121	6.98868	6.39917	8.14466	9.67066	7.70736	9.02514	10.0224	5.41265	6.06872	9.82337	9.48382	9.71939						0.24453	-0.512349	-0.276696	0.441398	-0.956077	-0.485563	0.0865249	-0.328363	-0.138883	0.0499849	-0.162714	-0.0759943	A0A1S3MI96	tumor protein D54-like isoform X17 OS=Salmo salar OX=8030 GN=LOC106572880 PE=3 SV=1	8.39252	1.65728	-0.0262026	-1.21261	-0.0616026	1.76228	1.30097
B5XH01	6.71421	6.30743	8.70736	6.07253	6.54071	6.98868	6.40599	6.48864	6.17792	7.24793	7.7661	8.40514	7.06609	7.10852	7.40939	6.21335	6.43296	5.87774	7.54689	5.53032	5.63182	7.37753	7.22882						0.238208	0.448889	0.254604	0.555114	0.343331	0.266517	0.152923	-0.331183	-0.181909	0.118484	-0.163885	-0.108154	B5XH01	Dynein light chain OS=Salmo salar OX=8030 GN=DYL2 PE=2 SV=1	6.83679	-0.122576	-0.529356	1.87057	-0.764256	-0.296076	0.151894
A0A1S3QI52	7.90087	8.97441	7.87036	8.61839	10.2167	9.23362	8.77149	9.72451	8.13955	8.43045	9.14466	8.48784	9.47371	9.89936	10.1548	9.26913	9.28077	7.12928	8.74819	8.56224	9.36632	9.66178	9.70044						0.246852	0.209617	0.155775	0.231374	0.21266	0.155153	0.0242206	0.0450741	0.0276489	0.153543	-0.163897	-0.116358	A0A1S3QI52	filamin-A-like OS=Salmo salar OX=8030 GN=LOC106592656 PE=4 SV=1	8.98952	-1.08865	-0.0151061	-1.11916	-0.371126	1.22718	0.244104
B5DGJ4	6.74033	8.03892	8.00562	9.19722	8.93664	9.30606	7.36632	8.82655	7.78136	7.17991	5.78238	6.51254	9.65285	10.5216	9.29462	7.89482	5.82782	6.84642	8.45943	6.33985	8.45121	8.96578	10.0224						0.905897	-1.18148	-0.711215	0.479245	0.732079	0.432315	0.486695	-0.950967	-0.507532	0.066085	-0.164089	-0.0870999	B5DGJ4	60S ribosomal protein L6 OS=Salmo salar OX=8030 GN=rpl6 PE=2 SV=1	8.08481	-1.34448	-0.0458909	-0.0791909	1.11241	0.851829	1.22125
B5DGY5	9.13443	8.8392	9.11634	9.84862	10.4818	10.1033	8.82337	10.1923	9.8392	9.82496	9.53138	9.96	10.42	10.1033	10.8297	10.3772	9.20457	9.0954	8.52356	9.11634	9.75656	10.0901	9.98014						1.25496	0.554237	0.449156	0.640667	0.532358	0.381002	0.41162	-0.293472	-0.223985	0.146381	-0.164399	-0.11516	B5DGY5	DNA-(apurinic or apyrimidinic site) lyase OS=Salmo salar OX=8030 GN=RS3 PE=2 SV=1	9.70399	-0.56956	-0.86479	-0.58765	0.14463	0.77781	0.39931
A0A1S3SJ12	12.3526	12.8357	12.0868	12.1066	13.6551	13.464	12.9069	13.6773	12.6257	12.7207	11.7855	12.2497	13.3021	13.6883	13.5981	13.1923	12.6817	11.9181	10.6348	12.7793	12.9586	13.5627	13.7419						2.24948e-05	-1.85966e-05	-1.45875e-05	0.0309756	0.0193436	0.0159239	0.498805	-0.600535	-0.389828	0.226455	-0.165205	-0.127739	A0A1S3SJ12	Ras-related protein Rab-21 OS=Salmo salar OX=8030 GN=LOC106609839 PE=3 SV=1	12.8054	-0.452813	0.030287	-0.718613	-0.698813	0.849687	0.658587
A0A1S3PCX0	6.64386	7.65821	9.42206	8.26679	9.7039	9.40514	9.33316	9.62022	8.34873	8.45533	8.12928	8.19967	9.17243	10.6073	9.69523	8.77808	7.64386	5.58503	10.3443	9.22159	8.89482	9.47573	9.80574						0.191716	0.285523	0.180082	0.0408777	0.0476606	0.0339213	0.035748	-0.140004	-0.0597723	0.334467	-0.166135	-0.13708	A0A1S3PCX0	Dihydrolipoyl dehydrogenase OS=Salmo salar OX=8030 GN=LOC106584548 PE=3 SV=1	8.80045	-2.15659	-1.14224	0.621605	-0.533665	0.903445	0.604685
B5X7Q3	9.49985	10.2288	10.1548	10.4512	10.7566	10.697	9.85954	10.9801	10.7814	10.8057	10.2167	8.98868	9.224	10.5793	10.0498	8.98014	8.75154	9.86264	9.50383	10.1799	10.1674	10.42	10.8611						0.0880404	0.11446	0.0777531	1.0034	-0.864973	-0.599078	0.961236	-0.711004	-0.520687	0.227175	-0.166206	-0.128416	B5X7Q3	NADH dehydrogenase [ubiquinone] 1 alpha subcomplex subunit 6 OS=Salmo salar OX=8030 GN=NDUA6 PE=2 SV=1	10.087	-0.587107	0.141843	0.0678426	0.364243	0.669643	0.610043
B9EQ03	16.2194	16.7207	16.2456	17.2232	17.2042	16.6082	15.9431	16.601	15.8751	16.9882	16.6523	17.0426	16.4893	17.1357	17.2326	17.185	15.9748	16.4464	15.4021	16.1337	16.1536	16.8238	16.5761						0.0359816	0.0373123	0.0274667	0.648731	0.421543	0.321458	0.853493	-0.661141	-0.480021	0.217334	-0.167309	-0.127937	B9EQ03	Fatty acid-binding protein brain OS=Salmo salar OX=8030 GN=FABP7 PE=2 SV=1	16.5599	-0.340457	0.160843	-0.314257	0.663343	0.644343	0.0483435
A0A1S3PLI7	9.07682	10.0224	10.8533	10.2992	10.9218	10.1799	10.5118	10.6528	10.4717	9.94544	10.2288	10.5314	10.7056	11.8994	11.1861	11.1163	9.56796	9.28309	10.1674	10.0362	9.633	10.7398	11.1861						0.237366	0.231405	0.165932	1.19031	0.660275	0.511003	0.334902	-0.390104	-0.261729	0.170777	-0.167821	-0.121537	A0A1S3PLI7	Glutaminase OS=Salmo salar OX=8030 GN=LOC106586143 PE=3 SV=1	10.4007	-1.32389	-0.378309	0.452591	-0.101509	0.521091	-0.220809
A0A1S3S436	11.5459	11.0768	11.7814	10.944	12.8317	12.7292	12.1325	12.2258	11.6484	10.3332	11.3987	11.6926	12.3332	13.412	12.605	12.1799	11.4818	11.7099	11.6439	11.8956	11.8803	12.7398	12.7292						0.0654354	-0.0688033	-0.0500721	0.18322	0.152728	0.115194	0.518983	0.274846	0.221775	0.224873	-0.168577	-0.129565	A0A1S3S436	interleukin enhancer-binding factor 3 homolog isoform X2 OS=Salmo salar OX=8030 GN=ilf3 PE=4 SV=1	11.9544	-0.408483	-0.877583	-0.172983	-1.01038	0.877317	0.774817
A0A1S3RYQ5	9.59433	11.0014	10.6795	10.9801	12.2408	12.1954	11.3049	11.9801	11.1984	10.1293	10.0362	10.7895	12.158	11.933	12.2258	11.4666	11.8803	11.0901	9.67596	11.1163	11.4969	12.2438	12.1892						0.0200638	-0.0254796	-0.0177966	0.0191092	0.0155253	0.0121681	0.18488	0.318301	0.190949	0.189846	-0.168763	-0.125098	A0A1S3RYQ5	ras-related protein Rab-13 OS=Salmo salar OX=8030 GN=rab13 PE=4 SV=1	11.2872	-1.69288	-0.285813	-0.607713	-0.307113	0.953587	0.908187
A0A1S3PHK8	9.50184	10.2167	10.1548	9.99435	10.0901	9.99435	8.48382	10.0362	10.5793	10.8376	10.5887	10.4717	10.8218	11.2167	11.0014	10.1163	9.56224	8.20457	8.13955	9.00282	9.19476	8.94837	9.95565	+	+	+		IPNV_24_Control_24;ISAV_24_Control_24;ISAV_48_Control_48	1.96202	0.652395	0.553098	1.32736	1.13795	0.781181	1.55952	-1.33148	-0.929312	0.357091	-0.375717	-0.258427	A0A1S3PHK8	protein SET-like OS=Salmo salar OX=8030 GN=LOC106585454 PE=3 SV=1	9.87451	-0.372665	0.342195	0.280295	0.119845	0.215595	0.119845
A0A1S3MLG4	11.3443	11.6303	11.5362	11.6439	13.6325	13.1564	11.9403	12.1517	11.4305	11.4818	11.6393	11.5555	11.7566	12.8937	13.1163	12.1196	11.5555	11.5793	11.0835	11.9766	11.8918	13.2046	13.1163						0.0503933	-0.0118816	-0.0109742	0.189554	-0.248683	-0.164143	0.357096	-0.132552	-0.114478	0.120018	-0.17291	-0.112471	A0A1S3MLG4	GTPase KRas isoform X1 OS=Salmo salar OX=8030 GN=rask PE=4 SV=1	12.0625	-0.718157	-0.432157	-0.526257	-0.418557	1.57004	1.09394
B9ELG2	13.6439	14.1674	13.6883	14.0532	12.5603	11.8416	13.5507	13.7628	14.1437	13.863	13.9658	13.8337	13.3304	12.8258	13.0084	12.9403	13.7207	13.1437	12.3332	12.8474	13.0464	12.2527	12.8746						0.16492	0.063355	0.0551752	0.0760104	0.0973527	0.0666742	1.11256	-0.82235	-0.600038	0.136778	-0.173572	-0.117309	B9ELG2	Calponin OS=Salmo salar OX=8030 GN=CNN1 PE=2 SV=1	13.2782	0.365726	0.889226	0.410126	0.775026	-0.717874	-1.43657
B5X748	12.0735	12.6143	12.4226	12.7164	13.4893	13.2732	12.8435	13.1674	12.9531	12.1293	12.6461	12.8572	13.5018	13.5387	13.5627	13.3443	12.5579	11.5459	11.7731	12.7524	12.5957	13.3304	13.3987						0.351848	0.189749	0.15401	1.06417	0.293505	0.256743	0.782145	-0.497672	-0.380977	0.300471	-0.174075	-0.140047	B5X748	60S ribosomal protein L24 OS=Salmo salar OX=8030 GN=RL24 PE=2 SV=1	12.8299	-0.756391	-0.215591	-0.407291	-0.113491	0.659409	0.443309
B5X7L8	10.3987	10.5411	10.0362	10.2167	12.3387	12.0119	11.1611	11.8994	10.3554	10.4615	10.2288	10.4094	11.4041	11.973	11.7977	11.5068	10.8376	9.53722	8.92184	11.1923	11.388	12.0802	12.0532						0.217512	0.0655701	0.0585174	0.267386	-0.182407	-0.142395	0.485968	-0.532628	-0.357476	0.205084	-0.17436	-0.130391	B5X7L8	Actin-related protein 2/3 complex subunit 4 OS=Salmo salar OX=8030 GN=ARPC4 PE=2 SV=1	10.9892	-0.590468	-0.448068	-0.952968	-0.772468	1.34953	1.02273
A0A1S3M6Z5	15.4087	15.2877	14.8088	15.0102	15.6991	15.3954	14.5018	15.1277	15.0617	15.3408	14.9246	14.92	14.9613	15.0992	15.5864	15.0276	15.1946	14.8918	13.3987	14.4252	15.0447	15.1556	15.3987						0.153139	-0.0670602	-0.0574365	0.014383	-0.0124164	-0.00961273	0.596098	-0.633802	-0.425005	0.212281	-0.174936	-0.131691	A0A1S3M6Z5	Phosphoserine aminotransferase OS=Salmo salar OX=8030 GN=psat1 PE=3 SV=1	15.0291	0.379557	0.258557	-0.220343	-0.0189435	0.669957	0.366257
B5DG30	10.7228	10.8688	10.2167	11.1861	12.5627	12.1706	11.8376	11.9979	11.2992	11.6751	11.1861	11.42	12.6234	12.3554	13.0413	12.1	9.0634	10.9144	9.76984	11.2586	11.4767	12.1737	12.0701	+				ISAV_24_Control_24	1.52984	0.646466	0.526637	0.748926	0.387829	0.309168	0.785635	-0.83275	-0.551279	0.710827	-0.397418	-0.312381	B5DG30	Heat shock protein 70 isoform 3 OS=Salmo salar OX=8030 GN=hsp70-3 PE=2 SV=1	11.4778	-0.755045	-0.609045	-1.26115	-0.291745	1.08485	0.692755
P35033	12.2318	12.8396	13.412	12.9495	12.5793	12.2935	13.6883	13.1115	13.412	12.2348	12.9421	13.1674	13.4252	13.3987	12.3961	13.1485	12.9961	12.2167	13.6325	13.4893	12.1706	12.7313	12.5746						0.083287	0.0808759	0.0598575	0.173036	0.174001	0.125153	0.0716026	0.0902388	0.0623584	0.165024	-0.176672	-0.125017	P35033	Trypsin-3 (Fragment) OS=Salmo salar OX=8030 PE=1 SV=1	12.9148	-0.683043	-0.0752435	0.497157	0.0346565	-0.335543	-0.621343
B9ELU2	11.2348	11.1485	11.4512	11.2107	12.3049	12.2935	11.2046	11.9979	11.1799	10.973	11.1357	11.4041	11.2703	12.3276	12.42	11.5314	11.2046	10.42	12.1293	11.1357	11.5068	12.1611	12.2877						0.340938	-0.0881252	-0.0793461	0.0575766	-0.0629148	-0.0453971	0.00792856	-0.0100229	-0.00705545	0.184695	-0.177373	-0.128926	B9ELU2	GTP-binding nuclear protein Ran OS=Salmo salar OX=8030 GN=RAN PE=2 SV=1	11.5623	-0.327517	-0.413817	-0.111117	-0.351617	0.742583	0.731183
A0A1S3SCY2	8.79442	8.59246	8.31741	9.21432	9.02514	8.55075	8.224	8.37938	8.03892	8.65464	8.20945	8.5157	8.32193	8.98584	8.84862	9.46557	8.64386	8.13955	8.35755	8.16992	8.59246	7.75489	8.95128						0.790007	-0.374974	-0.303542	0.579538	0.360673	0.279104	0.641181	-0.349331	-0.278431	0.229525	-0.177678	-0.135444	A0A1S3SCY2	DENN domain-containing protein 4C-like isoform X2 OS=Salmo salar OX=8030 GN=LOC106608644 PE=4 SV=1	8.55426	0.240157	0.0381965	-0.236853	0.660057	0.470877	-0.00351348
B9EPT4	17.9601	18.2419	17.624	17.8113	17.9545	17.9373	17.8484	18.4087	18.2696	18.0847	17.6382	17.9545	18.0426	17.9658	18.0102	18.1053	18.0638	18.1155	17.2604	17.5356	17.9882	17.7667	18.1457						0.159802	0.0774136	0.0652583	0.0163941	-0.00626373	-0.00554623	0.128429	-0.0960781	-0.0751589	0.434027	-0.178196	-0.150614	B9EPT4	Peptidyl-prolyl cis-trans isomerase OS=Salmo salar OX=8030 GN=PPIA PE=2 SV=1	17.9449	0.015187	0.296987	-0.320913	-0.133613	0.00958696	-0.00761304
A0A1S3MKL9	9.35535	9.41996	6.09894	7.57743	9.66534	9.2738	6.41616	9.6865	9.14211	9.71425	6.43129	7.58496	8.67948	9.32418	10.3772	9.16239	9	9.75154	5.40793	6.53605	9.09803	9.21432	9.47573						0.0332508	0.10523	0.0503278	0.303882	0.625367	0.335383	0.0136676	-0.0597639	-0.024254	0.0608612	-0.179414	-0.0877639	A0A1S3MKL9	BTB/POZ domain-containing protein kctd15-like OS=Salmo salar OX=8030 GN=LOC106573263 PE=4 SV=1	8.53882	0.816527	0.881137	-2.43988	-0.961393	1.12652	0.734977
B5XA15	9.34873	10.2167	9.93221	10.6257	11.1737	10.973	9.94105	11.1357	10.2527	10.7056	10.1033	10.7977	11.8297	11.7649	11.8765	11.42	9.27845	9.50779	8.62571	9	10.6348	10.2046	11.4512		+			ISAV_48_Control_48	0.65681	0.433962	0.329441	1.59936	0.916914	0.700275	1.1618	-0.893532	-0.644316	0.353685	-0.483205	-0.304212	B5XA15	40S ribosomal protein S4 OS=Salmo salar OX=8030 GN=RS4 PE=2 SV=1	10.4696	-1.12082	-0.252854	-0.537344	0.156146	0.704146	0.503446
B5DGX3	12.2556	12.9658	13.0885	13.0362	13.5627	13.5746	12.412	13.6551	13.2408	13.1115	13.203	13.3987	13.412	13.7731	13.7419	13.2541	12.2761	11.8337	12.2992	12.7164	13.1908	13.0498	13.5265			+		IPNV_24_Control_24	1.01511	0.402001	0.333821	0.320318	0.244193	0.184573	1.34642	-0.700171	-0.55415	0.210213	-0.180237	-0.134385	B5DGX3	40S ribosomal protein S15a OS=Salmo salar OX=8030 GN=RS15A PE=2 SV=1	13.0686	-0.813013	-0.102813	0.019887	-0.032413	0.494087	0.505987
A0A1S3LXJ6	9.77808	10.2408	10.2408	10.1923	11.4818	11.3387	10.8918	10.8218	10.5699	10.5981	9.98014	10.3332	11.2761	10.8688	11.8572	10.697	9.70563	10.0634	9.22159	10.42	10.697	11.4252	11.2703						0.684841	0.257313	0.217738	0.0472781	0.041256	0.0316117	0.905932	-0.44945	-0.361448	0.25686	-0.180414	-0.140119	A0A1S3LXJ6	cAMP-dependent protein kinase catalytic subunit beta OS=Salmo salar OX=8030 GN=LOC106569146 PE=3 SV=1	10.6074	-0.829296	-0.366576	-0.366576	-0.415076	0.874424	0.731324
B5XFK1	11.2467	12.0802	9.84078	10.5507	11.8918	11.5459	11.2761	12.2992	12.06	12.2408	10.4717	10.8994	11.7977	12.1098	12.5068	11.3934	11.6439	10.8455	7.35755	10.8057	11.6926	11.7185	12.0735						0.320338	0.488357	0.296701	0.250422	0.19866	0.150093	0.333171	-0.980638	-0.4381	0.205293	-0.18067	-0.133918	B5XFK1	Retinol-binding protein I cellular OS=Salmo salar OX=8030 GN=RET1 PE=2 SV=1	11.3195	-0.0727883	0.760712	-1.47871	-0.768788	0.572312	0.226412
A0A1S3KSV7	5.97353	6.61587	7.88264	8.81057	9.61471	9.15987	8.41363	8.61839	7.52356	7.08767	8.7879	9.41574	9.75989	10.4409	9.54303	9.5216	8.29002	7.16993	7.17991	8.49985	9.3015	10.7056	9.94105		+			ISAV_48_Control_48	0.480257	0.883063	0.481248	1.33088	0.864699	0.642321	0.101068	0.225963	0.124582	0.570948	0.660357	0.428333	A0A1S3KSV7	Nicotinamide phosphoribosyltransferase OS=Salmo salar OX=8030 GN=nampt PE=3 SV=1	8.61989	-2.64636	-2.00402	-0.737245	0.190685	0.994825	0.539985
B5XBL0	10.4919	10.9218	10.6257	10.8057	11.3106	11.4666	11.2107	11.9181	11.1163	10.944	10.7814	11.0362	10.0768	11.7356	10.6165	11.0768	10.7814	10.7228	10.5603	10.7895	10.6883	10.7649	12.933						1.13279	0.258178	0.23066	0.769346	-0.600063	-0.433266	0.0649685	-0.0231196	-0.020542	0.119736	-0.182595	-0.1164	B5XBL0	Signal sequence receptor subunit delta OS=Salmo salar OX=8030 GN=SSRD PE=2 SV=1	11.0163	-0.5244	-0.0945	-0.3906	-0.2106	0.2943	0.4503
A0A1S3LVK0	11.0566	11.6257	10.8688	11.3049	12.4717	12.1196	11.3332	12.0189	11.3718	11.4041	11.3554	11.2586	11.9979	12.3826	12.6461	11.933	10.944	10.7482	9.67066	10.9293	11.4969	12.4486	12.3359						0.342943	0.13342	0.114358	0.380028	0.254064	0.19673	0.980587	-0.759746	-0.549068	0.163463	-0.183156	-0.127906	A0A1S3LVK0	ATP-dependent 6-phosphofructokinase OS=Salmo salar OX=8030 GN=LOC106568830 PE=3 SV=1	11.5532	-0.49655	0.0725496	-0.68435	-0.24825	0.91855	0.56645
A0A1S3P153	7.25739	9.1267	8.57743	7.76818	10.6618	10.6618	9.2854	11.0566	8.98299	9.10329	9.04985	9.09011	10.1548	9.83447	10.5699	10.1548	8.13443	6.93074	7.36632	9.47371	9.90388	10.9513	10.5981						1.09295	0.874134	0.617018	0.230152	-0.237908	-0.16795	0.56321	-0.705264	-0.448252	0.136316	-0.184668	-0.12215	A0A1S3P153	RNA-binding protein 12 OS=Salmo salar OX=8030 GN=rbm12 PE=4 SV=1	9.33452	-2.07713	-0.207821	-0.757091	-1.56634	1.32728	1.32728
B9ELK2	11.9766	10.5216	11.5746	11.8803	12.7013	12.4538	11.2877	11.3387	12.1611	11.7142	11.6528	11.6883	11.7013	11.9106	12.9348	11.4564	11.697	11.2703	10.2288	11.3163	11.9694	11.2877	12.4691						0.390461	0.315841	0.233223	0.0390914	0.0553899	0.0371409	0.330783	-0.422917	-0.275098	0.151808	-0.184757	-0.126095	B9ELK2	Peptidylprolyl isomerase OS=Salmo salar OX=8030 GN=FKB1A PE=2 SV=1	11.704	0.27257	-1.18243	-0.12943	0.17627	0.99727	0.74977
A0A1S3P6V1	13.8037	14.7366	13.9748	14.1033	13.9012	13.8138	13.0735	13.6883	14.6439	14.6154	13.6096	13.9385	13.7313	14.0276	11.7936	13.3443	14.0362	14.2586	13.4893	13.5981	13.8238	13.5387	12.7731						0.0506764	0.0472426	0.0356006	0.314203	-0.394992	-0.257996	0.306042	-0.226572	-0.173293	0.25769	-0.185779	-0.143424	A0A1S3P6V1	Haloacid dehalogenase-like hydrolase domain-containing protein 3 OS=Salmo salar OX=8030 GN=hdhd3 PE=4 SV=1	13.7529	0.0507783	0.983678	0.221878	0.350378	0.148278	0.0608783
B5XG75	10.0224	11.5118	11.2527	10.3443	10.9293	11.1984	10.3663	11.0701	11.0634	10.2761	11.2408	11.2761	11.3276	11.5651	11.3608	11.1674	10.4094	11.8918	11.2586	10.6795	10.7649	10.2408	11.1357						0.164101	0.181338	0.127148	1.22146	0.464193	0.386595	0.302211	0.40381	0.259878	0.300182	-0.185823	-0.147528	B5XG75	60S ribosomal protein L22 OS=Salmo salar OX=8030 GN=RL22 PE=2 SV=1	10.9719	-0.949483	0.539917	0.280817	-0.627583	-0.0425826	0.226517
B5X4Y3	12.6991	13.9106	14.0102	13.6211	13.8823	13.5981	14.1517	13.7936	13.7313	12.1261	13.8435	13.6883	13.9748	14.3718	13.0549	14.1196	13.8533	12.279	13.5864	14.2288	13.06	13.5746	13.8037						0.16213	-0.212984	-0.141429	0.0264296	0.0238791	0.018239	0.238271	-0.320704	-0.208387	0.294405	-0.189602	-0.149383	B5X4Y3	Disulfide-isomerase A6 OS=Salmo salar OX=8030 GN=PDIA6 PE=2 SV=1	13.6071	-0.907978	0.303522	0.403122	0.0140217	0.275222	-0.00897826
A0A1S3R3A1	9.96578	11.9256	11.9403	11.8258	13.1405	13.1658	13.1908	13.5142	12.3907	10.1163	11.8688	12.4589	13.0241	14.0189	13.279	13.1016	10.9944	8.81378	11.5216	12.9784	12.1066	13.4383	13.7207						0.154427	0.294346	0.170143	0.163034	0.103085	0.0828872	0.482313	-0.971107	-0.51138	0.209871	-0.191868	-0.140693	A0A1S3R3A1	extended synaptotagmin-2-B-like isoform X1 OS=Salmo salar OX=8030 GN=LOC106599471 PE=3 SV=1	12.2826	-2.31687	-0.357046	-0.342346	-0.456846	0.857854	0.883154
C0HB71	5.49825	8.89178	7.2854	9.05799	10.4919	10.3663	8.61471	10.6707	7.61471	8.08746	7.07682	7.8009	10.5603	11.5167	10.7056	10.0634	7.53138	4.97768	8.25739	7.88874	10.0498	10.5411	10.8918						0.0151335	-0.0383853	-0.0206633	0.557672	0.675626	0.431703	0.23642	-0.761209	-0.332706	0.0845886	-0.193017	-0.1057	C0HB71	Heterogeneous nuclear ribonucleoprotein R OS=Salmo salar OX=8030 GN=HNRPR PE=2 SV=1	8.88873	-3.39048	0.00304913	-1.60333	0.169259	1.60317	1.47757
A0A1S3PD16	7.76818	7.31288	7.64386	7.75489	9.1267	7.94251	7.5157	8.08215	8.07682	7.81378	6.79442	7.69349	5.37504	9.40514	6.88264	7.18982	7.53916	6.56986	6.21917	8.49586	6.48543	7.91886	8.99435						0.0291727	-0.0253277	-0.0195128	0.482046	-0.953605	-0.50219	1.20408	-0.843892	-0.623572	0.11157	-0.193142	-0.117677	A0A1S3PD16	cat eye syndrome critical region protein 5 homolog OS=Salmo salar OX=8030 GN=LOC100380646 PE=4 SV=1	7.59134	0.176845	-0.278455	0.0525248	0.163555	1.53536	0.351175
B5X6H9	12.0327	12.2348	13.4767	12.8553	13.3443	14.3512	11.9218	13.2288	12.7524	12.0901	12.2556	13.3304	12.9181	14.2288	12.9163	12.5531	12.1611	12.0566	13.3853	11.744	12.3853	14.4054	13.5387						0.0343636	-0.0427721	-0.0299202	0.0319157	-0.0574579	-0.0354741	0.0784087	-0.115525	-0.0757089	0.0907891	-0.193193	-0.108868	B5X6H9	Small nuclear ribonucleoprotein E OS=Salmo salar OX=8030 GN=RUXE PE=2 SV=1	12.8768	-0.844117	-0.642017	0.599883	-0.0215174	0.467483	1.47438
A0A1S3NN61	12.2644	12.3163	12.2137	12.3471	12.043	11.3106	12.697	12.4944	12.4435	12.1984	11.8611	11.7313	12.7207	12.1643	11.7056	12.2046	12.2703	11.7855	11.8416	12.3415	12.2438	11.6211	11.5651						0.663909	-0.226798	-0.194785	0.0596905	0.0625477	0.045629	1.2145	-0.319605	-0.282154	0.208656	-0.193359	-0.141302	A0A1S3NN61	ubiquitin-conjugating enzyme E2 D4 OS=Salmo salar OX=8030 GN=LOC106580382 PE=3 SV=1	12.1037	0.160709	0.212609	0.110009	0.243409	-0.0606913	-0.793091
Q9DDK2	13.9293	15.0951	12.5793	12.6684	15.6718	16.0596	15.8533	16.4054	15.6297	13.3021	14.5326	14.4252	14.5265	15.9177	14.9703	15.6297	13.6773	13.9837	11.9366	15.8484	15.3127	16.185	15.863						0.552795	0.904374	0.513325	1.08909	-0.736485	-0.54467	0.158891	-0.368813	-0.195836	0.350327	-0.195232	-0.157493	Q9DDK2	Elongation factor 1-alpha OS=Salmo salar OX=8030 GN=EF1A2 PE=2 SV=1	14.7827	-0.853426	0.312374	-2.20343	-2.11433	0.889074	1.27687
B9EN45	12.6595	12.7814	11.9256	11.9549	12.6991	12.5934	11.888	13.1098	12.8376	12.7773	12.3134	12.3636	12.5817	12.9125	12.8396	12.4305	12.8277	12.279	11.2644	12.0802	12.2497	12.5289	12.6484						0.404111	0.242633	0.19188	0.16467	0.118473	0.092731	0.169348	-0.206609	-0.140774	0.285872	-0.195796	-0.152369	B9EN45	Ubiquitin-conjugating enzyme E2 variant 1 OS=Salmo salar OX=8030 GN=UB2V1 PE=2 SV=1	12.4585	0.20097	0.32287	-0.53293	-0.50363	0.24057	0.13487
A0A1S3QGI3	9.47978	9.78627	9.00282	8.87958	10.3332	9.73809	8.34873	9.98014	9.58871	9.54882	9.3015	9.37721	8.46761	10.3663	9.3443	8.88264	9.64024	9.48382	7.33985	9.10329	8.90989	9.86728	9.7364						0.318939	0.166949	0.13666	0.225593	-0.334812	-0.209732	0.286213	-0.465808	-0.279076	0.151539	-0.195814	-0.131081	A0A1S3QGI3	Trafficking protein particle complex subunit OS=Salmo salar OX=8030 GN=trappc1 PE=3 SV=1	9.32637	0.153412	0.459902	-0.323548	-0.446788	1.00683	0.411722
B5X1K6	9.2384	8.97154	8.14975	8.9542	9.42626	8.30378	9.17991	9.40514	9.65285	9.16491	8.3443	8.84549	9.07682	9.57743	9.86728	9.02514	9.29002	9.19476	8.55075	8.19967	8.68299	9.73471	8.90087						0.187865	0.173412	0.127325	0.407713	0.307892	0.230943	0.212976	0.183368	0.136884	0.188079	-0.199213	-0.140746	B5X1K6	ADP-ribosylation factor 4 OS=Salmo salar OX=8030 GN=ARF4 PE=2 SV=1	9.03204	0.206358	-0.0605022	-0.882292	-0.0778422	0.394218	-0.728262
B5XA56	11.8376	11.9144	10.7398	10.9293	12.4615	12.0362	10.7398	12.4435	11.6027	11.6707	10.3772	11.1611	11.3934	11.8572	12.5957	11.5746	11.4305	10.7482	8.90388	10.7228	11.8727	12.0967	12.1861						0.135311	-0.152339	-0.106902	0.0469081	-0.0649958	-0.0437902	0.639619	-0.994421	-0.576017	0.144342	-0.200646	-0.131278	B5XA56	Low molecular weight cytosolic acid phosphatase OS=Salmo salar OX=8030 GN=PPAC PE=2 SV=1	11.4476	0.389966	0.466766	-0.707834	-0.518334	1.01387	0.588566
B5X2F8	10.3663	9.55267	10.7649	10.944	11.5068	11.7313	10.5216	10.5603	10.2046	10.5118	11.2935	11.0154	11.2228	11.8297	11.8994	11.1923	9.51964	10.3332	10.7313	10.2992	10.6348	11.2819	11.2935						0.387229	0.349342	0.250508	0.582963	0.456028	0.333417	0.172728	-0.212257	-0.144182	0.200442	-0.202659	-0.144776	B5X2F8	Transmembrane protein 33 OS=Salmo salar OX=8030 GN=TMM33 PE=2 SV=1	10.8353	-0.468957	-1.28259	-0.070357	0.108743	0.671543	0.896043
A0A1S3QIR1	6.98868	9.87037	10.4818	10.1799	11.0084	10.5699	11.2348	11.3987	10.6257	9.55267	10.7814	10.944	11.0362	11.865	11.8337	10.6348	5.45727	9.72792	10.4615	10.3987	9.91139	11.2703	11.8178						0.597407	1.09574	0.587207	0.352798	0.289445	0.213899	0.20125	-0.8313	-0.317622	0.169674	-0.203408	-0.13892	A0A1S3QIR1	fascin-like OS=Salmo salar OX=8030 GN=LOC106593115 PE=3 SV=1	10.35	-3.36136	-0.479669	0.131761	-0.170139	0.658361	0.219861
A0A1S3RHE4	10.2877	11.2935	11.5651	11.2046	11.5555	11.8218	11.1861	11.3332	11.3163	9.73978	11.0701	11.1098	11.1799	12.0464	11.4818	11.4818	11.1548	9.44708	10.3554	11.4041	10.2288	11.769	11.6795						0.249827	-0.278711	-0.191568	0.120062	0.0733395	0.0597298	0.68869	-0.768629	-0.503231	0.212786	-0.203801	-0.147492	A0A1S3RHE4	RuvB-like helicase OS=Salmo salar OX=8030 GN=ruvbl2 PE=3 SV=1	11.1179	-0.830216	0.175584	0.447184	0.0866843	0.437584	0.703884
A0A1S3KK07	10.8688	11.8017	11.5167	11.5699	13.2258	13.1098	12.2497	12.8918	12.1098	11.3987	11.2046	11.4094	12.5043	13.2378	13.2198	12.3443	11.4564	10.7566	10.5699	12.1737	11.8218	13.2273	13.4383						0.120981	0.0913665	0.0712736	0.0466457	-0.0427332	-0.0323714	0.748535	-0.511679	-0.385585	0.176146	-0.204023	-0.140652	A0A1S3KK07	T1-TrpRS OS=Salmo salar OX=8030 GN=wars PE=3 SV=1	12.0916	-1.2228	-0.289904	-0.574904	-0.521704	1.1342	1.0182
B5X218	8.93074	9.71425	10.4094	9.96578	11.2167	10.8918	9.93517	11.3219	10.1674	8.98299	10.2167	10.1799	10.5018	11.6073	11.0084	9.59433	9.34651	8.8857	9.14466	10.4919	9.57932	11.2107	11.2644						0.112972	0.131727	0.0919594	0.114446	-0.163426	-0.106798	0.791432	-0.629417	-0.454954	0.155527	-0.204835	-0.136119	B5X218	Nucleolar protein 5 OS=Salmo salar OX=8030 GN=NOL5 PE=2 SV=1	10.1986	-1.26786	-0.484348	0.210802	-0.232818	1.0181	0.693202
C0H7M7	11.6257	12.0868	12.3907	12.3526	13.464	12.9385	12.4818	12.6461	12.4383	11.9944	12.5314	12.2228	12.9385	13.4383	13.2747	12.9088	11.9513	11.2228	11.5603	12.4041	12.4278	12.8533	13.0258						0.372694	0.182748	0.150652	0.461586	0.257442	0.205709	0.97123	-0.535815	-0.420931	0.327919	-0.204841	-0.161841	C0H7M7	60S ribosomal protein L23 OS=Salmo salar OX=8030 GN=RL23 PE=2 SV=1	12.486	-0.860335	-0.399235	-0.0953348	-0.133435	0.977965	0.452465
A0A1S3QMQ7	9.22159	8.79766	8.84235	8.51175	10.1293	9.65464	8.90689	9.96434	8.78463	9.1267	8.79442	9.18488	8.82655	9.92184	9.85954	8.69	8.47978	6.57592	5.58064	9.27612	9.29462	9.46964	9.79116			+		IPNV_24_Control_24	0.300462	0.129319	0.109546	0.341329	-0.339307	-0.23801	1.35995	-1.96456	-1.13415	0.290217	-0.205901	-0.158882	A0A1S3QMQ7	serum deprivation-response protein-like OS=Salmo salar OX=8030 GN=LOC106593800 PE=3 SV=1	8.94282	0.278766	-0.145164	-0.100474	-0.431074	1.18648	0.711816
B5DGS5	9.94983	10.1923	9.7211	10.0362	10.9513	10.5603	10.0084	10.3987	10.2527	9.89178	9.39446	9.47978	10.4919	10.8455	11.0293	10.388	10.3106	9.66	8.29462	9.31288	10.2167	10.7228	10.8376						0.44566	-0.220175	-0.180266	0.368002	0.208965	0.167683	0.484104	-0.553105	-0.366187	0.206508	-0.207181	-0.148167	B5DGS5	Malate dehydrogenase OS=Salmo salar OX=8030 GN=MDHM PE=2 SV=1	10.1281	-0.17829	0.0641804	-0.40702	-0.0919196	0.82318	0.43218
A0A1S3MQA6	5.2854	10.0084	8.94251	8.34873	8.75822	8.11894	7.27612	7.42626	6.42794	6.17592	6.97728	8.71425	7.32193	9.28077	8.46352	7.76818	9.35094	9.52356	6.53761	7.27612	6.10224	8.21917	9.15228						0.406368	-1.07242	-0.495638	0.231181	0.313713	0.202766	0.0801541	0.324434	0.132584	0.103659	-0.207435	-0.119458	A0A1S3MQA6	Receptor protein-tyrosine kinase OS=Salmo salar OX=8030 GN=LOC106574219 PE=4 SV=1	7.8894	-2.604	2.119	1.05311	0.459326	0.868816	0.229536
A0A1S3MQ74	11.3332	12.0634	11.2288	11.7936	15.1517	15.0189	13.4383	14.7576	12.2877	11.3718	11.7936	11.2877	14.1596	14.2288	15.0909	14.1033	11.744	11.1548	10.0901	13.3853	13.8138	15.0992	15.2326						0.0976551	0.0804577	0.0618108	0.165539	-0.195953	-0.134489	0.603663	-0.608435	-0.41485	0.12953	-0.208889	-0.130062	A0A1S3MQ74	Nucleolin OS=Salmo salar OX=8030 GN=ncl PE=4 SV=1	13.0273	-1.69413	-0.963935	-1.79853	-1.23373	2.12437	1.99157
A0A1S3PYP7	11.2819	12.8416	11.6257	11.7977	12.5793	12.6416	11.6165	12.3961	12.6817	11.3106	11.5167	11.9766	11.9766	12.6595	12.4818	11.446	11.584	11.1033	12.42	12.5934	11.2408	12.3304	12.2318						0.0113991	-0.0153313	-0.0105522	0.180846	-0.167393	-0.122972	0.134731	-0.184293	-0.121938	0.221372	-0.209294	-0.151782	A0A1S3PYP7	26S proteasome non-ATPase regulatory subunit 4 OS=Salmo salar OX=8030 GN=LOC106588160 PE=3 SV=1	12.0145	-0.732604	0.827096	-0.388804	-0.216804	0.564796	0.627096
B5DGK7	10.0498	10.1923	10.42	10.3663	10.944	10.7142	10.4615	10.2992	10.7731	10.0224	10.5887	9.99435	10.8376	11.2228	11.1098	10.7731	10.4512	9.44294	9.67772	10.1548	9.84078	10.8611	10.7228						0.156026	0.0875375	0.0720399	1.1199	0.38112	0.323565	0.690444	-0.399815	-0.313891	0.319126	-0.209855	-0.164147	B5DGK7	40S ribosomal protein S8 OS=Salmo salar OX=8030 GN=rps8 PE=2 SV=1	10.4313	-0.381526	-0.239026	-0.0113257	-0.0650257	0.512674	0.282874
A0A1S3MD70	8.54689	9.69349	9.3966	9.71768	11.3718	10.9069	10.8918	10.9658	9.93221	9.57365	9.61655	9.96434	10.9069	11.5459	11.1737	10.3772	9.21675	8.73809	9.55842	10.5887	10.1163	11.3387	11.2527						0.723239	0.433022	0.335053	0.0425783	-0.0331316	-0.0260719	0.168876	-0.167579	-0.121411	0.280117	-0.209944	-0.160151	A0A1S3MD70	Glucose-6-phosphate 1-dehydrogenase OS=Salmo salar OX=8030 GN=LOC106571947 PE=3 SV=1	10.2344	-1.6875	-0.540904	-0.837794	-0.516714	1.13741	0.672506
B5XB74	11.6119	11.5018	10.9218	11.1799	12.5167	12.5435	11.388	11.8533	11.3718	11.0768	10.9366	10.8138	11.6257	12.3359	12.1674	11.3332	11.8416	10.7649	10.1293	11.3387	11.5411	12.0967	12.4843						0.609577	-0.254131	-0.212208	0.232715	-0.209824	-0.153841	0.365851	-0.391977	-0.268944	0.220085	-0.210165	-0.152028	B5XB74	Flavin reductase OS=Salmo salar OX=8030 GN=BLVRB PE=2 SV=1	11.538	0.0738696	-0.0362304	-0.61623	-0.35813	0.97867	1.00547
B5X1N5	7.96	6.44294	9.52748	8.16992	9.78463	9.83131	8.42206	9.63844	9.00282	8.12412	8.53138	9.53138	9.21432	10.1293	10.3219	8.74483	6.93074	5.92815	8.33985	8.48784	8.58496	9.71253	10.0498						0.505079	0.772338	0.454149	0.138222	0.18348	0.122137	0.445224	-0.958842	-0.491938	0.15575	-0.210316	-0.138578	B5X1N5	DnaJ homolog subfamily C member 7 OS=Salmo salar OX=8030 GN=DNJC7 PE=2 SV=1	8.75699	-0.796987	-2.31405	0.770493	-0.587067	1.02764	1.07432
A0A1S3PWD8	9.5157	10.3106	10.42	9.94544	10.8376	10.4818	9.85175	9.84078	10.0768	9.82814	10.3332	9.72962	9.79116	10.5887	10.1674	8.76818	9.80735	7.50779	6.9542	9.77643	9.44708	10.1548	10.7895						0.0825885	-0.0559969	-0.0449765	0.40619	-0.424119	-0.290414	1.28683	-1.95815	-1.10642	0.223634	-0.211022	-0.153057	A0A1S3PWD8	LDLR chaperone MESD OS=Salmo salar OX=8030 GN=LOC106587883 PE=3 SV=1	9.77931	-0.263605	0.531295	0.640695	0.166135	1.05829	0.702495
A0A1S3N6P2	9.62936	9.92333	9.47978	10.1163	10.5887	9.81698	10.2527	10.7649	9.31288	10.4717	9.58496	9.82177	10.6795	10.9366	10.6165	10.2877	9.47371	10.7977	9.52552	10.1548	10.3554	9.51767	10.5507						0.0125228	0.0106218	0.00825968	0.507815	0.274286	0.21983	0.135736	0.145094	0.103644	0.287185	-0.211162	-0.161662	A0A1S3N6P2	Reticulon OS=Salmo salar OX=8030 GN=rtn3 PE=4 SV=1	10.1156	-0.486256	-0.192286	-0.635836	0.000684348	0.473084	-0.298636
C0HBD9	11.0224	11.4147	11.4818	11.6119	13.2061	12.6751	12.1485	12.7121	11.7895	11.0701	11.5265	11.4767	12.5265	12.6707	13.1611	12.4538	11.4969	10.8918	10.5887	12.1923	11.9106	12.8514	12.9403						0.163802	0.0830252	0.069451	0.0223222	0.0175812	0.013861	0.684606	-0.390249	-0.307495	0.262626	-0.211785	-0.159086	C0HBD9	Elongation factor 2 OS=Salmo salar OX=8030 GN=EF2 PE=2 SV=1	11.9922	-0.969752	-0.577452	-0.510352	-0.380252	1.21395	0.682948
B5X141	12.388	13.464	12.7207	12.8396	13.9293	13.9476	12.8178	14.183	13.2288	13.3987	11.8918	12.2877	13.2091	14.2805	13.5265	12.6991	12.2198	12.5507	12.388	12.4818	13.2644	13.6662	14.6154						0.133252	-0.151316	-0.105963	0.265142	-0.290607	-0.200297	0.813069	-0.466901	-0.365361	0.150492	-0.212457	-0.138038	B5X141	Ras-related protein Rab-10 OS=Salmo salar OX=8030 GN=RAB10 PE=2 SV=1	13.1304	-0.74237	0.33363	-0.40967	-0.29077	0.79893	0.81723
B5DGY6	9.85331	10.0224	11.0084	10.7814	10.5887	10.6618	11.4717	11.043	10.6165	10.5887	10.8297	10.0084	11.9106	10.7482	11.3663	11.4252	10.8297	9.59433	10.4094	10.9069	10.7731	10.8688	10.3663						0.104641	0.0944872	0.0709051	0.64402	0.421295	0.320856	0.11285	-0.138553	-0.0954741	0.391478	-0.212505	-0.171675	B5DGY6	40S ribosomal protein S5 OS=Salmo salar OX=8030 GN=RS5 PE=2 SV=1	10.7249	-0.871596	-0.702506	0.283494	0.0564939	-0.136206	-0.0631061
A0A1S3PB88	7.50779	7.70736	6.33092	6.43796	7.87036	6.2854	8.77808	8.02237	8.09276	7.77479	5.1819	6.49185	7.2854	7.8009	8.33092	7.49185	7.67948	7.48382	5.18982	7.35755	7.2854	7.74819	7.71425						0.0515174	-0.110684	-0.0630938	0.00691703	-0.0117849	-0.00750217	0.0971384	-0.211634	-0.118206	0.151338	-0.212705	-0.138384	A0A1S3PB88	enoyl-CoA hydratase domain-containing protein 2 mitochondrial-like isoform X1 OS=Salmo salar OX=8030 GN=LOC106584286 PE=3 SV=1	7.29779	0.210002	0.409572	-0.966868	-0.859828	0.572572	-1.01239
B5X1W2	10.42	11.0154	10.9069	10.973	12.4993	12.2137	11.584	12.0802	11.0967	9.34207	10.8765	10.8765	11.8337	12.0901	12.4818	11.7313	10.8765	10.0224	9.83447	11.4919	11.4666	12.1768	12.3907						0.270676	-0.280855	-0.196653	0.0857101	-0.0600803	-0.0479101	0.913904	-0.58436	-0.444676	0.292285	-0.212823	-0.163201	B5X1W2	Elongation factor 2 OS=Salmo salar OX=8030 GN=EF2 PE=2 SV=1	11.3165	-0.896545	-0.301145	-0.409645	-0.343545	1.18275	0.897155
A0A1S3NZN6	7.93074	10.5314	10.2408	10.7814	11.6751	11.2819	10.5411	10.6073	9.66534	8.88264	10.7814	10.6073	10.2167	11.6439	10.9801	10.1923	9.13955	8.59991	10.7228	10.3554	10.0362	11.446	11.4147						0.0501407	0.1131	0.0631546	0.246905	-0.268099	-0.185923	0.154547	-0.383644	-0.197582	0.183726	-0.213293	-0.146698	A0A1S3NZN6	60 kDa chaperonin OS=Salmo salar OX=8030 GN=LOC100136430 PE=3 SV=1	10.3597	-2.429	0.171662	-0.118938	0.421662	1.31536	0.922162
A0A1S3KJZ4	9.31288	7.75489	8.59619	7.06609	9.43254	7.52356	9.16491	9.34651	7.88874	10.2408	9.92184	7.10852	9.90989	8.60363	8.02791	7.49185	7.14975	7.5157	8.3837	9.31288	8.47573	9.48583	7.3377						0.276892	0.607463	0.3183	0.206949	-0.358561	-0.212412	0.318416	-0.499462	-0.301723	0.1196	-0.213844	-0.128304	A0A1S3KJZ4	Prohibitin OS=Salmo salar OX=8030 GN=LOC106560578 PE=3 SV=1	8.48052	0.832357	-0.725633	0.115667	-1.41443	0.952017	-0.956963
B5X241	9.56224	10.2408	10.2992	10.4512	11.7356	11.3498	9.83289	10.4305	10.1421	10.0084	10.5887	10.9069	10.9873	11.9513	11.8057	10.4305	9.48583	11.697	10.2877	9.83605	10.6165	10.9144	11.1228						0.425298	0.273172	0.212505	0.349754	0.456503	0.292429	0.239395	0.351806	0.221421	0.15995	-0.21473	-0.141621	B5X241	Activator of 90 kDa heat shock protein ATPase homolog 1 OS=Salmo salar OX=8030 GN=AHSA1 PE=2 SV=1	10.6384	-1.07617	-0.397609	-0.339209	-0.187209	1.09719	0.711391
B5X3Z4	5.71973	9.30606	8.70044	9.10852	11.3106	11.2586	10.6439	11.6348	9.66889	7.07682	9.33539	8.85175	11.6528	12.1799	11.0084	11.0768	8.72792	4.76109	5.76326	10.944	10.1923	11.0362	11.8098						0.204154	0.524521	0.259865	0.331618	0.267538	0.199095	0.586935	-1.79127	-0.744293	0.2225	-0.216408	-0.15568	B5X3Z4	Serine/arginine-rich splicing factor 2 OS=Salmo salar OX=8030 GN=SFRS2 PE=2 SV=1	9.64209	-3.92236	-0.336026	-0.941646	-0.533566	1.66851	1.61651
B5X124	11.8688	11.6393	10.6257	11.4969	13.4383	13.1564	12.2732	13.158	11.3443	11.8918	11.8178	11.4409	12.7566	13.5142	13.6325	13.0818	11.7142	11.4512	9.62571	12.0498	12.4742	13.2091	13.4252						0.297885	0.216002	0.165684	0.312692	0.239818	0.181172	0.312329	-0.477293	-0.291637	0.211802	-0.216859	-0.154034	B5X124	2-deoxy-D-ribose 5-phosphate aldolase OS=Salmo salar OX=8030 GN=DEOC PE=2 SV=1	12.2211	-0.352327	-0.581827	-1.59543	-0.724227	1.21717	0.935273
B9EN38	9.31515	9.63118	10.0768	10.1033	10.2992	10.5018	9.87498	10.6073	10.1421	9.8392	9.99435	10.0498	10.5981	10.8918	10.5314	10.6618	9.04439	8.6865	9.07146	9.68299	10.1799	10.2761	10.2761			+		IPNV_24_Control_24	0.517597	0.224771	0.187334	1.00206	0.34991	0.296596	1.72981	-0.847488	-0.67959	0.453031	-0.217051	-0.178596	B9EN38	40S ribosomal protein S17 OS=Salmo salar OX=8030 GN=RS17 PE=2 SV=1	10.0146	-0.699446	-0.383416	0.0622043	0.0887043	0.284604	0.487204
B5XDA7	12.5118	12.0396	12.6751	12.464	13.3853	12.8803	12.7142	13.3718	12.905	12.4226	12.6027	12.6618	13.3021	13.5864	13.3987	13.1674	12.4742	10.8994	11.1861	12.6618	12.7271	12.8994	13.1923						0.64101	0.225403	0.192961	0.694421	0.275726	0.231209	1.03139	-0.902722	-0.62876	0.473849	-0.217799	-0.180265	B5XDA7	60S ribosomal protein L23a OS=Salmo salar OX=8030 GN=RL23A PE=2 SV=1	12.7013	-0.189465	-0.661665	-0.0261652	-0.237265	0.684035	0.179035
A0A1S3S252	10.2167	11.4969	11.4094	11.5555	12.6991	12.3191	12.2198	12.6904	11.7398	10.9144	10.944	11.3163	12.0802	12.7956	12.9385	11.9256	11.0701	11.3718	10.8688	11.5459	11.5118	12.9567	13.0413						0.055721	0.0589719	0.0429488	0.0591246	-0.0471594	-0.0367833	0.0583391	-0.0660617	-0.0472947	0.194077	-0.218179	-0.151232	A0A1S3S252	neuronal-specific septin-3-like isoform X2 OS=Salmo salar OX=8030 GN=LOC106606602 PE=3 SV=1	11.8099	-1.5932	-0.313	-0.4005	-0.2544	0.8892	0.5092
A0A1S3KWE6	8.69349	7.88264	5.78398	6.03342	6.36982	8.56224	7.55459	9.44501	8.25739	6.97728	7.57743	6.80735	8.07146	9.82177	9.37504	5.8802	8.99435	9.31967	6.61618	6	7.82655	7.87652	9.35535						0.149799	0.30648	0.172093	0.101154	0.304202	0.144553	0.493519	1.21169	0.576897	0.0827144	-0.218311	-0.11173	A0A1S3KWE6	Eukaryotic translation initiation factor 3 subunit M OS=Salmo salar OX=8030 GN=LOC106562606 PE=3 SV=1	7.78616	0.907328	0.0964778	-2.00218	-1.75274	-1.41634	0.776078
A0A1S3PAD2	11.2408	12.6926	12.5241	12.7895	13.6773	13.4767	13.7731	13.8138	12.5018	11.744	12.2644	12.8533	13.4893	14.5864	13.3718	13.2674	12.0224	11.0634	13.6662	13.3443	13.0258	13.6096	13.8727						0.0231337	0.0291474	0.0203867	0.0069349	-0.00652003	-0.0049581	0.027084	-0.0610859	-0.0345876	0.521477	-0.222126	-0.18568	A0A1S3PAD2	AIR carboxylase OS=Salmo salar OX=8030 GN=LOC106584129 PE=3 SV=1	12.9857	-1.74488	-0.293083	-0.461583	-0.196183	0.691617	0.491017
A0A1S3R4C5	5.83266	8.2384	8.21432	9.22159	9.76653	9.58684	8.01681	8.41363	8.91289	8.45943	9.40727	9.6987	9.59059	10.5699	10.5981	9.49586	7.01123	5.63333	7.88874	9.28309	6.89482	9.45738	9.25974						0.80142	1.24283	0.701875	1.10946	1.11764	0.732447	0.449223	-1.03231	-0.512512	0.109889	-0.222193	-0.127113	A0A1S3R4C5	uncharacterized protein LOC106600195 isoform X1 OS=Salmo salar OX=8030 GN=LOC106600195 PE=4 SV=1	8.67182	-2.83916	-0.43342	-0.4575	0.54977	1.09471	0.91502
B5DGW2	10.2288	10.8994	10.7566	11.0084	11.6573	11.42	10.8218	11.5603	11.3554	11.1163	10.6073	10.5603	11.6573	11.9403	12.0532	11.4767	10.8688	10.7977	10.0901	10.5887	10.9944	11.1737	11.7895						0.300669	0.186549	0.148027	0.926758	0.41706	0.33936	0.18278	-0.137758	-0.106661	0.307808	-0.228276	-0.173961	B5DGW2	60S ribosomal protein L37a OS=Salmo salar OX=8030 GN=rl37a PE=2 SV=1	11.1053	-0.876517	-0.205917	-0.348717	-0.0969174	0.551983	0.314683
A0A1S3PAL1	6.70044	6.20555	5.86343	7.42626	9.46148	8.86109	6.59501	8.41785	5.848	6.39575	7.56986	6.53916	6.91886	7.61471	9.99435	6.70044	5.09592	6.93074	5.5416	7.3211	7.41785	9	8.68299						0.0272147	0.0392684	0.0262795	0.215684	-0.526765	-0.266673	0.509942	-0.692833	-0.429753	0.112448	-0.228368	-0.130282	A0A1S3PAL1	elongation factor 1-delta-like isoform X3 OS=Salmo salar OX=8030 GN=LOC106584198 PE=3 SV=1	7.26532	-0.564883	-1.05977	-1.40189	0.160937	2.19616	1.59577
B5X101	10.1923	11.1984	11.8455	11.6839	12.2644	12.0327	11.4564	11.6883	11.5555	10.8218	11.865	12.0224	12.3163	12.2586	12.3498	11.7814	11.7013	10.1923	11.0014	11.4512	11.1357	12.0014	11.9366						0.309422	0.336137	0.230588	0.684719	0.316065	0.258373	0.178794	-0.265023	-0.168603	0.363254	-0.229204	-0.180056	B5X101	Cysteine desulfurase mitochondrial OS=Salmo salar OX=8030 GN=NFS1 PE=2 SV=1	11.5979	-1.40564	-0.399539	0.247561	0.0859609	0.666461	0.434761
A0A1S3ME41	12.1517	13.5387	13.0701	13.6883	13.2258	13.1033	13.1389	13.4893	13.3443	12.865	13.1373	13.3443	13.7628	13.7524	12.9274	13.2453	12.4041	11.4409	12.4843	12.628	12.8455	13.0224	13.5387						0.0587441	0.0605414	0.0443739	0.354028	0.182621	0.149421	1.0023	-1.00242	-0.669868	0.494666	-0.230708	-0.190212	A0A1S3ME41	syntenin-1-like OS=Salmo salar OX=8030 GN=LOC106572119 PE=4 SV=1	13.0499	-0.898248	0.488752	0.0201522	0.638352	0.175852	0.0533522
B5DGA5	8.27146	9.88874	9.15482	9.83763	11.0701	10.9069	9.40088	10.9366	9.82655	10.2992	8.8392	9.31515	10.4094	10.4615	11.0901	9.98014	8.62571	9.88417	8.13955	8.70736	10.5507	11.1485	10.9801						0.2307	0.281864	0.188854	0.073422	-0.0933516	-0.0641285	0.263765	-0.40502	-0.249428	0.12692	-0.231952	-0.137622	B5DGA5	ATP binding protein associated with cell differentiation OS=Salmo salar OX=8030 GN=txndc9 PE=2 SV=1	9.90106	-1.6296	-0.0123235	-0.746243	-0.0634335	1.16904	1.00584
B5X193	10.7313	11.043	11.1611	11.2877	12.9163	12.7398	10.7398	12.6257	10.7977	10.7977	11.2046	11.2348	11.6303	13.1261	13.0566	11.7013	10.8138	9.13186	10.2288	11.1033	11.7056	12.4512	12.8317						0.101517	-0.0471196	-0.0402555	0.0670478	0.123187	0.0744492	1.15026	-0.997645	-0.6948	0.137712	-0.232422	-0.141865	B5X193	Proliferation-associated protein 2G4 OS=Salmo salar OX=8030 GN=PA2G4 PE=2 SV=1	11.5244	-0.79305	-0.48135	-0.36325	-0.23665	1.39195	1.21545
B5X2Q7	10.4717	10.7649	9.53722	10.5118	11.6839	11.3554	10.8455	11.6484	10.9513	10.944	10.3106	10.0498	11.3718	11.6662	12.1261	11.8017	10.4919	10.4094	9.62205	10.8533	11.2644	10.4615	12.0154						0.286166	0.242552	0.1793	0.697929	0.358174	0.28675	0.139929	-0.146947	-0.105404	0.248563	-0.234606	-0.169443	B5X2Q7	Phenylalanine--tRNA ligase OS=Salmo salar OX=8030 GN=SYFA PE=2 SV=1	10.9199	-0.448225	-0.155025	-1.3827	-0.408125	0.763975	0.435475
B5X0Z6	10.973	11.5887	10.5793	10.4717	11.6303	10.8918	10.0224	11.0014	11.4252	11.1033	10.5981	10.7398	10.6073	11.2288	11.5068	10.6883	11.2348	10.8611	9.08481	9.54882	10.4615	11.0967	11.4969						0.0723385	0.0634127	0.0482639	0.113992	0.121344	0.0869772	0.341493	-0.5096	-0.312584	0.169339	-0.235489	-0.153078	B5X0Z6	BRO1 domain- and CAAX motif-containing protein OS=Salmo salar OX=8030 GN=BROX PE=2 SV=1	10.8192	0.153833	0.769533	-0.239867	-0.347467	0.811133	0.0726335
A0A1S3Q7F5	14.2732	14.5326	13.7834	14.464	14.5567	14.4767	13.9106	14.6773	14.4318	14.3443	14.4576	14.4831	14.2213	14.4893	14.6828	14.4186	14.4383	13.8435	13.3304	13.8533	14.2288	14.1196	14.4767						0.429985	0.165874	0.141557	0.0888745	0.0476589	0.0398863	0.532896	-0.392594	-0.294227	0.50603	-0.235737	-0.194259	A0A1S3Q7F5	Annexin OS=Salmo salar OX=8030 GN=LOC106589908 PE=3 SV=1	14.2823	-0.00914348	0.250257	-0.498943	0.181657	0.274357	0.194357
A0A1S3KJI5	8.45121	8.40088	8.65464	7.9542	8.66889	8.21432	8.54303	8.29002	8.12412	8.64386	7.67243	7.83289	7.74819	8.35315	8.49185	8.41363	7.71425	8.31288	8.16992	8.24793	7.70044	8.13443	8.6865						0.528576	-0.296908	-0.235741	0.386161	-0.177359	-0.147705	0.600157	-0.299546	-0.243362	0.467467	-0.23674	-0.192649	A0A1S3KJI5	nucleoporin p54 isoform X3 OS=Salmo salar OX=8030 GN=nup54 PE=4 SV=1	8.23581	0.215399	0.165069	0.418829	-0.281611	0.433079	-0.0214913
A0A1S3SRG1	6.36982	7.46761	6.49506	6.91886	10.0901	9.45738	8.02791	8.80735	7.58496	6.39403	6.97728	6.96578	8.41785	9.41996	10.1923	8.37069	6.21723	5.45854	5.08861	7.50779	8.61102	9.35094	9.96578			+		IPNV_24_Control_24	0.189587	0.16768	0.124464	0.00241864	0.00450945	0.00278097	1.53694	-1.22471	-0.872271	0.12912	-0.236803	-0.1402	A0A1S3SRG1	Enoyl-CoA hydratase OS=Salmo salar OX=8030 GN=LOC106611334 PE=3 SV=1	7.83291	-1.46309	-0.365297	-1.33785	-0.914047	2.25719	1.62447
B9EP50	7.7879	8.96867	8.12412	8.90689	8.24793	8.29002	7.77479	8.36194	8.76155	9.65285	8.70736	7.39232	8.12928	9.63481	8.70736	7.52356	8.2854	8.04439	8.96867	6.68645	7.96	8.33092	8.74819						0.123638	0.181623	0.117212	0.294482	0.330084	0.22476	0.0113034	-0.0140742	-0.00994069	0.202152	-0.23728	-0.162003	B9EP50	Eukaryotic translation initiation factor 3 subunit J OS=Salmo salar OX=8030 GN=EIF3J PE=2 SV=1	8.34762	-0.559725	0.621045	-0.223505	0.559265	-0.0996948	-0.0576048
A0A1S3SAS8	8.26209	8.16992	8.57365	8	9.06878	9.4818	8.80413	9.3443	8.17991	8.5157	8.57743	8.3837	9.04166	9.39232	8.33985	7.74819	7.96	5.68669	7.40088	8.17991	9.39017	8.8009	9.37069						0.499362	0.162769	0.141656	0.660172	-0.544246	-0.389797	1.04443	-1.23556	-0.777255	0.312038	-0.239335	-0.180818	A0A1S3SAS8	Serine/threonine-protein phosphatase OS=Salmo salar OX=8030 GN=LOC100380634 PE=3 SV=1	8.46403	-0.201939	-0.294109	0.109621	-0.464029	0.604751	1.01777
A0A1S3LWA8	13.92	14.6039	14.0868	13.9293	14.6325	14.4186	14.0276	14.5326	14.4383	14.1437	13.9293	14.0868	14.2438	14.5387	14.5387	14.2137	14.2438	13.863	12.8918	13.9385	13.8435	14.3373	14.5326						0.0257679	0.014534	0.0121836	0.0415609	-0.0191286	-0.0164902	0.553258	-0.468782	-0.338018	0.526784	-0.239849	-0.198191	A0A1S3LWA8	UMP-CMP kinase OS=Salmo salar OX=8030 GN=LOC106568761 PE=3 SV=1	14.1711	-0.251078	0.432822	-0.0842783	-0.241778	0.461422	0.247522
A0A1S3MR51	7.31288	10.1421	8.04985	8.96	8.67948	8.81057	7.78136	10.4717	9.45327	9.79928	8.27146	7.02237	9.13443	8.93074	9.44708	8.3837	7.40088	9.07146	6.89482	7.88264	8.01681	8.90087	9.98014						0.00779874	0.020386	0.0108625	0.0215555	0.0382161	0.0238305	0.393717	-0.827157	-0.433607	0.121283	-0.240657	-0.138239	A0A1S3MR51	patatin-like phospholipase domain-containing protein 4 OS=Salmo salar OX=8030 GN=pnpla4 PE=4 SV=1	8.64339	-1.33051	1.49871	-0.593537	0.316613	0.0360935	0.167183
B5X3S2	9.85487	10.5314	9.84392	8.59246	11.4919	11.0084	9.8857	11.0835	10.0634	9.92926	9.50184	9.70044	10.2644	11.3387	11.5265	10.3443	9.81698	8.22882	8.38802	10.2046	9.93369	10.5699	11.7895						0.0792801	0.0930758	0.0654074	0.000790024	0.00112915	0.000765229	0.65744	-0.894384	-0.545921	0.176732	-0.242951	-0.158279	B5X3S2	RuvB-like helicase OS=Salmo salar OX=8030 GN=RUVB1 PE=2 SV=1	10.1692	-0.314369	0.362161	-0.325319	-1.57678	1.32266	0.839161
A0A1S3QSK4	15.0362	12.5118	15.3954	15.3547	17.2604	17.185	16.7471	16.8727	16.2769	14.9476	13.2137	13.8823	16.8113	17.1556	16.977	16.7471	16.4925	14.9476	13.3581	16.4846	16.6096	16.9545	17.0426						0.00194453	0.00561786	0.00286249	0.248854	-0.0935349	-0.0811111	0.118582	0.358242	0.169353	0.640182	-0.243458	-0.206008	A0A1S3QSK4	enoyl-CoA delta isomerase 1 mitochondrial-like isoform X2 OS=Salmo salar OX=8030 GN=LOC106596253 PE=3 SV=1	15.8376	-0.801378	-3.32578	-0.442178	-0.482878	1.42282	1.34742
A0A1S3L8P6	9.32643	9.71081	9.35975	9.65105	10.1674	10.3219	9.96578	10.9144	10.4305	10.6439	9.64386	9.86264	10.8994	9.58496	10.8611	10.5216	9.24079	7.69349	10.7895	10.0901	10.6439	10.5018	10.5216	+				ISAV_24_Control_24	1.3248	0.633191	0.504706	0.126819	0.124373	0.0909297	0.133629	-0.270739	-0.154109	0.156941	0.0969727	0.0783882	A0A1S3L8P6	Protein kinase C OS=Salmo salar OX=8030 GN=LOC106564882 PE=3 SV=1	10.0586	-0.73212	-0.34774	-0.6988	-0.4075	0.10885	0.26335
B5X5R4	12.0934	12.06	10.7895	11.2527	12.5241	12.3134	11.1984	11.933	11.9218	12.0224	11.0566	11.3049	11.8258	12.2076	12.2378	11.7566	11.5555	11.1984	9.98014	10.8994	11.6795	12.1643	12.2288						0.0237128	0.0275328	0.0197191	0.0156822	0.0147107	0.0111667	0.52545	-0.637532	-0.411484	0.238555	-0.249241	-0.175131	B5X5R4	Peptidyl-prolyl cis-trans isomerase OS=Salmo salar OX=8030 GN=PPIH PE=2 SV=1	11.661	0.432355	0.398955	-0.871545	-0.408345	0.863055	0.652355
A0A1S3LIA9	6.65948	7.71425	6.88264	7.67948	9.38586	9.67243	8.3443	9.56224	7.01123	7.09803	8.11374	8.15482	9.3015	10.5216	10.2877	9.12153	6.33985	5.94009	5.62936	7.71425	8.224	9.75989	10.2644			+		IPNV_24_Control_24	0.379921	0.360494	0.255016	0.572738	0.566879	0.387261	1.74934	-1.26419	-0.926757	0.139604	-0.250562	-0.149161	A0A1S3LIA9	Propionate--CoA ligase OS=Salmo salar OX=8030 GN=LOC106566799 PE=3 SV=1	8.23403	-1.57455	-0.519779	-1.35139	-0.554549	1.15183	1.4384
B5X1Q5	15.2696	15.9476	15.6154	16.0951	16.5657	16.1517	15.5447	16.5188	15.5447	15.5477	15.8012	15.6773	16.1155	15.8942	16.624	15.7153	15.3786	15.2913	14.6991	15.1869	15.7207	16.3786	16.4909						0.179408	-0.0891814	-0.0747039	0.132453	-0.107977	-0.0826096	1.08178	-0.608911	-0.475167	0.268754	-0.250967	-0.181212	B5X1Q5	Collagen-binding protein OS=Salmo salar OX=8030 GN=SERPH PE=2 SV=1	15.8163	-0.546687	0.131313	-0.200887	0.278813	0.749413	0.335413
A0A1S3T0M4	7.72792	10.388	9.77314	10.6528	10.8918	10.5981	10.1674	10.4094	10.1033	8.62205	10.5018	10.9144	10.7482	10.9144	10.5411	10.6165	9.31741	8.54303	9.33092	9.31515	9.70563	11.1485	10.8918						0.189294	0.39991	0.218622	0.4959	0.188394	0.160541	0.289596	-0.571694	-0.315324	0.212424	-0.251401	-0.170831	A0A1S3T0M4	signal recognition particle receptor subunit alpha OS=Salmo salar OX=8030 GN=LOC100380712 PE=3 SV=1	10.0793	-2.35133	0.30875	-0.30611	0.57355	0.81255	0.51885
B5X3D5	10.8611	11.4615	11.0634	10.7649	12.446	11.9694	10.3663	11.2703	11.1421	11.1163	10.5314	10.7895	10.5216	12.6325	11.8765	10.0498	10.9873	9.77643	9.85954	10.0084	10.8057	11.8956	12.3276						0.279468	-0.142867	-0.117878	0.121119	-0.242887	-0.138899	1.11138	-0.829964	-0.603922	0.138461	-0.253688	-0.149813	B5X3D5	Transmembrane emp24 domain-containing protein 9 OS=Salmo salar OX=8030 GN=TMED9 PE=2 SV=1	11.0662	-0.205125	0.395275	-0.00282478	-0.301325	1.37978	0.903175
B5XCU8	17.0951	17.3408	16.92	17.3321	17.7667	17.5805	17.2419	17.9142	17.3145	17.2232	16.9431	17.2787	17.6662	17.624	17.5878	17.6024	17.1655	16.2805	16.1135	17.0532	17.1556	17.5204	17.7537						0.0473121	0.017859	0.0157768	0.0131551	-0.00569391	-0.00496836	1.09431	-0.652182	-0.502329	0.544146	-0.255081	-0.209483	B5XCU8	Annexin OS=Salmo salar OX=8030 GN=ANXA1 PE=2 SV=1	17.2815	-0.186361	0.0593391	-0.361461	0.0506391	0.485239	0.299039
B5DGC6	9.72962	10.4305	9.75489	9.14721	9.83763	9.88264	14.5018	9.85487	10.4094	9.99435	9.50383	14.6382	15.0617	14.6551	9.98014	9.46761	9.81538	9.92184	8.3837	14.7576	9.00562	9.783	9.50383						0.521902	1.3709	0.62015	0.279435	1.27189	0.440489	0.315553	-0.391899	-0.258138	0.0507715	-0.256732	-0.0925507	B5DGC6	Nucleoside diphosphate kinase OS=Salmo salar OX=8030 GN=nme1 PE=2 SV=1	10.7835	-1.05388	-0.352998	-1.02861	-1.63629	-0.945868	-0.900858
C0H926	6.87036	7.87652	9.23601	8.41785	10.4305	10.1421	8.69	10.2527	9.11374	6.78136	8.224	7.07682	9.2384	10.4615	10.3219	10.1163	5.25242	6.51885	9.03342	9.55651	8.6865	9.85331	10.388						0.158148	-0.301207	-0.173965	0.119524	0.155733	0.104814	0.471481	-1.16529	-0.555044	0.188681	-0.257722	-0.167798	C0H926	N-alpha-acetyltransferase 15 NatA auxiliary subunit-like isoform X2 OS=Salmo salar OX=8030 GN=NARG1 PE=2 SV=1	8.80605	-1.93569	-0.929527	0.429963	-0.388197	1.62445	1.33605
A0A1S3LXW9	9.74483	9.42626	5.2555	8.32193	9.78953	9.41574	7.27612	9.66711	8.74483	9.40088	7.90689	7.99435	9.2384	9.02514	9.99435	9.45738	9.27845	9.59059	5.91648	7.14975	9.3837	8.97441	9.60363						0.111075	0.324607	0.155899	0.255272	0.391692	0.240649	0.0160707	0.0747056	0.0291755	0.118714	-0.259255	-0.14294	A0A1S3LXW9	BTB/POZ domain-containing protein KCTD1-like isoform X2 OS=Salmo salar OX=8030 GN=LOC106569174 PE=4 SV=1	8.71984	1.02499	0.706423	-3.46434	-0.397907	1.06969	0.695903
A0A1S3RMY7	11.5555	11.4666	11.1674	11.6303	12.2877	11.2586	10.7977	11.3718	11.5459	11.5167	11.4969	11.6348	10.7482	11.8017	11.8803	11.5411	11.3276	11.2348	9.06609	10.6073	10.8688	11.3332	11.8688						0.386069	0.0936151	0.0846438	0.0555835	0.0639076	0.0454779	0.6837	-0.912135	-0.559685	0.25403	-0.259397	-0.18301	A0A1S3RMY7	Methionine adenosyltransferase 2 subunit beta OS=Salmo salar OX=8030 GN=mat2b PE=3 SV=1	11.3047	0.250813	0.161913	-0.137287	0.325613	0.983013	-0.0460865
A0A1S3LR64	14.3443	13.8918	12.5068	12.9513	12.9513	13.4512	13.0345	13.9567	13.8435	14.2805	12.7711	12.7855	13.2303	12.5957	13.5142	13.0668	14.0447	13.9476	10.6618	12.9088	13.7207	12.1	13.6211						0.00199796	-0.003407	-0.00217257	0.354022	-0.246665	-0.189725	0.199692	-0.538825	-0.262151	0.239912	-0.260777	-0.181018	A0A1S3LR64	Transgelin OS=Salmo salar OX=8030 GN=LOC106567831 PE=3 SV=1	13.2252	1.11907	0.666574	-0.718426	-0.273926	-0.273926	0.225974
B5X5R2	9.85798	9.94837	9.03067	9.43671	10.4919	10.0634	9.10329	10.1674	9.92333	9.60918	9.04712	9.31288	9.69349	10.5411	10.4919	9.73809	9.71425	9.51373	8.01123	9.10591	9.58871	9.90689	10.1799						0.126089	-0.0953033	-0.0742645	0.162775	0.159644	0.115859	0.4138	-0.488698	-0.322717	0.288349	-0.261133	-0.189589	B5X5R2	Profilin OS=Salmo salar OX=8030 GN=PROF2 PE=2 SV=1	9.67293	0.185048	0.275438	-0.642262	-0.236222	0.818968	0.390468
B5X0W8	7.63662	8.69	9.66356	9.92926	9.29002	8.13443	8.87652	9.69174	8.0607	8.67596	9.30606	9.91737	8.29002	10.0362	7.18982	7.46761	9.63481	9.84078	9.34873	7.74147	8.83605	9.65105	8.71768						0.00517249	0.0101618	0.00613275	0.471614	-0.752271	-0.436863	0.440133	0.628246	0.385927	0.201632	-0.261615	-0.172858	B5X0W8	Myeloid-associated differentiation marker OS=Salmo salar OX=8030 GN=MYADM PE=2 SV=1	8.8968	-1.26018	-0.206803	0.766757	1.03246	0.393217	-0.762373
A0A1S3KMK9	8.20945	8.00562	6.6865	7.02237	8.76155	7.89482	6.72792	8.99718	8.6865	7.67948	7.71425	8.30834	8.98868	8.59246	9.27146	8.15482	8.82018	6.72792	7.21917	7.04439	7.87652	8.00562	8.40088						0.669345	0.616155	0.426844	0.534745	0.656489	0.418608	0.0549923	0.108103	0.0640926	0.174208	-0.263513	-0.165982	A0A1S3KMK9	homocysteine-responsive endoplasmic reticulum-resident ubiquitin-like domain member 1 protein isoform X1 OS=Salmo salar OX=8030 GN=herp1 PE=4 SV=1	7.99113	0.218316	0.0144861	-1.30463	-0.968764	0.770416	-0.0963139
B5X939	9.71425	10.1163	10.8688	10.7977	11.4919	11.3554	10.1923	11.388	10.2167	9.35094	10.5018	10.6073	10.7482	11.3387	11.3049	10.4717	10.1674	9.45738	9.84392	10.4409	10.7566	10.8455	11.3276						0.204266	-0.205055	-0.146682	0.143539	-0.140997	-0.10268	0.705057	-0.551361	-0.402208	0.312372	-0.264261	-0.194739	B5X939	Small nuclear ribonucleoprotein Sm D3 OS=Salmo salar OX=8030 GN=SMD3 PE=2 SV=1	10.5784	-0.864193	-0.462143	0.290357	0.219257	0.913457	0.776957
A0A1S3M6Y0	8.79442	10.4717	9.5812	10.0634	10.4409	9.82337	9.21432	9.20945	10.1293	9.65821	10.0768	10.2992	10.1033	10.5699	10.6528	9.31061	9.93664	9.67596	8.63662	9.37504	9.35535	9.67066	9.22641						0.349438	0.313208	0.226103	0.528843	0.487148	0.341728	0.229375	-0.311265	-0.202045	0.373313	-0.265138	-0.202601	A0A1S3M6Y0	Mitogen-activated protein kinase OS=Salmo salar OX=8030 GN=mapk1 PE=3 SV=1	9.75111	-0.956691	0.720589	-0.169911	0.312289	0.689789	0.0722587
A0A1S3SRZ7	6.46434	10.9801	11.4252	10.3987	10.9293	11.7855	11.5459	11.7936	10.5314	8.94837	10.6707	10.3332	11.865	11.6348	11.8017	11.7977	9.83131	9.14211	11.2703	11.4252	10.3987	11.6662	11.5018						0.0918938	0.30378	0.137803	0.588842	0.261224	0.21608	0.0644595	0.264126	0.108065	0.319536	-0.265556	-0.196418	A0A1S3SRZ7	heterogeneous nuclear ribonucleoprotein H3 isoform X1 OS=Salmo salar OX=8030 GN=hnrh3 PE=4 SV=1	10.7887	-4.3244	0.191355	0.636455	-0.390045	0.140555	0.996755
A0A1S3R5U0	8.61102	8.12928	10.2288	10.0498	9.10591	10.5507	9.26913	10.1548	9.9571	9.37504	10.1163	10.0634	10.0901	10.9944	10.4919	9.91438	9.15735	7.27612	8.86109	8.7211	8.45533	10.5603	10.2761						0.52385	0.623226	0.402427	0.691326	0.602526	0.423626	0.464155	-0.823224	-0.460684	0.1612	-0.266929	-0.163028	A0A1S3R5U0	ras-related protein R-Ras OS=Salmo salar OX=8030 GN=rras PE=4 SV=1	9.58302	-0.972	-1.45374	0.64578	0.46678	-0.47711	0.96768
A0A1S3L3H5	5.48864	6.94251	6.75489	7.62205	8.26679	7.79442	7.60733	7.62936	6.82018	7.46761	6.94251	6.71425	6.93074	8.06609	7.7211	6.84549	7.97728	6.72792	7.76155	7.35755	7.16993	8.16491	7.53138						0.24252	0.284112	0.192537	0.611648	-0.433618	-0.32453	0.587116	0.786893	0.486403	0.456289	-0.268531	-0.212307	A0A1S3L3H5	alpha/beta hydrolase domain-containing protein 11 OS=Salmo salar OX=8030 GN=abhd11 PE=4 SV=1	7.31759	-1.82895	-0.375076	-0.562696	0.304464	0.949204	0.476834
B5XFT9	7.13955	6.46923	10.3219	6.49346	7.94837	7.03342	6.11508	7.50779	6.46271	7.66534	6.64386	10.7398	7.52356	8.61919	7.7211	7.02237	7.20945	7.67948	6.14834	6.26679	7.2384	6.72792	7.29462						0.072066	0.271877	0.11567	0.507868	0.570391	0.376472	0.202037	-0.593618	-0.275981	0.236245	-0.269232	-0.184287	B5XFT9	Iron-sulfur cluster assembly enzyme ISCU mitochondrial OS=Salmo salar OX=8030 GN=ISCU PE=2 SV=1	7.39094	-0.251395	-0.921715	2.93096	-0.897485	0.557425	-0.357525
A0A1S3M5Z1	8.79442	9.54689	10.6795	10.0224	8.92481	10.3554	9.15735	8.85798	9.02237	7.93074	10.0224	10.4094	8.85175	10.388	8.15987	8.64386	10.0498	8.8392	10.4615	9.38154	9.37721	7.85798	9.60177						0.247359	-0.414573	-0.246418	0.209194	-0.312999	-0.196234	0.0122147	0.0227211	0.0140096	0.199611	-0.269246	-0.175623	A0A1S3M5Z1	UDP-N-acetylhexosamine pyrophosphorylase-like protein 1 isoform X1 OS=Salmo salar OX=8030 GN=uap1l1 PE=4 SV=1	9.36244	-0.568021	0.184449	1.31706	0.659959	-0.437631	0.992959
A0A1S3P1Q9	14.2732	17.0211	14.768	16.0145	16.4656	16.0785	14.464	17.3233	15.5173	17.7207	15.2175	14.3853	15.5627	13.7628	17.1946	11.0768	13.4767	17.1946	13.6096	11.8842	17.417	16.4846	17.4656						0.0724477	0.191	0.0982479	0.542168	-1.68364	-0.689737	0.242613	-0.75887	-0.336424	0.0659339	-0.270013	-0.109867	A0A1S3P1Q9	cysteine and glycine-rich protein 1-like OS=Salmo salar OX=8030 GN=LOC106582712 PE=4 SV=1	15.4077	-1.13455	1.61335	-0.639748	0.606752	1.05785	0.670752
A0A1S3LYL2	11.5265	10.0768	10.5411	11.388	11.6439	11.2703	10.4818	11.7731	10.4615	10.6348	10.2167	11.2703	11.8258	12.1293	11.7398	11.0566	9.52552	10.2408	10.0901	9.45327	10.5981	11.8297	12.2046						0.23191	-0.237274	-0.167955	0.489469	0.395591	0.289125	1.03484	-0.930965	-0.642932	0.149979	-0.270868	-0.160331	A0A1S3LYL2	Uroporphyrinogen decarboxylase OS=Salmo salar OX=8030 GN=LOC106569255 PE=3 SV=1	10.9556	0.570918	-0.878782	-0.414482	0.432418	0.688318	0.314718
A0A1S3RJK3	8.52748	7.86419	8.03342	10.1799	9.03342	9.95565	5.4822	8.37504	9.57365	9.79766	10.4615	9.84549	9.40727	9.94544	10.4305	9.46964	8.29002	7.64386	6.79442	7.12928	7.82655	7.94251	8.86109						1.18877	1.26832	0.812107	0.799935	1.60162	0.802912	0.705383	-1.07515	-0.624057	0.0965779	-0.271721	-0.133903	A0A1S3RJK3	vesicle-associated membrane protein 2 OS=Salmo salar OX=8030 GN=LOC106603197 PE=3 SV=1	8.73349	-0.206006	-0.869296	-0.700066	1.44641	0.299934	1.22216
B5X4K3	11.2992	11.4252	11.2046	11.769	11.9908	11.2586	10.5507	11.4818	11.7013	11.7142	12.3608	12.388	11.3332	12.0768	12.2761	12.2167	11.4717	11.3718	10.8688	10.8842	10.9293	10.7228	10.8994	+				ISAV_24_Control_24	1.44661	0.616603	0.501834	0.896197	0.655229	0.478256	0.375241	-0.187077	-0.154134	0.750123	-0.461583	-0.354406	B5X4K3	Diphosphomevalonate decarboxylase OS=Salmo salar OX=8030 GN=ERG19 PE=2 SV=1	11.4867	-0.187539	-0.0615391	-0.282139	0.282261	0.504061	-0.228139
A0A1S3S2U7	10.5887	10.8765	10.5216	11.6926	12.2076	11.9658	11.0835	12.1611	11.2877	11.3387	10.9069	11.3498	11.1357	11.3554	12.3021	11.1163	10.4919	10.8057	9.65105	10.6257	11.7013	12.0084	11.9837						0.471643	0.300931	0.233497	0.439212	-0.377137	-0.272536	0.660044	-0.603646	-0.422316	0.271242	-0.274717	-0.193725	A0A1S3S2U7	cAMP-dependent protein kinase catalytic subunit alpha OS=Salmo salar OX=8030 GN=LOC106606839 PE=3 SV=1	11.2677	-0.679028	-0.391228	-0.746128	0.424872	0.939872	0.698072
A0A1S3Q3B5	8.3443	9.82496	9.58684	9.99435	11.584	11.3772	10.4512	10.6618	9.43254	9.21189	9.78136	10.3772	11.0701	11.6027	11.5699	11.1098	8.97441	8.82337	9.35535	10.3219	10.42	11.1737	11.0566						0.23528	0.263138	0.181213	0.467502	0.319571	0.244148	0.355854	-0.386567	-0.264447	0.337117	-0.275505	-0.204203	A0A1S3Q3B5	ATP-citrate synthase OS=Salmo salar OX=8030 GN=LOC106589258 PE=3 SV=1	10.2655	-1.92116	-0.440495	-0.678615	-0.271105	1.31854	1.11174
A0A1S3LUV1	6.41094	12.865	7.81378	7.15987	7.3837	7.2495	8.60733	7.31288	6.92877	7.53138	7.82655	7.37504	8.87652	9.25267	7.89482	7.90087	6.61324	8.09803	7.31288	7.62936	6.50135	7.70736	7.60733						0.331424	-1.14695	-0.463512	0.901319	0.842861	0.571927	0.283666	-1.221	-0.441224	0.26264	-0.277007	-0.193271	A0A1S3LUV1	Translocation protein SEC62 OS=Salmo salar OX=8030 GN=LOC106568713 PE=3 SV=1	7.81996	-1.40902	5.04504	-0.00618391	-0.660094	-0.436264	-0.570464
A0A1S3LFZ9	5.9673	9.04439	5.97841	8.49985	8.06609	7.69349	6.32443	9.57365	7.05145	8.95128	4.97769	6.21739	7.72844	7.22039	8.97154	7.49046	7.76155	7.48382	5.64075	6.47956	8.30834	7.58496	8.17493						0.193294	-0.573033	-0.264467	0.0273845	-0.0617039	-0.0348223	0.13806	-0.410448	-0.194136	0.132815	-0.277467	-0.155256	A0A1S3LFZ9	host cell factor 1-like isoform X3 OS=Salmo salar OX=8030 GN=LOC106566343 PE=4 SV=1	7.44305	-1.47575	1.60134	-1.46464	1.0568	0.62304	0.25044
A0A1S3PAJ4	8.35755	7.99435	7.28938	8.04439	8.70736	8.3966	6.72792	8.80413	8.43045	7.65105	5.89587	7.31288	8.96	8.66889	9.31741	8.93664	8.15482	6.09996	4.72351	6.91886	8.32193	7.83289	8.44294						0.470388	-0.598855	-0.37999	0.80251	0.811731	0.540139	0.892333	-1.59532	-0.850499	0.183661	-0.279848	-0.175366	A0A1S3PAJ4	60S ribosomal protein L5 OS=Salmo salar OX=8030 GN=LOC106584167 PE=3 SV=1	7.82564	0.531907	0.168707	-0.536263	0.218747	0.881717	0.570957
A0A1S3P3A3	8.17493	10.2992	9.77314	9.89026	11.0014	10.2992	9.43254	10.5507	9.48784	9.70217	9.98014	10.42	7.29462	10.6073	9.98014	9.34651	9.03892	7.50779	9.6987	10.1293	9.20457	10.0901	10.7398						0.299352	0.363144	0.240736	0.607235	-1.01383	-0.56619	0.447495	-0.785911	-0.442859	0.250013	-0.28004	-0.192233	A0A1S3P3A3	Dolichyl-diphosphooligosaccharide--protein glycosyltransferase subunit 1 OS=Salmo salar OX=8030 GN=LOC106582927 PE=3 SV=1	9.6804	-1.50547	0.618797	0.092737	0.209857	1.321	0.618797
A0A1S3MAF1	7.40088	7.7211	5.84526	6.1855	8.29002	6.89482	6.08848	7.34873	6.30561	7.6865	6.22034	6.76018	7.91681	7.90003	8.81057	7.80799	7.03342	4.55185	4.17192	6.57018	5.40986	7.32193	8.19967						0.0272205	-0.0450288	-0.0287422	0.942543	0.953336	0.628873	0.802401	-1.53579	-0.797959	0.141975	-0.280102	-0.160186	A0A1S3MAF1	3-beta-hydroxysterol Delta (14)-reductase OS=Salmo salar OX=8030 GN=LOC106571452 PE=3 SV=1	6.88877	0.512113	0.832333	-1.04351	-0.703267	1.40125	0.00605261
A0A1S3RYT6	8.13955	9.36413	5.53269	6.44464	9.70044	7.91289	6.01412	8.96578	6.52042	8.19476	7.94837	7.43366	7.57842	6.98847	9.93074	6.66965	9.3015	6.0458	6.07733	5.7781	7.82018	8.65105	9.22159						0.0583497	0.15405	0.0796943	0.122417	-0.356488	-0.170708	0.0590725	-0.22871	-0.0970067	0.0930861	-0.280579	-0.13365	A0A1S3RYT6	RNA-binding motif protein 42 OS=Salmo salar OX=8030 GN=LOC106605639 PE=3 SV=1	7.66236	0.47719	1.70177	-2.12967	-1.21772	2.03808	0.25053
A0A1S3MJU0	8.50779	9.69697	9.90238	9.42206	9.78463	10.0084	9.51373	10.3987	8.98299	10.5603	9.18488	9.25974	9.89026	11.2167	10.3332	9.17742	9.75822	10.4919	9.61287	8.76818	9.54303	10.1548	10.1163						0.088052	0.114686	0.0778603	0.192499	0.228013	0.155542	0.619376	0.572014	0.400202	0.317349	-0.280789	-0.204309	A0A1S3MJU0	RNA cytidine acetyltransferase OS=Salmo salar OX=8030 GN=nat10 PE=3 SV=1	9.75154	-1.24375	-0.0545713	0.150839	-0.329481	0.0330887	0.256859
B5DFU6	10.7142	10.6795	11.3049	11.0084	11.9801	11.6707	11.2467	11.6165	11.584	10.8057	10.9658	11.3049	12.3219	12.3907	12.5191	12.3554	11.2761	12.1389	10.4717	10.8057	11.4666	11.6662	11.8572		+			ISAV_48_Control_48	0.475322	0.238349	0.194209	2.57181	0.768261	0.66434	0.358078	0.368801	0.25642	0.270723	-0.179582	-0.140988	B5DFU6	40S ribosomal protein S13 OS=Salmo salar OX=8030 GN=rps13 PE=2 SV=1	11.4848	-0.770622	-0.805322	-0.179922	-0.476422	0.495278	0.185878
B5X4R7	12.464	14.0362	13.6096	14.2288	14.5142	14.6096	13.5507	15.2061	13.6325	13.6773	13.3021	13.464	14.3853	14.7471	14.6937	13.8435	12.7099	12.0802	12.5435	13.0189	13.7524	14.5018	15.4799						0.0573349	-0.0656862	-0.0467691	0.0460042	-0.0527515	-0.0376692	1.16167	-1.14013	-0.76335	0.174417	-0.281922	-0.173172	B5X4R7	Transketolase OS=Salmo salar OX=8030 GN=TKT PE=2 SV=1	13.8283	-1.36432	0.207883	-0.218717	0.400483	0.685883	0.781283
A0A1S3RH22	10.2046	11.8297	11.6618	11.043	11.5314	11.2408	11.2644	11.5934	12.0119	11.2935	11.5167	11.5793	11.6839	11.7398	11.3554	11.2877	11.6662	9.31515	9.47371	11.2586	10.7566	11.1611	11.3163						0.473656	0.415575	0.297385	0.317258	0.109177	0.0953027	0.624814	-1.03308	-0.583771	0.932107	-0.284368	-0.24613	A0A1S3RH22	sorting nexin 12 isoform X1 OS=Salmo salar OX=8030 GN=snx12 PE=4 SV=1	11.208	-1.00344	0.621658	0.453758	-0.165042	0.323358	0.0327583
A0A1S3STI9	12.8688	13.031	12.6211	12.2556	13.9476	13.8037	13.0049	13.1228	13.0918	12.4435	12.6883	12.7271	13.3021	14.0276	13.8037	13.2393	12.9712	12.2586	11.6119	12.8474	12.7099	13.5507	13.6325						0.0723336	0.0434899	0.0357861	0.154764	0.123385	0.0945181	0.480113	-0.413581	-0.298758	0.367857	-0.284608	-0.213124	A0A1S3STI9	glyoxylate reductase/hydroxypyruvate reductase-like OS=Salmo salar OX=8030 GN=LOC106611699 PE=3 SV=1	13.0244	-0.155596	0.00660435	-0.403296	-0.768796	0.923204	0.779304
A0A1S3PHE5	5.97766	7.20945	8.06609	6.83289	11.2467	10.8138	10.7977	10.7731	7.69349	7.35755	6.80735	8.01123	10.5981	11.9218	11.0084	10.1293	6.43796	4.41436	7.36632	10.2992	9.80574	11.0084	11.3772						0.386968	0.445881	0.296495	0.00553256	0.00657058	0.00470231	0.473878	-0.948645	-0.501594	0.327653	-0.285183	-0.20814	A0A1S3PHE5	Glycine cleavage system P protein OS=Salmo salar OX=8030 GN=LOC106585394 PE=3 SV=1	8.95451	-2.97685	-1.74506	-0.888423	-2.12162	2.29219	1.85929
A0A1S3MIL1	12.9801	14.4318	13.5142	14.6773	13.9658	14.0617	13.3987	15.1946	13.8823	14.1908	13.3163	14.3786	14.8188	14.4054	14.1437	14.3443	12.4357	12.7607	13.0396	12.412	13.6883	14.3581	15.0189						0.0307904	0.041115	0.028178	0.28189	0.272837	0.19462	1.18574	-1.15552	-0.775106	0.164165	-0.285888	-0.171017	A0A1S3MIL1	transketolase-like protein 2 OS=Salmo salar OX=8030 GN=LOC100380727 PE=4 SV=1	13.8877	-0.907626	0.544074	-0.373526	0.789574	0.0780739	0.173974
A0A1S3LTW7	11.3772	9.69697	10.4615	10.6348	11.9549	11.9106	10.5314	11.6618	10.1421	9.43879	10.7228	10.8994	11.3934	12.183	11.7099	11.0362	8.33092	11.5793	9.15987	10.4919	10.5981	11.7814	12.043						0.20046	-0.241851	-0.163735	0.0562738	0.0659497	0.0466623	0.406014	-0.852583	-0.445983	0.220234	-0.286109	-0.188194	A0A1S3LTW7	Asparagine--tRNA ligase OS=Salmo salar OX=8030 GN=LOC106568532 PE=3 SV=1	10.8582	0.518972	-1.16126	-0.396728	-0.223428	1.09667	1.05237
C0H820	13.9012	13.6773	13.5018	13.5018	15.2251	15.2288	13.7099	14.8037	14.0102	13.6096	14.5981	13.6439	14.4512	13.9658	15.5981	14.1908	13.4893	12.9531	14.4512	14.4767	14.0276	14.1908	15.1277						0.610637	0.319882	0.256252	0.141739	-0.190438	-0.126141	0.0124967	-0.0143285	-0.0103573	0.273502	-0.286205	-0.199792	C0H820	Malate dehydrogenase OS=Salmo salar OX=8030 GN=MDHC PE=2 SV=1	14.1884	-0.287222	-0.511122	-0.686622	-0.686622	1.03668	1.04038
A0A1S3MEZ0	5.50144	7.41785	6.72792	5.67485	9.2738	8.62571	7.43463	8.04439	7.63662	5.95699	6.71425	7.99435	7.97728	9.59246	9.12928	8.11894	6.19967	5.81506	7.70736	7.02625	6.91886	9.20212	9.08215						0.534275	0.745037	0.452805	0.266806	0.359859	0.231365	0.125324	0.243515	0.141481	0.147857	-0.287285	-0.165056	A0A1S3MEZ0	protein RCC2 homolog OS=Salmo salar OX=8030 GN=LOC106572241 PE=4 SV=1	7.55531	-2.05387	-0.137464	-0.827394	-1.88046	1.71849	1.0704
A0A1S3PT89	9.35094	9.79766	9.10066	10.1293	10.8688	10.1421	10.0084	10.4512	9.82972	9.50184	9.90388	9.88874	10.3106	10.6795	10.8218	10.5411	9.63481	9.33985	9.29232	9.87344	9.48784	10.5507	10.4094						0.318277	0.18641	0.149378	0.450402	0.220599	0.180835	0.242103	-0.172309	-0.134026	0.407367	-0.287287	-0.219117	A0A1S3PT89	Pyruvate kinase OS=Salmo salar OX=8030 GN=LOC106587214 PE=3 SV=1	9.99629	-0.645347	-0.198627	-0.895627	0.133013	0.872513	0.145813
A0A1S3QJ36	10.7398	10.7313	10.6439	10.0224	11.7524	11.5934	11.2228	11.3332	10.9144	10.6348	10.5603	10.5603	11.5068	12.0934	11.6257	11.5887	10.5216	7.89482	7.45943	11.0566	10.973	11.1737	11.5459						0.289929	0.133135	0.111736	0.602891	0.22823	0.193574	1.16283	-1.90905	-1.04565	0.823023	-0.288124	-0.245262	A0A1S3QJ36	Cathepsin D OS=Salmo salar OX=8030 GN=LOC106592547 PE=3 SV=1	10.7891	-0.0492717	-0.0577717	-0.145172	-0.766672	0.963328	0.804328
A0A1S3T552	8.41363	9.46148	9.2854	9.28077	9.37938	9.08481	8.2854	7.66534	9.88722	7.17991	9.33985	8.96867	8.46761	9.55075	9.41151	6.83289	9.53138	9.61655	5.83292	8.49586	6.13545	9.22882	9.40088						0.16249	-0.266408	-0.163278	0.0175058	-0.0380428	-0.0219051	0.300293	-0.783371	-0.376576	0.127803	-0.28848	-0.156174	A0A1S3T552	Mitochondrial import inner membrane translocase subunit TIM44 OS=Salmo salar OX=8030 GN=LOC106613715 PE=3 SV=1	8.64072	-0.227087	0.820763	0.644683	0.640053	0.738663	0.444093
A0A1S3SBB1	6.54226	9.52552	8.8009	8.67596	11.2527	10.5793	8.7879	9.14975	9.04712	8.99435	7.67243	8.93369	8.46761	11.4305	10.5314	8.02791	9.3443	7.21917	8.8009	7.90087	8.66178	11.1421	10.9069						0.145139	0.27574	0.160071	0.122318	-0.328071	-0.163849	0.0250493	0.0686291	0.035584	0.107188	-0.289497	-0.144973	A0A1S3SBB1	transmembrane emp24 domain-containing protein 10-like OS=Salmo salar OX=8030 GN=LOC106608292 PE=3 SV=1	9.14762	-2.60536	0.377897	-0.346723	-0.471663	2.10508	1.43168
A0A1S3NDQ0	9.05257	8.47573	7.43463	8.37069	8.59246	9.19722	8.01681	9.05799	7.85175	8.48382	9.13699	9.13443	8.85175	8.31288	8.44294	8.79766	8.48784	7.85798	8.33985	7.98868	8.44294	8.63662	8.63662						0.292206	0.318341	0.218805	0.146977	-0.114809	-0.0884836	0.0883953	-0.104847	-0.0734686	0.418105	-0.289899	-0.221761	A0A1S3NDQ0	Essential for reactive oxygen species protein OS=Salmo salar OX=8030 GN=LOC106578881 PE=3 SV=1	8.50438	0.548185	-0.0286548	-1.06975	-0.133695	0.0880752	0.692835
A0A1S3LZ47	11.1548	12.4226	11.8057	13.1564	13.0154	13.1405	11.1293	12.7334	12.6773	11.5362	12.697	12.1421	12.8178	13.0258	12.9495	12.4252	12.2408	10.7482	11.3498	11.6926	11.4305	12.9531	12.7814						0.0919836	0.128262	0.0850495	0.252517	0.299911	0.201954	0.496076	-0.688615	-0.424379	0.188904	-0.290279	-0.181086	A0A1S3LZ47	Coatomer subunit alpha OS=Salmo salar OX=8030 GN=copa PE=4 SV=1	12.262	-1.10717	0.160626	-0.456274	0.894426	0.753426	0.878526
A0A1S3R8V9	5.16427	9.58871	7.59246	9.44294	9.54689	9.66711	8.40088	10.4919	9.25739	8.71425	8.13443	9.35975	9.80252	9.98014	9.26679	8.75154	7.08746	9.31515	7.56224	7.18982	9.22159	10.0224	10.5118						0.37313	0.919357	0.443977	0.0524603	-0.076438	-0.0505539	0.0101981	0.0411892	0.0175485	0.128372	-0.290301	-0.156994	A0A1S3R8V9	syntaxin-binding protein 2-like OS=Salmo salar OX=8030 GN=LOC106600924 PE=3 SV=1	8.87271	-3.70844	0.715996	-1.28025	0.570226	0.674176	0.794396
A0A1S3P5Q0	10.8611	9.87191	9.71939	8.72792	9.94544	9.44294	7.96578	9.76818	9.81698	8.61102	9.21675	9.26444	8.76155	9.85331	9.65464	10.0224	9.86728	9.49985	8.26679	8.44708	8.64746	9.03617	9.82972						0.521985	-0.567776	-0.378185	0.220678	0.292377	0.191001	0.382461	-0.583772	-0.352445	0.212751	-0.29048	-0.188107	A0A1S3P5Q0	Triosephosphate isomerase OS=Salmo salar OX=8030 GN=LOC106583351 PE=3 SV=1	9.35209	1.50901	0.519819	0.367299	-0.624171	0.593349	0.0908487
A0A1S3SFY7	11.5507	12.6684	12.7545	12.8591	13.0276	12.9801	11.8138	13.3987	13.0751	11.3718	11.2877	13.043	13.1501	13.5864	12.4589	12.4564	11.9069	10.8688	12.3163	11.8533	12.2107	12.9712	13.0154						0.175195	-0.263786	-0.166395	0.0887691	0.107871	0.0748299	0.707857	-0.76087	-0.503879	0.269387	-0.292411	-0.201996	A0A1S3SFY7	Adenosylhomocysteinase OS=Salmo salar OX=8030 GN=LOC106609228 PE=3 SV=1	12.462	-0.911252	0.206448	0.292548	0.397148	0.565648	0.518148
C0HAL2	12.3636	12.0634	11.5981	11.9513	14.5265	13.9476	13.3443	13.3581	12.865	12.6707	12.5934	12.2318	13.3718	14.0276	13.863	13.2674	12.1861	11.1421	10.8611	12.6839	12.7292	13.6662	13.9106	+				ISAV_24_Control_24	1.55787	0.596127	0.494203	0.188188	-0.1617	-0.120941	0.740134	-0.597644	-0.431305	0.611841	-0.54665	-0.383976	C0HAL2	Elongation factor 1-alpha OS=Salmo salar OX=8030 GN=EF1A2 PE=2 SV=1	12.8358	-0.472174	-0.772374	-1.23767	-0.884474	1.69073	1.11183
B5X2F0	12.2228	12.3134	12.1954	12.2992	13.2046	12.9784	12.0868	12.8337	12.2906	12.0362	11.9837	12.3134	12.5362	12.9784	13.1163	12.5411	12.2527	12.1389	11.5265	11.8178	12.3021	12.8975	12.9088						0.521735	-0.101725	-0.0933381	0.0205136	0.017159	0.0133586	0.704978	-0.285014	-0.239163	0.355087	-0.294329	-0.216862	B5X2F0	Aspartate aminotransferase OS=Salmo salar OX=8030 GN=AATM PE=2 SV=1	12.425	-0.202178	-0.111578	-0.229578	-0.125778	0.779622	0.553422
B5X3C0	9.98014	9.9571	10.8918	10.9144	11.2348	10.8057	10.2992	10.6439	10.2046	10.3772	10.7566	11.0498	10.42	11.0566	10.3219	9.92035	10.2288	9.81218	10.1293	10.0634	10.3219	10.7142	10.7056						0.192107	0.161194	0.121201	0.468597	-0.316187	-0.242277	0.507813	-0.379093	-0.283724	0.546247	-0.294606	-0.235572	B5X3C0	Glutathione reductase OS=Salmo salar OX=8030 GN=GSHR PE=2 SV=1	10.47	-0.489837	-0.512877	0.421823	0.444423	0.764823	0.335723
B5XBC8	8.35755	8.65821	8.53916	8.69697	8.23362	8.75489	7.76155	9.70563	8.45121	8.07146	8.77808	9.62936	9.46557	9.32193	8.89785	8.26209	8.51964	8.43463	8.51964	6.49346	9.13443	8.84235	8.79766						0.196298	0.169554	0.126474	0.317908	0.372936	0.249214	0.321434	-0.071672	-0.0655559	0.153433	-0.296949	-0.170593	B5XBC8	Retinoblastoma-binding protein 9 OS=Salmo salar OX=8030 GN=RBBP9 PE=2 SV=1	8.62291	-0.26536	0.0352996	-0.0837504	0.0740596	-0.38929	0.13198
A0A1S3QUL6	10.0084	10.3554	9.72451	9.98014	11.3106	10.6795	10.2527	10.8842	10.388	9.92481	9.57365	9.98014	10.5507	11.2992	11.1923	10.6883	9.69174	9.17493	8.21432	9.88722	10.0498	10.8057	11.1923						0.0866308	-0.0504541	-0.0416554	0.209133	0.150892	0.11725	1.27304	-0.990112	-0.710638	0.334877	-0.297956	-0.215951	A0A1S3QUL6	3-hydroxyisobutyrate dehydrogenase OS=Salmo salar OX=8030 GN=LOC106596865 PE=3 SV=1	10.2525	-0.244146	0.102854	-0.528036	-0.272406	1.05805	0.426954
B5DGK0	9.64024	9.98014	10.4512	9.96578	11.933	11.5018	9.42417	11.2228	9.82972	9.62936	10.1163	8.76155	9.94544	10.8842	12.2228	9.84549	10.0634	10.2167	7.55459	9.58684	9.71425	11.7977	11.7895						0.596899	-0.425102	-0.318139	0.144193	-0.295963	-0.166258	0.427636	-0.731101	-0.418125	0.135871	-0.298368	-0.163098	B5DGK0	High mobility group protein B2 OS=Salmo salar OX=8030 GN=hmgb2 PE=2 SV=1	10.2642	-0.623976	-0.284076	0.186984	-0.298436	1.66878	1.23758
A0A1S3PGC3	9.94983	8.9571	6.9542	8.14466	9.73132	9.62388	8.25267	9.39874	9.75489	9.69174	8.59619	8.50779	8.77479	9.783	9.2854	9.2854	9.0634	9.07682	6.36107	7.73471	8.75489	9.45327	9.86882						0.386867	0.636208	0.37009	0.0262488	0.0304949	0.0218203	0.115653	-0.334353	-0.161925	0.205225	-0.29873	-0.189381	A0A1S3PGC3	3-oxoacyl-[acyl-carrier-protein] reductase FabG-like OS=Salmo salar OX=8030 GN=LOC106585225 PE=4 SV=1	8.91324	1.03659	0.0438574	-1.95904	-0.768583	0.818077	0.710637
B9EMI7	9.81378	8.94544	9.70044	8.99435	9.68475	9.18982	9.224	9.99435	10.4094	10.0768	9.53333	9.25739	10.42	10.1293	10.5314	9.98014	7.85798	10.0768	7.34873	8.80413	9.54882	9.20701	9.20701		+			ISAV_48_Control_48	0.626611	0.455727	0.338495	1.73299	0.741959	0.602469	0.571769	-0.935663	-0.534327	0.644574	-0.331487	-0.266013	B9EMI7	40S ribosomal protein S17 OS=Salmo salar OX=8030 GN=RS17 PE=2 SV=1	9.47544	0.338338	-0.530002	0.224998	-0.481092	0.209308	-0.285622
B9EMI6	7.8009	8.47573	10.7228	9.51767	11.4357	11.4818	10.8376	10.0498	9.41151	8.59619	10.8138	9.04985	10.1293	11.7524	11.0901	10.388	8.17493	7.88264	10.7056	10.6439	9.50978	10.8611	11.5934						0.163695	0.338555	0.188353	0.0810589	-0.111288	-0.0744164	0.0692832	-0.208211	-0.100883	0.219388	-0.299209	-0.193548	B9EMI6	Coiled-coil domain-containing protein 134 OS=Salmo salar OX=8030 GN=CC134 PE=2 SV=1	10.0402	-2.2393	-1.56447	0.682604	-0.522526	1.3955	1.4416
A0A1S3SB33	9.7039	10.9944	9.14975	10.3987	10.9801	10.7814	9.42206	10.7977	10.7142	8.56224	10.1674	9.69349	9.39874	9.80252	10.6528	9.37721	10.697	7.88264	7.93664	9.86419	9.77314	10.5981	10.5411						0.177153	-0.277338	-0.172324	0.716392	-0.687478	-0.468345	0.624367	-1.22294	-0.639723	0.299718	-0.301188	-0.211912	A0A1S3SB33	SNW domain-containing protein 1-like OS=Salmo salar OX=8030 GN=LOC106608236 PE=3 SV=1	9.90824	-0.204336	1.08616	-0.758486	0.490464	1.07186	0.873164
A0A1S3PH49	12.0498	12.7121	11.4252	12.1196	13.5864	13.3021	12.2046	13.5981	12.2703	12.4331	11.6211	12.2378	13.0532	13.5627	13.2167	13.1228	12.2615	11.1485	10.2992	12.0189	12.4409	13.3443	13.6773						0.0719415	0.0638876	0.0484785	0.067591	0.0661199	0.0490238	0.700581	-0.840291	-0.53582	0.241815	-0.30243	-0.200611	A0A1S3PH49	Annexin OS=Salmo salar OX=8030 GN=LOC106585350 PE=3 SV=1	12.509	-0.459165	0.203135	-1.08377	-0.389365	1.07743	0.793135
C0H8T2	10.2644	9.75154	10.7814	11.3049	11.7895	11.5746	10.9293	11.0362	10.5411	9.78136	11.1228	11.4666	11.1674	11.8994	11.6528	11.1799	10.0768	11.3498	10.8994	10.6073	11.1674	11.3498	10.9944						0.155919	0.2024	0.13514	0.205091	0.142493	0.111709	0.193195	0.249769	0.166118	0.536583	-0.302656	-0.239965	C0H8T2	Thromboxane-A synthase OS=Salmo salar OX=8030 GN=THAS PE=2 SV=1	10.9864	-0.722039	-1.2349	-0.205039	0.318461	0.803061	0.588161
C0HAC7	10.7977	13.7099	11.1228	11.7566	13.8037	11.3219	8.45943	11.5362	12.9366	13.2167	12.1228	10.9801	12.5265	13.4512	12.2848	10.9513	11.2046	12.4094	8.75489	8.90989	8.29002	13.3718	13.3304						0.228692	0.46734	0.256395	0.366069	1.02312	0.462815	0.383751	-1.05713	-0.483769	0.0613947	-0.304822	-0.110455	C0HAC7	26S protease regulatory subunit 4 OS=Salmo salar OX=8030 GN=PRS4 PE=2 SV=1	11.6195	-0.821832	2.09037	-0.496732	0.137068	2.18417	-0.297632
A0A1S3LBT0	7.72792	8.82337	9.41785	9.62753	9.74315	9.16742	9.38802	9.783	9.49985	8.43463	9.39446	9.69697	10.2992	10.3443	10.1421	10.0634	8.27146	6.32921	9.18488	9.19967	8.78463	9.5812	9.31967		+			ISAV_48_Control_48	0.292403	0.357307	0.236581	2.2861	0.691855	0.595685	0.503936	-0.970652	-0.520126	0.645107	-0.299101	-0.244777	A0A1S3LBT0	cyclin-dependent kinase 18-like isoform X1 OS=Salmo salar OX=8030 GN=LOC106565629 PE=3 SV=1	9.22713	-1.49921	-0.403756	0.190724	0.400404	0.516024	-0.0597057
A0A1S3LBG1	11.1548	11.3106	11.6839	11.5793	12.1923	12.0934	11.5362	11.8376	11.1163	11.2992	10.5411	11.5981	11.8017	12.6188	12.1228	11.5507	11.1611	11.1357	11.0224	11.4409	11.4252	11.6707	11.8956						0.536155	-0.29348	-0.23413	0.152071	0.108635	0.0853297	1.10282	-0.325752	-0.283768	0.83444	-0.306817	-0.259143	A0A1S3LBG1	protein transport protein Sec61 subunit alpha isoform B OS=Salmo salar OX=8030 GN=LOC106565561 PE=3 SV=1	11.556	-0.401217	-0.245417	0.127883	0.0232826	0.636283	0.537383
B5X4S9	13.2747	13.2571	12.8337	12.7628	13.3853	13.3718	12.4691	13.6551	13.1815	13.158	13.1706	13.1784	13.1548	13.3304	13.3987	13.0102	12.8057	11.6393	10.697	12.4717	12.9293	13.0154	13.2363						0.465172	0.140026	0.123271	0.00390488	0.00319505	0.00250941	1.24437	-1.31804	-0.85867	0.453203	-0.307164	-0.235443	B5X4S9	Chloride intracellular channel protein OS=Salmo salar OX=8030 GN=CLIC4 PE=2 SV=1	12.9299	0.344835	0.327235	-0.0961652	-0.167065	0.455435	0.441935
A0A1S3L3K3	9.31061	9.03342	7.69349	8.59246	8.2854	6.40759	7.30722	9.06609	8.60733	10.2761	7.72792	5.26679	6.21723	8.3836	8.81698	6.56259	9.40088	9.71081	4.2966	5.51518	8.89482	7.37504	8.04985						0.255182	-0.687955	-0.327174	0.116211	-0.271474	-0.145276	0.221975	-0.854733	-0.338225	0.12497	-0.307854	-0.160133	A0A1S3L3K3	PDZ and LIM domain protein 5-like isoform X1 OS=Salmo salar OX=8030 GN=LOC106564051 PE=4 SV=1	7.86078	1.44983	1.17264	-0.167293	0.731677	0.424617	-1.45319
B5RI21	10.3554	11.0634	9.89482	10.3554	11.1357	10.8376	9.90388	10.5314	11.043	10.7056	9.76155	10.2761	10.7649	11.1737	10.9944	10.7649	10.1033	10.42	9.79116	9.53916	9.89785	10.9658	10.7731						0.0273775	0.0293546	0.0214684	0.529011	0.322293	0.251504	0.422258	-0.312426	-0.236099	0.29887	-0.308169	-0.21519	B5RI21	Aflatoxin B1 aldehyde reductase member 2 OS=Salmo salar OX=8030 GN=ARK72 PE=2 SV=1	10.4805	-0.125127	0.582873	-0.585707	-0.125127	0.655173	0.357073
B5X8A4	10.1674	10.0901	10.0084	10.0362	10.697	10.6795	9.70217	10.2046	10.2167	10.1293	9.9542	9.88722	10.2046	11.3987	11.1799	10.2288	10.2761	9.78136	9.56224	8.93664	9.63844	10.4305	11.043						0.128342	-0.028672	-0.026453	0.505681	0.432213	0.310565	0.500875	-0.202291	-0.171224	0.242674	-0.308659	-0.203543	B5X8A4	dehydrogenase/reductase SDR family member 1 OS=Salmo salar OX=8030 GN=DHRS1 PE=2 SV=1	10.1936	-0.0262117	-0.103512	-0.185212	-0.157412	0.503388	0.485888
C0H976	12.5627	12.6439	10.0084	11.5934	13.5746	13.0084	11.42	12.7752	12.1196	12.888	11.2408	11.0084	12.3387	12.3276	13.6325	12.1861	12.6165	12.0327	8.55842	11.0362	12.2348	12.9366	13.3304						0.0525982	0.112099	0.0640928	0.0449578	-0.0733092	-0.0467299	0.191781	-0.632864	-0.277068	0.177619	-0.310049	-0.184585	C0H976	Inosine-5'-monophosphate dehydrogenase OS=Salmo salar OX=8030 GN=IMDH1 PE=2 SV=1	12.0902	0.47253	0.55373	-2.08177	-0.49677	1.48443	0.91823
B5XGP5	11.1737	10.9873	10.4717	11.0014	11.1799	9.93811	9.51964	10.8376	10.4717	11.1163	10.6795	10.9218	11.1033	10.5699	10.8765	10.5699	10.6439	10.1923	8.08746	9.45533	10.6348	9.70217	10.4409						0.214523	-0.111171	-0.0921209	0.454277	0.411058	0.292181	0.911149	-1.2673	-0.752978	0.266953	-0.310526	-0.209955	B5XGP5	Proteasome subunit alpha type OS=Salmo salar OX=8030 GN=PSA6 PE=2 SV=1	10.4598	0.713913	0.527513	0.0119126	0.541613	0.720113	-0.521677
B5X4S5	5.38504	6.79446	7.59246	6.72792	10.0634	9.6987	9.17742	9.09803	6.9542	6.24031	7.74147	7.45121	9.42417	10.4717	9.89026	9.18982	6.49119	6.53812	7.62205	9.09011	8.08215	9.76321	9.85331						0.362162	0.47183	0.301814	0.265859	0.234595	0.172098	0.157862	0.258819	0.159427	0.27614	-0.312192	-0.212671	B5X4S5	Aspartate--tRNA ligase cytoplasmic OS=Salmo salar OX=8030 GN=SYDC PE=2 SV=1	8.2322	-2.84716	-1.43774	-0.639745	-1.50428	1.8312	1.4665
B5X307	8.67243	9.44708	9.37938	8.96867	10.3219	10.2288	8.66889	9.61102	9.65642	8.84235	9.11374	8.61102	9.07414	10.42	10.1293	8.9571	8.94251	8.12412	10.3106	8.53138	9.98014	9.29692	9.77314						0.0757107	-0.0610032	-0.0473118	0.0409947	-0.0625427	-0.0408761	0.00510706	0.00886106	0.00562453	0.2566	-0.31227	-0.208434	B5X307	GTP-binding protein Rheb OS=Salmo salar OX=8030 GN=RHEB PE=2 SV=1	9.35048	-0.67805	0.0965996	0.0288996	-0.38181	0.97142	0.87832
A0A1S3MMV4	10.1674	11.0084	10.8533	10.9366	11.2935	10.6348	11.1421	10.5018	11.3276	10.697	10.8297	10.8297	11.4767	11.2703	11.1861	10.1033	10.5411	9.78627	9.24793	10.5699	10.42	10.4094	10.9144						0.318445	0.179543	0.144948	0.119186	0.116054	0.0851489	1.14081	-0.883017	-0.635837	0.673918	-0.314659	-0.256817	A0A1S3MMV4	scaffold attachment factor B2-like isoform X1 OS=Salmo salar OX=8030 GN=LOC106573542 PE=4 SV=1	10.7021	-0.534657	0.306343	0.151243	0.234543	0.591443	-0.0672565
A0A1S3RRG4	8.92481	9.21917	9.83763	9.55459	10.7731	10.2644	9.29921	10.8918	9.35535	8.97728	8.99435	9.44915	10.0224	10.3332	11.0293	9.98014	9.11894	8.01681	8.33092	9.17243	9.80735	10.5118	10.4717						0.350927	-0.190017	-0.154123	0.026767	0.0340943	0.0237408	1.25249	-0.895161	-0.657672	0.271156	-0.316341	-0.213519	A0A1S3RRG4	heterogeneous nuclear ribonucleoprotein H isoform X2 OS=Salmo salar OX=8030 GN=hnrh1 PE=4 SV=1	9.66678	-0.741965	-0.447605	0.170855	-0.112185	1.10632	0.597625
O57560	12.1548	12.3134	11.6528	11.8258	12.1131	11.9979	11.4041	12.3078	12.4147	12.1098	11.5118	12.0189	11.8918	12.3799	12.4564	11.9256	11.9293	11.769	10.7731	11.1737	11.6073	11.8533	11.9218						0.0390255	0.0270741	0.0218242	0.368203	0.207697	0.166881	0.664048	-0.496247	-0.36727	0.575928	-0.316666	-0.251739	O57560	Nucleoside diphosphate kinase OS=Salmo salar OX=8030 GN=LOC100136353 PE=2 SV=1	11.8916	0.26323	0.42183	-0.23877	-0.0657696	0.22153	0.10633
A0A1S3LWS6	6.79442	6.90689	6.78136	7.12928	8.76487	8.47573	7.04439	7.90087	7.49185	7.32193	7.52356	7.62936	8.46352	9.08481	9.25267	8.31741	6.90689	5.53398	6.35755	7.60733	7.21917	8.85798	8.50383	+				ISAV_24_Control_24	2.91197	0.588688	0.533855	0.826505	0.733136	0.508024	0.899599	-0.636845	-0.472746	0.000377155	0.000609875	0.00039659	A0A1S3LWS6	long-chain-fatty-acid--CoA ligase 3-like OS=Salmo salar OX=8030 GN=LOC106568845 PE=3 SV=1	7.64651	-0.852087	-0.739617	-0.865147	-0.517227	1.11836	0.829223
A0A1S3LL15	10.7649	11.888	11.0362	10.7313	12.6371	12.4014	12.279	11.7356	9.85331	9.66534	11.3554	11.6926	11.8455	12.9819	12.4512	11.8376	9.15482	9.04985	10.4512	11.4919	11.4717	12.1892	12.6325			+		IPNV_24_Control_24	0.340984	-0.463434	-0.292981	0.0159725	0.0157945	0.011834	1.59263	-1.55313	-1.03959	0.409907	-0.31695	-0.23627	A0A1S3LL15	Citrate synthase OS=Salmo salar OX=8030 GN=LOC106567176 PE=3 SV=1	11.3738	-0.608905	0.514195	-0.337605	-0.642505	1.26329	1.02759
C0HA06	10.3332	10.5118	10.7228	11.1033	11.9513	11.4969	11.6439	11.388	10.5699	10.6257	11.2527	11.2408	12.0768	11.9694	11.3163	11.6618	10.4305	9.92926	11.2107	10.9513	11.4252	11.42	11.4147						0.457826	0.254504	0.203555	0.26655	0.136062	0.112434	0.147883	-0.14429	-0.105448	0.957926	-0.317217	-0.271279	C0HA06	Cleavage stimulation factor 77 kDa subunit OS=Salmo salar OX=8030 GN=CSTF3 PE=2 SV=1	11.1585	-0.825333	-0.646733	-0.435733	-0.055233	0.792767	0.338367
M4V3H0	10.4818	11.0967	10.6795	11.3387	11.7356	11.5555	10.1674	12.0084	11.3498	11.2046	10.2288	10.7814	12.2137	12.2615	12.3247	11.8416	10.7482	10.0901	9.78463	10.0084	11.1163	11.1984	11.8727						0.00848096	-0.00803685	-0.00609741	0.955397	0.793644	0.557095	1.04067	-0.691536	-0.519523	0.226779	-0.317765	-0.203244	M4V3H0	40S ribosomal protein S4 OS=Salmo salar OX=8030 GN=rs4 PE=2 SV=1	11.1343	-0.65248	-0.0375796	-0.45478	0.20442	0.60132	0.42122
A0A1S3NRC6	15.2363	16.4767	15.0992	14.8238	15.6718	15.9362	15.049	15.9499	16.2823	16.1655	14.997	14.8965	15.5537	15.7018	15.8751	14.9012	15.4512	14.1196	12.2258	15.0405	15.5356	14.7885	15.968						0.127057	0.176316	0.115958	0.188268	-0.143734	-0.110611	0.796522	-1.4768	-0.779401	0.419598	-0.318551	-0.238323	A0A1S3NRC6	Transgelin OS=Salmo salar OX=8030 GN=LOC106580821 PE=3 SV=1	15.2933	-0.0569696	1.18343	-0.19407	-0.46947	0.37853	0.64293
A0A1S3R9E7	10.2046	10.4512	10.7895	10.1421	11.1485	11.2408	10.9658	11.3276	10.5793	9.86264	10.1033	10.8688	11.1799	11.6257	11.2992	10.9366	9.90989	8.87958	10.1421	10.6528	10.4094	10.9658	11.3772						0.056486	-0.0433397	-0.0341079	0.22069	0.0897145	0.0771503	1.01656	-0.752994	-0.550346	0.694705	-0.319343	-0.26113	A0A1S3R9E7	Phenylalanine--tRNA ligase OS=Salmo salar OX=8030 GN=LOC106601350 PE=3 SV=1	10.6549	-0.450283	-0.203683	0.134617	-0.512783	0.493617	0.585917
A0A1S3MWB6	9.63662	9.88111	9.70217	9.90087	9.64386	9.45327	9.09803	9.76818	9.42417	8.51964	9.83605	10.7313	9.05528	10.2046	9.33539	10.0498	9.47978	7.98299	7.41785	9.11374	9.26209	9.56605	8.73809			+		IPNV_24_Control_24	0.122823	-0.152401	-0.104109	0.217736	0.170437	0.129807	1.44908	-1.48665	-0.97776	0.688392	-0.32084	-0.261768	A0A1S3MWB6	calcium-binding protein 39-like OS=Salmo salar OX=8030 GN=LOC106575510 PE=3 SV=1	9.38265	0.253971	0.498461	0.319521	0.518221	0.261211	0.0706209
B5X9N9	10.6883	10.4512	9.10852	9.79116	11.4969	10.8688	10.42	10.8218	9.66178	9.98014	10.2992	9.87344	10.4717	10.9293	11.3163	10.6883	10.6348	9.19229	4.56072	9.96434	10.6073	10.7649	10.9873						0.0519819	-0.0561445	-0.0407033	0.0624628	-0.0504861	-0.0392352	0.537638	-1.88051	-0.726189	0.462932	-0.320901	-0.244454	B5X9N9	Rae1 protein homolog OS=Salmo salar OX=8030 GN=RAE1L PE=2 SV=1	10.1556	0.532713	0.295613	-1.04707	-0.364427	1.34131	0.713213
B5X3E4	6.13371	7.22882	6.0045	8.36632	8.90989	8.49586	5.65369	8.75489	6.60881	7.83289	7.05528	7.58496	7.01123	9.10591	9.49586	8.67596	7.35755	4.51739	6.8047	7.03396	5.332	8.91588	9.24317						0.219345	0.337149	0.20873	0.269922	0.618655	0.318008	0.299529	-0.706788	-0.35755	0.099196	-0.322327	-0.14709	B5X3E4	T-complex protein 1 subunit gamma OS=Salmo salar OX=8030 GN=TCPG PE=2 SV=1	7.48362	-1.34991	-0.254799	-1.47912	0.882701	1.42627	1.01224
A0A1S3SZ20	10.9293	11.5216	10.8611	10.5793	12.4041	12.3718	11.8337	12.1293	11.7482	11.2107	11.1737	11.4094	12.0768	12.933	12.4919	11.7398	9.92035	10.0224	10.42	11.446	11.388	12.0934	12.5216			+		IPNV_24_Control_24	0.87546	0.412668	0.333419	0.16743	0.125646	0.0973904	1.61702	-0.851922	-0.672544	0.485462	-0.322433	-0.247611	A0A1S3SZ20	echinoderm microtubule-associated protein-like 2 isoform X5 OS=Salmo salar OX=8030 GN=LOC106612693 PE=3 SV=1	11.5315	-0.602241	-0.0099413	-0.670441	-0.952241	0.872559	0.840259
A0A1S3MBA6	10.1923	10.1923	9.23122	10.2046	12.8899	12.7099	10.3106	12.4512	9.96578	10.1923	10.2046	10.1923	11.5555	12.3961	12.9311	11.5887	9.62753	8.88264	8.81698	10.5216	11.4041	12.3663	12.7773						0.312333	0.183641	0.147134	0.0134937	0.0274463	0.0162739	1.18727	-0.846041	-0.622588	0.158191	-0.323099	-0.181069	A0A1S3MBA6	Eukaryotic translation initiation factor 2 subunit 1 OS=Salmo salar OX=8030 GN=LOC106571672 PE=3 SV=1	10.9393	-0.747041	-0.747041	-1.70812	-0.734741	1.95056	1.77056
B5X1T4	8.96	10.0362	7.74819	9.32418	10.6528	10.5118	9.09803	10.0224	9.6865	10.2288	7.84549	7.92481	9.64926	10.9873	10.7977	8.77808	8.87652	8.75822	9.85019	8.26209	9.14721	10.4919	11.0835						0.0430528	-0.0957319	-0.0539593	0.00976957	-0.0181849	-0.0111861	0.0813451	0.144505	0.0883422	0.172938	-0.325092	-0.187959	B5X1T4	Cell division protein kinase 2 OS=Salmo salar OX=8030 GN=CDK2 PE=2 SV=1	9.50962	-0.549616	0.526584	-1.76143	-0.185436	1.14318	1.00218
B5X8P6	11.0967	11.1033	10.5603	10.8218	11.0084	10.7977	10.9586	11.3934	11.1485	10.7814	10.5887	10.9144	11.0901	11.0014	10.8918	11.2107	11.1674	11.2408	10.4094	10.42	10.8765	10.8297	10.7313						0.0766135	-0.0372934	-0.0317399	0.0213623	0.00898576	0.00786023	0.0565723	0.043673	0.0343864	1.03292	-0.325129	-0.279623	B5X8P6	Glutathione peroxidase OS=Salmo salar OX=8030 GN=GPX7 PE=2 SV=1	10.9149	0.181817	0.188417	-0.354583	-0.0930826	0.0935174	-0.117183
A0A1S3RH77	11.0566	10.6439	10.8376	11.1674	11.4512	11.1098	10.3106	10.6883	10.944	10.8533	9.61655	10.9586	10.5314	10.8297	11.1861	10.7142	10.9586	10.2877	9.67419	10.2761	10.5887	10.5699	10.8218						0.427979	-0.333287	-0.24752	0.0960455	-0.0746102	-0.0581054	0.894082	-0.619566	-0.462526	0.558256	-0.325859	-0.256122	A0A1S3RH77	UDP-glucose 6-dehydrogenase OS=Salmo salar OX=8030 GN=LOC106603042 PE=3 SV=1	10.699	0.357633	-0.055067	0.138633	0.468433	0.752233	0.410833
A0A1S3PK88	11.2527	11.4767	11.2819	11.9031	11.5507	11.1163	12.3304	12.6551	11.3163	11.5934	9.76487	10.8688	12.3526	11.1799	11.5216	11.6257	11.3106	11.7185	11.2703	11.8376	11.7142	11.4666	11.3219						0.66419	-0.592776	-0.4147	0.227397	-0.243179	-0.170032	0.0756162	-0.0454709	-0.0374521	0.386162	-0.328036	-0.239212	A0A1S3PK88	ubiquitin-conjugating enzyme E2 L3 OS=Salmo salar OX=8030 GN=ube2l3 PE=3 SV=1	11.4969	-0.244247	-0.0202465	-0.215047	0.406153	0.0537535	-0.380647
B5X300	9.54689	11.6119	12.5411	12.3304	13.6439	13.464	12.9961	13.0668	12.412	10.5887	12.4331	12.6729	13.0984	13.9476	12.944	12.0224	11.5314	8.77479	12.5675	13.26	12.0498	13.4383	13.1082						0.253548	0.519098	0.282637	0.283865	-0.289607	-0.203363	0.169233	-0.54969	-0.244851	0.417224	-0.328604	-0.24361	B5X300	rRNA 2'-O-methyltransferase fibrillarin-like OS=Salmo salar OX=8030 GN=FBRL PE=2 SV=1	12.35	-2.80312	-0.738108	0.191092	-0.0196078	1.29389	1.11399
A0A1S3R303	8.71768	10.9944	8.37069	9	11.769	11.3443	10.388	12.0189	11.1485	10.388	9.73132	7.76155	11.1737	10.4919	11.9031	11.1799	10.9366	9.57554	5.27798	9.96578	10.8455	11.4094	11.9837						0.206813	0.486662	0.251584	0.16137	-0.192913	-0.132117	0.161869	-0.673959	-0.260445	0.237823	-0.328962	-0.210874	A0A1S3R303	catenin alpha-1-like OS=Salmo salar OX=8030 GN=LOC106599912 PE=3 SV=1	10.2772	-1.55951	0.717207	-1.9065	-1.27719	1.49181	1.06711
A0A1S3RAH8	7.40939	9.42417	6.31288	8.76487	9.85487	9.20945	7.33985	9.93074	8.14975	7.74819	7	8.42626	9.07682	8.01681	10.3554	9.45327	5.33411	5.70874	9.21917	7.24793	8.70044	9.66889	9.40088						0.0687818	-0.146777	-0.0833217	0.0652199	0.141834	0.0799722	0.400944	-1.22382	-0.526934	0.15556	-0.329194	-0.18176	A0A1S3RAH8	Serine/threonine-protein phosphatase OS=Salmo salar OX=8030 GN=LOC106601579 PE=3 SV=1	8.33708	-0.927692	1.08709	-2.0242	0.427788	1.51779	0.872368
A0A1S3PVB2	11.5507	13.3304	12.9996	13.3581	13.6211	13.5746	13.5142	13.412	13.5981	11.7607	13.3304	13.5018	13.3987	14.0951	13.0984	13.3163	12.9274	11.1799	12.2318	13.4512	12.4615	13.6439	13.2482						0.149337	0.238028	0.148013	0.088041	-0.0533845	-0.0437511	0.468645	-0.696668	-0.419519	0.588871	-0.329305	-0.260658	A0A1S3PVB2	Ubiquitin carboxyl-terminal hydrolase OS=Salmo salar OX=8030 GN=LOC106587349 PE=3 SV=1	13.0697	-1.51904	0.260657	-0.0701435	0.288357	0.551357	0.504857
B5X6K3	10.9873	11.1033	11.0224	11.2935	12.3498	11.9944	10.6883	11.7482	11.9403	11.7731	11.3772	11.6119	11.9069	12.4486	12.6662	11.5068	10.3987	10.5793	8.24793	10.3332	10.8533	11.6257	11.7649	+				ISAV_24_Control_24	2.22442	0.574055	0.5044	0.440469	0.43698	0.302689	1.07564	-1.3596	-0.833221	0.515912	-0.550896	-0.369453	B5X6K3	Acidic leucine-rich nuclear phosphoprotein 32 family member A OS=Salmo salar OX=8030 GN=AN32A PE=2 SV=1	11.314	-0.326667	-0.210667	-0.291567	-0.0204665	1.03583	0.680433
A0A1S3KLJ5	8.82972	9.07146	10.6348	10.7228	10.1799	10.3554	10.5411	10.3663	9.41996	7.96578	9.64024	10.0498	10.8918	11.3826	11.1163	10.4305	7.9542	8.58496	9.47167	10.0362	7.44294	10.1033	10.2992		+			ISAV_48_Control_48	0.346318	-0.545742	-0.325564	1.48867	0.594631	0.489515	0.789768	-1.14442	-0.673781	0.62041	-0.890267	-0.529253	A0A1S3KLJ5	Sorting nexin-1 OS=Salmo salar OX=8030 GN=LOC106560773 PE=3 SV=1	9.80395	-0.974233	-0.732493	0.830847	0.918847	0.375947	0.551447
A0A1S3L8D7	6.6865	7.39232	7.81378	6.35755	7.94251	9.15482	8.17991	6.70044	9.08746	7.24793	7.83289	7.60733	8.40088	10.3772	8.20945	8.81378	7.39232	5.90207	5.86567	8.10852	6.20163	8.57743	7.76155						0.853155	0.881365	0.580322	0.64993	0.955911	0.560668	0.534035	-0.67585	-0.429244	0.179625	-0.332136	-0.192991	A0A1S3L8D7	Calpain inhibitor OS=Salmo salar OX=8030 GN=ical PE=3 SV=1	7.72235	-1.03585	-0.330025	0.0914348	-1.3648	0.220165	1.43247
A0A1S3T0F2	7.18982	8.46761	6.47735	8.8392	9.89633	9.34207	6.84549	8.52356	8.53138	9.19476	6.88264	8.14466	9.02514	9.73471	10.1548	8.44708	8.02791	7.11894	6.65957	6.49906	6.76694	9.79604	10.2167						0.246519	0.444863	0.256496	0.395034	0.688573	0.39015	0.262997	-0.474691	-0.273924	0.103255	-0.332167	-0.152125	A0A1S3T0F2	Replication protein A subunit OS=Salmo salar OX=8030 GN=LOC106612933 PE=3 SV=1	8.29486	-1.10504	0.172751	-1.81751	0.544341	1.60147	1.04721
A0A1S3QDD3	7.15626	5.59694	7.12928	6.97728	7.56986	8.18488	8.05528	7.41785	7.37504	6.49346	6.54226	6.96578	8.52356	8.93369	7.98868	6.75489	5.72247	6.53138	6.02237	8.11894	5.24337	8.37504	8.15987						0.111911	0.129195	0.0904865	0.187689	0.24324	0.161286	0.592289	-0.622867	-0.419322	0.167355	-0.332662	-0.18811	A0A1S3QDD3	LOW QUALITY PROTEIN: epsin-2-like OS=Salmo salar OX=8030 GN=LOC106591320 PE=3 SV=1	7.21037	-0.0541065	-1.61343	-0.0810865	-0.233087	0.359493	0.974513
A0A1S3PEA4	9.59059	10.6348	10.6439	10.4919	10.8994	10.8376	10.2877	10.3772	10.6883	10.3987	10.4094	10.5793	10.6439	11.0154	10.6348	10.5018	10.0224	8.96578	9.67948	9.82972	10.0901	11.0835	10.0634						0.283574	0.178649	0.141579	0.204036	0.0985029	0.0826815	0.980645	-0.784399	-0.561838	0.473424	-0.3338	-0.253003	A0A1S3PEA4	RBR-type E3 ubiquitin transferase OS=Salmo salar OX=8030 GN=LOC106584867 PE=4 SV=1	10.3639	-0.773283	0.270927	0.280027	0.128027	0.535527	0.473727
B5XBV5	11.6707	11.3049	8.94251	9.61839	11.0967	10.7649	9.34207	11.5793	10.9366	11.9944	9.45327	8.5157	10.7056	9.5216	11.5411	10.5018	11.4305	10.9293	6.19771	9.48583	10.9944	10.3219	10.6439						0.0553362	-0.159129	-0.079038	0.0722441	-0.128203	-0.0783952	0.213836	-0.86498	-0.333161	0.232892	-0.334253	-0.211644	B5XBV5	Cysteine and Glycine-rich protein 2 OS=Salmo salar OX=8030 GN=CSRP2 PE=2 SV=1	10.3258	1.34491	0.979114	-1.38328	-0.707396	0.770914	0.439114
A0A1S3KUY7	8.33539	9.16239	8.43879	9.19229	9.32868	8.44708	7.8009	9.15228	8.91886	8.42206	8.64024	9.28077	9.19967	9.67243	9.42417	8.90087	8.35315	7.94837	6.40259	7.67243	8.34873	8.71081	8.65464						0.0391339	0.0332689	0.0256941	0.791381	0.617047	0.444978	1.07103	-1.21418	-0.775152	0.338787	-0.335587	-0.235736	A0A1S3KUY7	Diphosphomevalonate decarboxylase OS=Salmo salar OX=8030 GN=LOC106562275 PE=3 SV=1	8.62642	-0.291027	0.535973	-0.187627	0.565873	0.702263	-0.179337
A0A1S3NBQ1	6.52346	9.50779	8.81698	9.14466	11.4041	10.8455	9.56415	10.1293	8.40939	7.33092	6.84549	8.96578	10.7895	12.1517	11.5216	11.2527	6.89482	7.08746	10.0362	8.41785	8.19476	12.0189	11.9622						0.30987	-0.610329	-0.333492	0.981165	0.943112	0.631569	0.160925	-0.492073	-0.227259	0.109602	-0.337331	-0.157755	A0A1S3NBQ1	ras suppressor protein 1 isoform X2 OS=Salmo salar OX=8030 GN=rsu1 PE=4 SV=1	9.47023	-2.94677	0.0375635	-0.653247	-0.325567	1.93387	1.37527
B5X7J4	8.8392	8.96867	9.51767	9.1267	9.79279	9.99435	9.37504	9.70217	9.49985	7.76155	8.43045	9.21917	9.80252	10.2046	10.4409	9.69523	9.17493	7.30378	8.52356	9.21189	9.02514	9.60363	9.67419						0.403869	-0.385307	-0.271296	0.720495	0.319707	0.262795	0.761214	-0.778972	-0.522542	0.834953	-0.337377	-0.280636	B5X7J4	60S ribosomal protein L3 OS=Salmo salar OX=8030 GN=RL3 PE=2 SV=1	9.256	-0.416799	-0.287329	0.261671	-0.129299	0.536791	0.738351
B5X0S5	8.26209	8.75154	8.96578	9.63118	10.2877	9.60548	8.18982	9.46761	9.11114	8.7039	9.21675	9.35975	9.37069	10.2644	10.2877	8.91588	7.87652	7.85175	6.65821	8.224	8.47573	9.63118	9.86882			+		IPNV_24_Control_24	0.251337	0.195234	0.14824	0.234815	0.322025	0.207197	1.53622	-1.44049	-0.976299	0.226304	-0.337722	-0.211085	B5X0S5	Tubulin alpha chain OS=Salmo salar OX=8030 GN=TBA PE=2 SV=1	8.99903	-0.736937	-0.247487	-0.033247	0.632153	1.28867	0.606453
A0A1S3PTL2	6.23266	8.43045	8.02237	9.01681	10.1163	9.91289	7.09803	9.13955	7.46761	8.12412	7.90689	7.33092	8.11374	8.66534	9.85175	8.12412	7.90087	6.5744	7.67948	6.63081	8.54689	9.84706	9.89026						0.130676	-0.218189	-0.134016	0.184598	-0.377967	-0.209852	0.281103	-0.540655	-0.302273	0.122629	-0.337947	-0.166469	A0A1S3PTL2	thymidine kinase 2 mitochondrial-like isoform X1 OS=Salmo salar OX=8030 GN=LOC106587284 PE=4 SV=1	8.28797	-2.05531	0.14248	-0.2656	0.72884	1.82833	1.62492
A0A1S3LJY3	8.28077	9.99435	9.14721	10.6707	9.68299	10.944	6.04221	10.9801	10.1548	8.93369	9.61102	9.19476	7.17991	10.2992	10.4818	5.35755	6.37678	9.62936	9.85175	7.49985	9.37504	9.62753	9.79442						0.0292584	-0.0496736	-0.0313834	0.260473	-1.08271	-0.400203	0.340035	-0.903952	-0.425977	0.0967254	-0.338122	-0.148367	A0A1S3LJY3	keratin type I cytoskeletal 18-like isoform X1 OS=Salmo salar OX=8030 GN=LOC106566972 PE=3 SV=1	9.09173	-0.81096	0.90262	0.05548	1.57897	0.59126	1.85227
B5DG10	9.96578	10.2527	8.33985	9.2503	11.3718	11.2046	10.3987	11.1984	7.5157	8.69349	9.92481	10.0224	11.1228	10.9873	11.4767	10.7731	6.78136	10.2877	9.27845	9.6987	10.1799	11.3718	11.5699						0.228091	-0.413058	-0.238925	0.0627012	0.0466101	0.0368812	0.271116	-0.669643	-0.333587	0.277834	-0.338323	-0.224873	B5DG10	Elongation factor 1-alpha OS=Salmo salar OX=8030 GN=ef1a PE=2 SV=1	10.0724	-0.106665	0.180255	-1.7326	-0.822145	1.29935	1.13215
A0A1S3N5R0	12.5887	13.0084	12.7545	12.3934	14.0532	13.6551	12.5507	13.1244	12.9819	13.2703	12.1548	12.6751	13.3443	13.863	14.1196	13.2318	13.0481	12.8669	12.4067	12.4767	12.989	13.0718	13.4893						0.115215	0.0842772	0.0662669	0.320468	0.293802	0.211599	0.14925	0.0876742	0.071747	0.38264	-0.339148	-0.24455	A0A1S3N5R0	Sidoreflexin OS=Salmo salar OX=8030 GN=LOC106577244 PE=3 SV=1	13.0486	-0.459896	-0.0401957	-0.294096	-0.655196	1.0046	0.606504
A0A1S3PSX4	8.70044	9.24793	9.96145	9.45738	10.5411	10.5018	9.88264	10.2408	10.3554	9.17742	9.70736	9.47167	10.3987	11.1548	10.8842	9.90989	10.0224	8.29921	8.7879	8.98868	9.66534	10.5216	10.6257						0.410482	0.336152	0.246854	0.416973	0.295315	0.224795	0.230203	-0.305307	-0.199733	0.35444	-0.341259	-0.241206	A0A1S3PSX4	60S ribosomal protein L13 OS=Salmo salar OX=8030 GN=LOC106587182 PE=3 SV=1	9.84799	-1.14755	-0.600062	0.113458	-0.390612	0.693108	0.653808
A0A1S3LEZ4	11.8138	11.1421	11.4409	12.664	11.8918	11.2935	11.0566	12.5435	11.3987	11.2586	11.3163	12.0634	11.9476	11.4357	12.3526	12.4305	11.1485	11.6165	10.7977	11.0967	12.1643	11.0224	11.1357						0.280209	-0.255943	-0.185611	0.371827	0.345237	0.246026	0.612576	-0.577628	-0.401806	0.340875	-0.341584	-0.239049	A0A1S3LEZ4	Transporter OS=Salmo salar OX=8030 GN=LOC106566182 PE=3 SV=1	11.6101	0.203739	-0.467961	-0.169161	1.05394	0.281739	-0.316561
A0A1S3LRZ2	9.21917	9.44708	9.29232	9.07948	11.2877	10.9873	11.0224	10.9366	9.79116	9.35535	8.05528	9.2503	10.7228	11.2819	11.043	10.6528	9.68825	9.12412	8.633	10.3987	10.4615	10.9944	11.0084						0.14711	-0.146491	-0.106206	0.344812	-0.133343	-0.114375	0.15579	-0.111059	-0.0874016	0.957233	-0.342744	-0.289706	A0A1S3LRZ2	Proton-translocating NAD(P)(+) transhydrogenase OS=Salmo salar OX=8030 GN=LOC106568155 PE=3 SV=1	10.0753	-0.856178	-0.628268	-0.783028	-0.995868	1.21235	0.911952
A0A1S3RP58	10.2408	10.697	10.7482	10.5603	10.4919	10.4512	10.4919	9.98014	10.7731	9.3443	10.7895	10.7977	10.8918	11.1861	10.8218	10.7566	10.5699	10.1923	9.61655	10.6073	9.77643	10.1033	10.2408		+			ISAV_48_Control_48	0.13513	-0.135414	-0.0982499	1.93034	0.560293	0.484344	0.780931	-0.435339	-0.343246	0.346954	-0.171803	-0.141685	A0A1S3RP58	Procollagen-proline 4-dioxygenase OS=Salmo salar OX=8030 GN=LOC106603838 PE=3 SV=1	10.4404	-0.199588	0.256612	0.307812	0.119912	0.0515122	0.0108122
B5X966	13.5018	13.6439	13.4767	13.863	13.4512	12.7545	14.1674	13.8337	13.6211	13.464	13.3163	13.0918	13.92	13.4767	13.1877	13.6211	13.6211	13.1389	13.1066	13.2877	13.3718	13.0967	13.0751						0.872689	-0.248061	-0.216978	0.0003076	-0.000313997	-0.000234419	0.940648	-0.332496	-0.283158	0.505107	-0.343858	-0.262103	B5X966	Ubiquitin-conjugating enzyme E2 D4 OS=Salmo salar OX=8030 GN=UB2D4 PE=2 SV=1	13.4386	0.0631565	0.205257	0.0380565	0.424357	0.0125565	-0.684143
A0A1S3M257	13.0224	13.4252	12.8098	11.6439	13.1196	12.9766	13.0515	12.5627	13.2167	12.7956	12.964	12.7482	12.4767	12.9403	12.5093	11.8138	12.9031	11.5981	12.183	12.2586	12.5338	12.628	12.6773				+	IPNV_48_Control_48	0.205862	0.205837	0.147364	0.953469	-0.492575	-0.3897	0.388493	-0.497237	-0.320435	1.3803	-0.403193	-0.348735	A0A1S3M257	polyhomeotic-like protein 1 isoform X1 OS=Salmo salar OX=8030 GN=LOC106569996 PE=4 SV=1	12.646	0.376391	0.779191	0.163791	-1.00211	0.473591	0.330591
B5DGE0	17.0743	17.0102	16.9545	16.9882	17.6096	17.3581	16.5173	17.2042	16.9882	16.8727	16.8606	17.0532	16.8484	17.185	17.5127	16.8484	16.9992	16.4512	16.1053	16.3615	16.786	16.9431	17.2232						0.556085	-0.063108	-0.0599373	0.095195	-0.0736861	-0.0574402	1.11357	-0.488192	-0.400235	0.540542	-0.343875	-0.265532	B5DGE0	Adenosylhomocysteinase OS=Salmo salar OX=8030 GN=ahcy PE=2 SV=1	16.9459	0.128426	0.0643261	0.00862609	0.0423261	0.663726	0.412226
B5X3Q9	13.8238	13.3163	13.0818	13.1261	13.5387	13.1325	12.6188	13.412	13.412	14.0951	13.412	13.5507	13.5627	13.9012	14.3021	13.2556	12.7649	12.6528	12.2046	12.0293	13.3304	12.6773	13.2848			+		IPNV_24_Control_24	0.555811	0.280493	0.22708	0.979799	0.579898	0.44482	1.63149	-0.796218	-0.638524	0.415601	-0.345078	-0.25233	B5X3Q9	Sequestosome-1 OS=Salmo salar OX=8030 GN=SQSTM PE=2 SV=1	13.2385	0.5853	0.0778	-0.1567	-0.1124	0.3002	-0.106
B5X3A5	6.01792	7.47573	7.24793	7.58496	10.0768	9.72962	9.59433	9.51964	7.06609	6.6865	6.9542	7.9542	9.48985	10.5981	10.2761	9.44294	5.83794	5.68298	8.28077	9.21675	8.42206	9.96578	9.93369						0.0655193	0.0836093	0.0575015	0.295966	0.221642	0.168764	0.233204	-0.481072	-0.2638	0.393823	-0.345528	-0.249514	B5X3A5	Aspartate--tRNA ligase cytoplasmic OS=Salmo salar OX=8030 GN=SYDC PE=2 SV=1	8.39369	-2.37577	-0.91796	-1.14576	-0.80873	1.68311	1.33593
A0A1S3KWC1	10.6348	11.2107	11.744	11.6751	13.7524	13.3581	13.1098	13.4383	11.5887	10.7482	11.6211	11.3718	13.6096	13.8138	13.5265	12.7566	11.1357	10.2761	10.6348	12.9125	12.183	13.6773	13.5018						0.0169324	0.0163174	0.0123012	0.0151843	0.0119727	0.0094524	0.837234	-0.633922	-0.463433	0.423879	-0.345985	-0.25392	A0A1S3KWC1	myelin expression factor 2-like isoform X3 OS=Salmo salar OX=8030 GN=LOC106562540 PE=4 SV=1	12.2731	-1.63827	-1.06237	-0.529074	-0.597974	1.47933	1.08503
C0H8U9	12.7271	13.0464	13.1405	13.0835	13.8037	13.5627	12.4094	13.4893	13.0967	12.9837	13.263	13.464	13.1877	14.0189	13.9837	13.1309	12.6484	11.0084	11.3219	12.5603	12.5793	13.2015	13.5387			+		IPNV_24_Control_24	0.704139	0.202483	0.17765	0.277633	0.263993	0.18939	1.5625	-1.3398	-0.933913	0.38567	-0.346337	-0.248726	C0H8U9	Chloride intracellular channel protein OS=Salmo salar OX=8030 GN=CLIC4 PE=2 SV=1	13.0109	-0.283757	0.0355435	0.129643	0.0726435	0.792843	0.551843
A0A1S3NL75	9.17493	9.53138	9.50779	10.0768	9.67772	9.62205	9.08215	10.0084	9.49386	9.33092	8.90989	9.39017	9.14211	9.87344	9.77808	8.72792	8.88264	8.33092	8.14975	9.3015	8.74483	9.37069	9.58684			+		IPNV_24_Control_24	0.609913	-0.291521	-0.237682	0.269537	-0.2172	-0.163024	1.93674	-1.11829	-0.868407	0.629061	-0.346623	-0.274536	A0A1S3NL75	osteoclast-stimulating factor 1 OS=Salmo salar OX=8030 GN=LOC106580073 PE=4 SV=1	9.29108	-0.116147	0.240303	0.216713	0.785723	0.386643	0.330973
A0A1S3SX93	10.8057	11.2761	10.9658	12.158	11.0701	10.388	11.5887	11.043	11.1674	10.8455	10.5507	9.99435	11.9873	10.6439	9.88874	11.7056	10.1923	10.9218	10.2288	10.5887	11.1098	10.1421	10.8611						0.848545	-0.661905	-0.475727	0.0212241	0.0339038	0.0219625	1.04131	-0.853757	-0.606128	0.49217	-0.347035	-0.262591	A0A1S3SX93	neutral amino acid transporter B(0) OS=Salmo salar OX=8030 GN=slc1a5 PE=4 SV=1	10.8749	-0.0692343	0.401166	0.0908657	1.28307	0.195166	-0.486934
A0A1S3KM47	7.44294	9.75656	7.26679	8.14466	8.07682	7.62205	6.41109	7.99435	6.42291	6.94251	7.2384	7.58496	6.65821	8.0607	7.70736	6.96578	5.34753	5.79218	6.93074	7.20945	7.08746	6.94251	7.47573			+		IPNV_24_Control_24	0.90662	-1.10554	-0.683151	0.133503	-0.178064	-0.118486	1.38692	-2.12925	-1.19723	0.377174	-0.347286	-0.247909	A0A1S3KM47	Secretory carrier-associated membrane protein OS=Salmo salar OX=8030 GN=scamp2 PE=3 SV=1	7.26442	0.178519	2.49214	0.0023687	0.880239	0.812399	0.357629
A0A1S3RWP6	9.03067	8.82337	8.11374	8.78463	10.5314	10.1923	8.36632	9.56033	9.00843	8.69	8.34873	8.77149	8.64746	9.32418	10.3332	8.54689	9.06878	8.20457	6.49985	8.17991	9.21917	9.90689	9.9542						0.0234146	0.0165582	0.0133398	0.299356	-0.449661	-0.275933	0.510768	-0.763704	-0.45625	0.220511	-0.347542	-0.213044	A0A1S3RWP6	uncharacterized protein LOC106605483 isoform X1 OS=Salmo salar OX=8030 GN=LOC106605483 PE=4 SV=1	8.96115	0.0695174	-0.137783	-0.847413	-0.176523	1.57025	1.23115
A0A1S3R2S6	11.42	12.0327	10.2761	10.8533	12.0084	11.0224	10.1293	11.6707	11.446	11.2586	11.0835	10.3106	11.1485	11.2046	12.0224	10.5793	11.5934	9.95128	6.22497	10.4409	10.9658	10.5981	11.4357						0.097977	-0.120855	-0.0832461	0.0207107	0.0309989	0.0205404	0.627865	-1.88898	-0.786563	0.312819	-0.34759	-0.236614	A0A1S3R2S6	Calponin OS=Salmo salar OX=8030 GN=LOC106599849 PE=3 SV=1	10.8555	0.564498	1.1772	-0.579402	-0.00220217	1.1529	0.166898
A0A1S3N6A5	11.043	10.8057	10.6883	10.2992	10.3554	9.91886	10.388	9.30834	10.2408	10.7731	10.6165	11.0154	10.3332	9.75656	9.84706	10.2167	10.8994	10.5793	9.22882	10.1293	9.76818	9.16992	9.50978						0.0760729	-0.0475838	-0.0388526	0.0559654	0.0457361	0.0355054	0.447953	-0.473227	-0.322794	0.491008	-0.348351	-0.263218	A0A1S3N6A5	acyl-CoA desaturase-like OS=Salmo salar OX=8030 GN=LOC106577394 PE=3 SV=1	10.2126	0.830356	0.593056	0.475656	0.0865557	0.142756	-0.293784
B5X837	11.5793	11.9366	11.3106	11.2467	12.2992	11.9837	11.2819	11.2527	11.9106	11.7185	10.8218	11.2644	11.5699	12.5043	12.1	11.4868	11.7524	11.1984	10.2877	10.7566	11.1357	11.4919	12.0396						0.114708	-0.089479	-0.0693788	0.24225	0.210877	0.155818	0.487481	-0.438814	-0.312853	0.407464	-0.348447	-0.252998	B5X837	Branched-chain-amino-acid aminotransferase OS=Salmo salar OX=8030 GN=BCAT1 PE=2 SV=1	11.5187	0.0606348	0.417935	-0.208065	-0.271965	0.780535	0.465035
A0A1S3RNP4	7.20945	7.61471	8.77479	8.65821	8.37504	9.27612	7.22882	8.73809	8.7879	7.69349	8.29002	8.48784	8.76155	7.34873	8.88874	8.66178	8.58871	5.75756	7.52356	7.01123	7.2384	9.00843	8.96578						0.223357	0.250522	0.172764	0.00635906	0.0106816	0.00683637	0.405885	-0.774346	-0.423545	0.198936	-0.348557	-0.205984	A0A1S3RNP4	protein transport protein Sec24A-like isoform X2 OS=Salmo salar OX=8030 GN=LOC106603809 PE=3 SV=1	8.12561	-0.916157	-0.510897	0.649183	0.532603	0.249433	1.15051
B5XFW4	16.7987	17.0638	16.8238	17.5127	17.3321	16.734	16.7073	17.4893	16.9083	15.9339	17.0847	16.4431	17.185	17.2877	16.8846	17.4087	16.7602	16.5018	15.9658	16.365	16.734	16.9431	16.8238						0.729875	-0.457224	-0.349983	0.217989	0.125843	0.102239	1.16352	-0.640459	-0.50159	0.717802	-0.349229	-0.282252	B5XFW4	Fatty acid-binding protein brain OS=Salmo salar OX=8030 GN=FABP7 PE=2 SV=1	16.8561	-0.0574478	0.207652	-0.0323478	0.656552	0.475952	-0.122148
A0A1S3LRH6	8.96578	8.81378	10.0224	9.26679	8.99718	9.20701	8.91588	9.38154	9.41574	9.24555	8.92184	9.48784	9.1267	9.55651	9.42417	8.40514	9.14466	8.03892	8.81057	9.07948	8.77149	8.29462	8.9571						0.000632254	0.000564098	0.000434987	0.00327351	0.00272584	0.00213313	0.676442	-0.602463	-0.424355	0.872964	-0.34973	-0.290976	A0A1S3LRH6	cytochrome P450 3A30-like OS=Salmo salar OX=8030 GN=LOC106568073 PE=3 SV=1	9.05438	-0.0885978	-0.240598	0.968022	0.212412	-0.0571978	0.152632
A0A1S3KP87	8.40514	9.20945	11.2935	9.54496	11.3934	11.3219	11.0154	10.5216	10.2288	8.9571	10.9944	10.7649	11.2703	12.1923	11.6257	10.5018	8.70736	8.09803	10.0634	10.9586	9.43045	11.2408	11.2228						0.352634	0.623029	0.353887	0.355455	0.33445	0.237948	0.315368	-0.656996	-0.351499	0.31008	-0.349936	-0.237135	A0A1S3KP87	Peptidylprolyl isomerase OS=Salmo salar OX=8030 GN=fkbp4 PE=4 SV=1	10.3897	-1.98452	-1.18021	0.903844	-0.844696	1.00374	0.932244
A0A1S3NQJ2	5.50863	6.74147	8.54303	6.67243	8.12412	7.36632	6.28844	7.49985	8	5.92837	7.87652	6.59694	8.02791	10.0224	7.55459	6.46263	4.08746	5.61003	8.19967	6.34748	5.87696	7.81378	7.8392						0.107564	0.234068	0.129788	0.360019	0.697192	0.379632	0.298556	-0.900664	-0.400628	0.222232	-0.350326	-0.214644	A0A1S3NQJ2	lamin-A-like OS=Salmo salar OX=8030 GN=LOC106580679 PE=3 SV=1	7.08644	-1.57781	-0.344975	1.45659	-0.414015	1.03768	0.279875
A0A1S3QN63	10.1674	11.7482	11.2992	11.3498	11.0768	11.2935	10.7731	12.1861	11.8727	11.7773	10.4818	11.6073	11.4868	11.8494	11.3106	10.9658	10.9586	9.80413	9.98014	10.2288	10.9366	10.8918	11.865						0.256631	0.293602	0.199954	0.0712623	0.0707743	0.0522223	0.869311	-0.893556	-0.594966	0.330576	-0.351835	-0.242098	A0A1S3QN63	nucleoporin SEH1 isoform X1 OS=Salmo salar OX=8030 GN=LOC106594566 PE=3 SV=1	11.1266	-0.95916	0.62164	0.17264	0.22324	-0.0497596	0.16694
A0A1S3L8A1	10.6348	11.2935	11.8416	12.2107	12.5043	12.2877	11.2935	12.4944	11.4615	11.4094	12.4014	12.0498	11.7013	12.1357	12.5651	11.1421	11.3049	10.6073	10.1548	10.7977	11.3608	12.1706	12.8396						0.343612	0.335403	0.236471	0.252263	-0.258909	-0.182447	0.787728	-0.806106	-0.539884	0.273453	-0.352801	-0.230103	A0A1S3L8A1	Sulfotransferase OS=Salmo salar OX=8030 GN=LOC106565014 PE=3 SV=1	11.681	-1.04618	-0.387478	0.160622	0.529722	0.823322	0.606722
A0A1S3MNM7	14.3092	14.412	14.2805	13.9658	15.0575	15.0826	14.4186	14.7628	14.2438	14.2213	14.7207	14.4893	14.8823	15.508	15.0405	14.4831	14.1674	11.3443	12.2906	14.5265	14.1277	14.1908	15.0617						0.539904	0.176894	0.153564	0.226602	0.148063	0.117257	1.17429	-1.6411	-0.963446	0.63998	-0.353735	-0.27981	A0A1S3MNM7	coactosin-like protein OS=Salmo salar OX=8030 GN=cotl1 PE=4 SV=1	14.3299	-0.0206696	0.0821304	-0.0493696	-0.36407	0.72763	0.75273
A0A1S3KYB1	5.53572	7.16993	7.58496	8.57743	8.27612	8.05528	6.97092	7.96	7.82655	7.07682	7.61471	8.35755	6.94251	8.21432	8.59246	7.45121	6.2384	6.82018	6.08321	5.95758	6.83931	7.89482	9.14975						0.307721	0.501898	0.297573	0.0110509	-0.0154579	-0.0105095	0.483544	-0.836409	-0.471842	0.186354	-0.355221	-0.203367	A0A1S3KYB1	Ceramide transfer protein OS=Salmo salar OX=8030 GN=LOC106563031 PE=4 SV=1	7.44303	-1.90731	-0.273102	0.141928	1.1344	0.833088	0.612248
B5XA19	10.3663	10.2527	9.84862	10.6618	10.8533	10.5699	9.92778	10.9586	10.6165	11.0084	10.8842	10.8533	10.7228	11.0293	11.0293	11.0014	10.6165	9.73302	7.49185	9.14975	9.81057	9.73978	10.4512	+				ISAV_24_Control_24	1.60982	0.558267	0.470246	0.742802	0.368324	0.296251	0.572705	-1.00188	-0.555623	1.17699	-0.789546	-0.583644	B5XA19	Proteasome subunit beta OS=Salmo salar OX=8030 GN=PSB9 PE=2 SV=1	10.3294	0.0368709	-0.0767291	-0.480809	0.332371	0.523871	0.240471
A0A1S3RJC9	10.2877	9.86419	8.59246	9.27146	10.42	10.3219	9.70736	9.89482	9.46761	9.38802	8.99718	9.61839	8.65105	10.7977	11.0014	9.49185	10.6439	9.83447	7.80735	8.3443	9.53333	10.5411	10.5018						0.130833	-0.136158	-0.0978483	0.0612162	-0.100523	-0.0635456	0.0309966	-0.0753941	-0.0412083	0.269454	-0.355876	-0.230395	A0A1S3RJC9	cofilin-2-like isoform X2 OS=Salmo salar OX=8030 GN=LOC106603165 PE=3 SV=1	9.69475	0.592946	0.169436	-1.10229	-0.423294	0.725246	0.627146
B5DGJ2	13.3443	13.0224	13.5627	13.2834	13.8037	13.7313	13.3443	13.8037	13.5507	13.1517	13.5981	13.4252	14.0447	13.9476	13.9385	13.9293	13.412	12.4993	12.7099	13.1627	13.3853	13.1846	13.2423		+		+	IPNV_48_Control_48;ISAV_48_Control_48	0.372303	0.128226	0.111539	1.38815	0.29426	0.264295	0.777362	-0.429412	-0.339271	1.90719	-0.427048	-0.380949	B5DGJ2	40S ribosomal protein S25 OS=Salmo salar OX=8030 GN=rps25 PE=2 SV=1	13.4382	-0.0938609	-0.415761	0.124539	-0.154761	0.365539	0.293139
A0A1S3MVJ3	12.0014	12.5507	13.0651	13.3581	13.6883	13.3304	13.0802	14.1596	12.7313	12.7875	12.5627	13.1485	13.7207	13.863	13.2703	13.3581	12.4944	12.6883	13.4383	12.4538	13.4252	13.2228	13.7313						0.0704727	0.0636683	0.0481268	0.0142458	-0.0115554	-0.00907015	0.11147	0.129792	0.0909263	0.444149	-0.3563	-0.262125	A0A1S3MVJ3	ATP synthase subunit beta OS=Salmo salar OX=8030 GN=LOC100196679 PE=3 SV=1	13.1361	-1.13469	-0.585387	-0.070987	0.222013	0.552213	0.194313
A0A1S3LPX5	10.7731	12.2467	11.944	12.2935	12.9567	12.9513	12.6573	13.3718	12.1453	11.0768	11.4147	11.9031	12.8975	13.0189	12.8357	12.4615	11.6573	11.1548	11.8057	12.3443	12.3163	13.0566	12.7916						0.160814	-0.179352	-0.125497	0.423372	-0.180905	-0.152051	0.244632	-0.275039	-0.189438	0.756913	-0.357084	-0.289792	A0A1S3LPX5	heterogeneous nuclear ribonucleoprotein L-like isoform X4 OS=Salmo salar OX=8030 GN=LOC106567630 PE=4 SV=1	12.2641	-1.49101	-0.0174087	-0.320109	0.0293913	0.692591	0.687191
A0A1S3RMT7	5.85742	6.49654	6.58485	7.11894	9.49785	8.53916	7.04439	9.75489	5.93563	6.20151	6.40563	5.39917	9.45121	9.58871	8.84235	8.23362	6.88908	6.76943	5.29278	7.25995	6.49985	9.42836	10.2167						0.772764	-0.528954	-0.3953	0.18164	0.319901	0.18955	0.140515	-0.197339	-0.129206	0.125087	-0.357847	-0.172756	A0A1S3RMT7	Ribonucloprotein OS=Salmo salar OX=8030 GN=LOC106603897 PE=3 SV=1	7.53513	-1.67771	-1.03859	-0.950281	-0.416191	1.96272	1.00403
A0A1S3RC95	9.59805	8.92481	10.3987	8.98868	10.4717	9.71768	9.96578	9.90539	8.50779	10.2992	10.5793	8.61102	8.26679	10.8376	10.5699	10.0768	9.31967	9.51175	10.8688	10.7482	8.9629	9.20457	9.71253						0.0113687	0.0217626	0.0132328	0.0449077	-0.077359	-0.0483238	0.305004	0.422509	0.268263	0.362319	-0.358084	-0.250871	A0A1S3RC95	HECT-type E3 ubiquitin transferase OS=Salmo salar OX=8030 GN=hectd1 PE=3 SV=1	9.7412	-0.14315	-0.81639	0.6575	-0.75252	0.7305	-0.0235204
B5X8X7	7.17991	7.91289	8.55459	8.47167	9.42626	9.22159	7.82655	9.48784	8.0607	7.56224	8.40514	7.88874	8.85798	10.1548	9.92333	8.60363	6.61471	5.61471	7.53138	7.76818	8.3966	9.25739	9.10591						0.0488403	-0.0505599	-0.0371086	0.301462	0.394378	0.25461	1.22148	-1.44283	-0.904035	0.286184	-0.358539	-0.235659	B5X8X7	40S ribosomal protein S9 OS=Salmo salar OX=8030 GN=RS9 PE=2 SV=1	8.34029	-1.16038	-0.427403	0.214297	0.131377	1.08597	0.881297
B5X686	11.0768	11.2877	11.0498	10.5018	11.9256	11.8138	10.7313	11.2586	11.697	11.6618	10.3219	10.3663	10.7228	11.9837	11.6839	11.1421	11.3934	11.0362	9.44294	10.9586	10.3332	11.3443	11.6573						0.026616	0.0326958	0.0230167	0.0435652	-0.0491817	-0.0353003	0.267846	-0.354884	-0.230527	0.397842	-0.358975	-0.257066	B5X686	Vacuolar protein sorting-associated protein 29 OS=Salmo salar OX=8030 GN=VPS29 PE=2 SV=1	11.1039	-0.0271496	0.18375	-0.0541496	-0.60215	0.82165	0.70985
A0A1S3RUT8	12.4691	11.9293	12.3498	12.1357	12.9031	12.3772	13.5265	12.9069	12.2228	12.3021	11.9403	12.5043	13.8533	12.5603	12.9458	13.1799	12.1098	11.8994	12.0634	13.1643	12.905	11.4767	12.7313						0.044687	0.0213904	0.0183306	0.231932	0.206408	0.151881	0.604105	-0.19679	-0.170997	0.3487	-0.359093	-0.248945	A0A1S3RUT8	Lysozyme g OS=Salmo salar OX=8030 GN=LOC100136420 PE=3 SV=1	12.5416	-0.0724783	-0.612278	-0.191778	-0.405878	0.361522	-0.164378
A0A1S3Q0T8	9.94691	10.1421	10.4512	10.8218	9.98014	10.5887	10.3554	10.388	10.7313	10.1674	10.5603	10.8218	10.4818	11.0084	10.1033	9.79279	10.8918	7.56224	10.3554	10.0634	9.64746	10.0224	10.1421						0.425983	0.229712	0.185289	0.0216801	0.0185206	0.0143469	0.350291	-0.737374	-0.389599	1.11774	-0.359224	-0.307571	A0A1S3Q0T8	cysteine and histidine-rich protein 1-like isoform X4 OS=Salmo salar OX=8030 GN=LOC106588755 PE=3 SV=1	10.2185	-0.271618	-0.0764278	0.232672	0.603272	-0.238388	0.370172
A0A1S3N962	12.6618	13.1373	13.5142	14.1196	14.2363	14.1596	13.8337	14.3786	13.06	12.4818	13.2076	13.7419	14.1596	14.8287	13.8823	14.3443	12.4615	11.4147	13.6211	13.5746	12.973	14.1908	14.4252						0.236656	-0.235392	-0.167849	0.272227	0.151682	0.123306	0.618302	-0.859125	-0.522028	0.472365	-0.361144	-0.268279	A0A1S3N962	RNA helicase OS=Salmo salar OX=8030 GN=LOC106577905 PE=3 SV=1	13.583	-0.921165	-0.445665	-0.0687652	0.536635	0.653335	0.576635
B5X6D3	8.20945	10.1163	10.6257	9.92926	11.0701	11.1984	10.944	10.7566	11.1357	8.5812	10.8533	10.2408	11.2992	12.4252	10.9873	10.8297	9.7211	8.79442	10.2644	10.7977	9.73978	10.9801	11.0014						0.254187	0.482562	0.271702	0.479406	0.393077	0.286457	0.062224	-0.126872	-0.0738867	0.53313	-0.362528	-0.275773	B5X6D3	60S ribosomal protein L10 OS=Salmo salar OX=8030 GN=RL10 PE=2 SV=1	10.4566	-2.24712	-0.34027	0.16913	-0.52731	0.61353	0.74183
B5XEV2	12.1706	11.9801	12.6506	12.8178	13.158	13.1373	10.9658	13.3718	12.9069	12.1548	13.6991	13.8138	13.2273	14.0447	13.6773	13.1643	11.8297	12.06	12.0498	11.9106	12.4538	11.9944	12.8238						0.85584	0.738888	0.515353	0.700794	0.87019	0.542816	0.857398	-0.424906	-0.342242	0.243334	-0.362576	-0.225871	B5XEV2	Malignant T-cell-amplified sequence OS=Salmo salar OX=8030 GN=TMA20 PE=2 SV=1	12.6984	-0.527761	-0.718261	-0.0477609	0.119439	0.459639	0.438939
A0A1S3S5E8	7.58496	6.80735	7.39232	8.04985	8.66534	9.30834	8.43463	9.12412	8.04985	7.37504	7.76818	9.05257	8.68299	9.00562	9.86264	8.06609	7.15987	6.02385	8.22882	7.56224	7.84549	9.44294	9.23122						0.656284	0.602789	0.418316	0.0169232	0.0212305	0.0148983	0.205488	-0.321107	-0.199017	0.292473	-0.362632	-0.23892	A0A1S3S5E8	dnaJ homolog subfamily C member 7-like isoform X2 OS=Salmo salar OX=8030 GN=LOC106607285 PE=4 SV=1	8.20541	-0.620445	-1.39806	-0.813085	-0.155555	0.459935	1.10293
B5X8K1	11.0835	11.9293	11.3663	12.0049	12.3608	12.5093	11.0498	12.8708	11.5362	10.8765	11.0967	10.7056	11.8994	12.7164	12.0901	11.6528	11.4969	11.2167	10.2408	10.9801	11.4666	11.944	12.9458						0.971857	-0.542218	-0.42166	0.0854936	-0.108005	-0.074092	0.700859	-0.611199	-0.4325	0.257731	-0.363553	-0.230414	B5X8K1	Protein S100 OS=Salmo salar OX=8030 GN=S10I PE=2 SV=1	11.6539	-0.570383	0.275417	-0.287583	0.351017	0.706917	0.855417
A0A1S3SJN0	10.3663	11.5603	11.888	11.8376	15.7706	15.0102	14.9613	15.0189	11.0293	11.4615	12.043	11.9873	14.9431	15.5142	15.0276	14.6773	11.0084	11.9106	11.4147	14.365	14.3443	15.2985	15.2985						0.200055	0.217198	0.151971	0.231354	-0.149694	-0.118718	0.0224434	0.0315189	0.021373	0.496775	-0.363667	-0.272527	A0A1S3SJN0	Ribonucloprotein OS=Salmo salar OX=8030 GN=LOC106609990 PE=3 SV=1	13.3364	-2.97007	-1.77607	-1.44837	-1.49877	2.43423	1.67383
B5X677	9.21189	8.91588	7.91886	7.04439	8.93369	8.73471	8.71768	8.82972	6.48059	8.3966	7.02237	8.2854	7.90689	8.71768	8.47167	8.77149	8.49185	6.70044	6.82018	8.18488	7.62936	8.80735	9.13699						0.483023	-0.726515	-0.431501	0.825386	-0.337017	-0.279932	0.564553	-0.935266	-0.531753	0.491047	-0.364305	-0.272231	B5X677	Retinol dehydrogenase 3 OS=Salmo salar OX=8030 GN=RDH3 PE=2 SV=1	8.17959	1.0323	0.73629	-0.26073	-1.1352	0.7541	0.55512
A0A1S3LKJ5	7.5157	9.21189	9.49785	9.73132	11.4564	11.2288	9.69523	11.5118	9.39232	9.03892	8.84549	8.82655	10.8057	11.4147	11.6926	9.99435	6.46271	7.62936	7.99435	9.6987	9.71939	11.3106	11.7013						0.0240781	0.0366293	0.0241082	0.00222206	0.00381088	0.00242485	1.15329	-1.62705	-0.951973	0.214987	-0.365535	-0.21775	A0A1S3LKJ5	proliferation-associated protein 2G4-like OS=Salmo salar OX=8030 GN=LOC106567055 PE=3 SV=1	9.75548	-2.23978	-0.54359	-0.25763	-0.0241596	1.70092	1.47332
C0HBN6	6.55152	9.61655	10.8297	9.59991	9.87037	9.13443	10.5603	10.2761	10.5411	8.36632	9.00843	9.35755	10.6883	11.1611	9.07682	9.13699	8.98868	5.08906	10.8138	10.3772	8.99718	8.83605	10.1674						0.058518	0.168925	0.0836128	0.0309249	0.0554852	0.0343142	0.185795	-0.852251	-0.306784	0.306707	-0.365848	-0.24359	C0HBN6	Tropomodulin-3 OS=Salmo salar OX=8030 GN=TMOD3 PE=2 SV=1	9.43673	-2.88521	0.179817	1.39297	0.163177	0.433637	-0.302303
B5DFX3	12.888	13.4512	13.6551	13.7099	14.1033	14.0189	13.6325	14.2061	13.7207	13.5507	13.8138	13.9837	14.2288	14.3373	14.1674	14.0951	13.3718	12.4767	13.2747	13.2467	13.5627	13.6211	13.7207				+	IPNV_48_Control_48	0.815998	0.341171	0.282328	0.79597	0.216956	0.191099	0.538394	-0.384991	-0.29055	1.50476	-0.452389	-0.389411	B5DFX3	Guanine Nucleotide-binding protein subunit beta-2-like 1 OS=Salmo salar OX=8030 GN=gnb2l1 PE=2 SV=1	13.6886	-0.800561	-0.237361	-0.0334609	0.0213391	0.414739	0.330339
C0HB84	6.13231	6.9969	8.93664	8.17493	11.5118	11.3608	11.9694	11.4041	6.93074	5.59237	6.79442	8.23362	11.3387	12.3581	11.6119	10.8611	6.39674	5.67697	10.5699	11.0566	10.1674	11.8258	11.7313						0.351491	-0.672411	-0.368842	0.0188675	-0.019048	-0.0141858	0.00277213	-0.0123412	-0.00499127	0.394033	-0.366234	-0.260168	C0HB84	Moesin OS=Salmo salar OX=8030 GN=MOES PE=2 SV=1	9.46228	-3.32997	-2.46538	-0.525644	-1.28735	2.04952	1.89852
A0A1S3LGB9	9.70908	10.1033	10.0224	10.5793	9.88264	10.1163	11.3663	10.0362	10.7482	10.42	10.8611	10.6165	10.5314	8.40088	10.6528	10.5699	9.92481	9.02237	10.6348	9.17493	10.3772	9.96578	9.09803	+				ISAV_24_Control_24	1.47397	0.557933	0.463646	0.189764	-0.31163	-0.189466	0.215786	-0.24285	-0.168103	0.738516	-0.696383	-0.476265	A0A1S3LGB9	LIM and cysteine-rich domains protein 1-like OS=Salmo salar OX=8030 GN=LOC106566223 PE=3 SV=1	10.1224	-0.413277	-0.0190574	-0.0999574	0.456943	-0.239717	-0.00605739
A0A1S3LHZ2	5.48543	7.44294	9.34873	8.51964	8.97441	8.94251	8.93664	8.58496	8.58496	9.21432	9.09011	8.04985	9.64566	10.1421	7.84549	8.09803	7.75489	6.0862	9.22159	9.57175	6.57592	8.79116	9.02514						0.550003	1.03563	0.552043	0.0444697	0.0731894	0.0465046	0.00309055	-0.011627	-0.0051794	0.222159	-0.368639	-0.221358	A0A1S3LHZ2	charged multivesicular body protein 4b-like OS=Salmo salar OX=8030 GN=LOC106566692 PE=3 SV=1	8.43184	-2.94641	-0.988905	0.916885	0.0877952	0.542565	0.510665
A0A1S3PAL7	10.8842	11.7142	10.4717	10.2877	11.8098	11.3987	11.1674	11.5981	11.4868	11.4818	10.3443	10.8688	11.2288	11.7313	11.5265	11.2819	11.1737	11.3498	9.41574	10.5216	10.7814	11.5068	11.6883						0.193077	0.205987	0.14508	0.105218	-0.0513537	-0.0435254	0.110937	-0.193033	-0.117812	0.549291	-0.368992	-0.281148	A0A1S3PAL7	GDP-4-keto-6-deoxy-D-mannose-3 5-epimerase-4-reductase OS=Salmo salar OX=8030 GN=LOC100136418 PE=3 SV=1	11.1182	-0.234032	0.595968	-0.646532	-0.830532	0.691568	0.280468
A0A1S3LQ30	6.0917	8.93074	7.94837	8.90087	9.48985	8.36194	5.86229	9.70217	7.42626	8.33092	8.14975	8.36194	9.47167	9.45943	9.21675	8.97441	7.45121	7.57743	6.04439	5.51825	7.61471	9.18488	9.62205						0.0496617	0.0993004	0.0583874	0.471778	0.926502	0.490486	0.472606	-0.943573	-0.499644	0.10637	-0.369093	-0.16189	A0A1S3LQ30	Down syndrome critical region protein 3 isoform X1 OS=Salmo salar OX=8030 GN=dscr3 PE=3 SV=1	8.16052	-2.06882	0.770219	-0.212151	0.740349	1.32933	0.201419
A0A1S3SQP6	9.04166	10.9218	12.4278	11.7977	12.3799	12.6528	12.5018	12.5555	11.6303	9.89178	11.8572	12.3021	12.8118	13.9293	12.6817	12.446	10.388	8.93958	12.584	12.1737	10.9801	12.744	12.7142						0.158085	0.373081	0.195712	0.634699	0.444653	0.33323	0.122142	-0.410043	-0.182817	0.388438	-0.369524	-0.260917	A0A1S3SQP6	cytoplasmic dynein 1 heavy chain 1 isoform X1 OS=Salmo salar OX=8030 GN=dync1h1 PE=3 SV=1	11.8414	-2.79976	-0.919623	0.586377	-0.0437226	0.538477	0.811377
A0A1S3RWZ3	10.9944	9.96578	9.10066	9.43879	11.7814	11.6073	12.2046	11.0634	10.4305	11.7524	10.0901	10.0498	11.7313	10.8138	12.1892	11.7731	9.86109	10.9069	6.74147	11.1923	11.1548	11.4666	11.3498						0.575622	0.705801	0.448097	0.0344106	-0.0373025	-0.0271465	0.245362	-0.705083	-0.327118	0.740942	-0.373281	-0.299327	A0A1S3RWZ3	E3 ubiquitin-protein ligase UBR5 isoform X20 OS=Salmo salar OX=8030 GN=LOC106605530 PE=4 SV=1	10.7678	0.226596	-0.802024	-1.66714	-1.32901	1.0136	0.839496
A0A1S3LVJ6	9.88417	9.45327	9.49586	9.76818	11.3443	10.9293	9.33762	10.4717	8.79116	9.00282	9.52552	9.60733	9.88111	10.5411	11.1163	10.0634	9.64746	9.48784	8.56224	8.93369	10.0498	10.9069	10.697						0.952518	-0.418663	-0.341887	0.0847932	-0.120225	-0.0794407	0.630597	-0.417857	-0.319242	0.245332	-0.373863	-0.230818	A0A1S3LVJ6	septin-2B OS=Salmo salar OX=8030 GN=LOC106568816 PE=3 SV=1	9.89122	-0.00705043	-0.43795	-0.39536	-0.12304	1.45308	1.03808
B5X6U7	8.77479	9.49985	9.30606	9.56224	9.67772	9.80574	9.58871	10.1799	9.78136	9.08215	8.82655	9.18488	10.3106	10.3332	10.5507	10.1674	8.25267	8.18982	5.82528	8.81378	9.74147	10.1163	9.93369		+	+		IPNV_24_Control_24;ISAV_48_Control_48	0.090336	-0.0670009	-0.0527621	1.87233	0.527462	0.457742	1.34664	-1.86315	-1.09528	0.201616	-0.161701	-0.122744	B5X6U7	60S ribosomal protein L27a OS=Salmo salar OX=8030 GN=RL27A PE=2 SV=1	9.36978	-0.594987	0.130073	-0.0637165	0.192463	0.307943	0.435963
B5DFW8	9.99435	10.0362	9.30606	9.38586	9.7039	9.40514	9.11634	9.19722	8.51964	9.95128	9.33762	9.74315	9.42626	10.1421	9.82018	9.49985	8.26209	8.85798	9.19476	8.25739	9.39874	9.31741	8.93958			+		IPNV_24_Control_24	0.337024	-0.292689	-0.21348	0.880905	0.366448	0.302857	1.42446	-0.909002	-0.686712	0.614518	-0.377371	-0.292215	B5DFW8	Phosphomannomutase OS=Salmo salar OX=8030 GN=pmm2 PE=2 SV=1	9.3397	0.65465	0.6965	-0.03364	0.04616	0.3642	0.06544
B5X4N3	6.42122	7.8392	7.03342	7.9542	7.72792	7.15987	7.73471	8.68299	7.59991	7.78136	6.97728	6.64241	8.04985	7.76155	7.43463	7.97154	5.61471	6.24603	4.83469	8.00562	7.48382	6.98868	7.31288			+		IPNV_24_Control_24	0.0482378	-0.0617703	-0.0426554	0.0217394	-0.0219811	-0.0163508	1.61782	-1.74687	-1.12948	0.445931	-0.378622	-0.27426	B5X4N3	Surfeit locus protein 4 OS=Salmo salar OX=8030 GN=SURF4 PE=2 SV=1	7.27211	-0.850888	0.567092	-0.238688	0.682092	0.455812	-0.112238
B5X4J7	10.0901	9.11634	8.55459	9.22641	11.1357	11.0014	8.83289	10.1674	9.50978	9.36413	9.60363	9.53333	10.2046	10.9873	11.2819	9.67772	8.84549	8.64024	9.58308	9.14975	9.48382	10.0634	10.9218						0.340956	0.255852	0.193649	0.150494	0.253515	0.154272	0.196266	-0.223925	-0.154936	0.233665	-0.379657	-0.229242	B5X4J7	Tubulin-folding cofactor B OS=Salmo salar OX=8030 GN=TBCB PE=2 SV=1	9.78151	0.308587	-0.665173	-1.22692	-0.555103	1.35419	1.21989
B5XBY1	8.7211	8.44708	8.52748	8.84862	10.1293	9.99435	9.224	9.56415	9.29002	8.75489	9.3015	9.36632	9.50184	10.2408	10.0224	8.41785	8.91588	7.59991	7.02237	9.32418	8.37069	9.64566	10.1033	+				ISAV_24_Control_24	1.73608	0.542111	0.46379	0.152817	-0.182235	-0.125146	0.791953	-0.790017	-0.533418	0.37999	-0.366993	-0.258264	B5XBY1	TRM112-like protein OS=Salmo salar OX=8030 GN=TR112 PE=2 SV=1	9.10146	-0.380365	-0.654385	-0.573985	-0.252845	1.02784	0.892885
B5X7T5	11.0768	12.3691	12.2819	11.7936	12.863	12.744	12.1517	12.6991	12.1706	11.9513	12.0967	12.1098	12.1196	13.0566	12.6551	10.9944	11.7356	10.9366	11.1984	12.2467	11.6839	11.7056	13.3021						0.278878	0.201745	0.155202	0.3739	-0.408036	-0.276746	0.694616	-0.590137	-0.420931	0.408353	-0.379874	-0.269308	B5X7T5	Eukaryotic translation initiation factor 1b OS=Salmo salar OX=8030 GN=EIF1B PE=2 SV=1	12.0844	-1.00764	0.284657	0.197457	-0.290843	0.778557	0.659557
B5X3K2	12.6707	12.8416	13.1938	13.9567	14.4054	14.1115	13.5142	14.3163	13.5864	13.4252	13.5142	13.6662	13.7313	13.9926	14.2288	13.6439	12.9163	12.9784	12.2467	12.9873	13.6773	13.7834	14.3786						0.628358	0.382309	0.296393	0.332942	-0.187698	-0.151323	0.523998	-0.451916	-0.325047	0.49856	-0.380214	-0.28193	B5X3K2	Glyceraldehyde-3-phosphate dehydrogenase OS=Salmo salar OX=8030 GN=G3P PE=2 SV=1	13.5551	-0.884378	-0.713478	-0.361278	0.401622	0.850322	0.556422
A0A1S3RS37	11.584	12.2497	12.1033	12.4252	13.2167	12.8514	12.2318	13.0481	12.0293	12.0701	12.4067	12.4067	12.6551	13.3163	13.0532	12.6839	11.8572	10.388	10.9586	12.0835	12.1485	12.6416	12.9513						0.272563	0.137662	0.113898	0.126504	0.0901031	0.0711127	1.23796	-1.02263	-0.721633	0.603742	-0.380808	-0.293296	A0A1S3RS37	atlastin-3-like OS=Salmo salar OX=8030 GN=LOC106604709 PE=3 SV=1	12.32	-0.736009	-0.0703087	-0.216709	0.105191	0.896691	0.531391
B5XFY7	12.2228	13.0498	12.4014	12.3961	13.7419	13.464	12.4226	13.4512	12.8198	12.7956	12.5864	12.605	12.8669	13.7313	13.7419	12.9694	12.2992	11.8956	11.3772	12.2167	12.4383	13.2877	13.6096						0.425674	0.184169	0.154462	0.0539181	0.0574405	0.0417784	1.06188	-0.6602	-0.503826	0.375859	-0.381838	-0.264793	B5XFY7	Ribose-phosphate pyrophosphokinase 2 OS=Salmo salar OX=8030 GN=PRPS2 PE=2 SV=1	12.7996	-0.576783	0.250217	-0.398183	-0.403483	0.942317	0.664417
A0A1S3PXS8	12.0119	12.8937	12.8861	13.3987	13.9476	13.8238	12.8994	13.8238	12.8118	12.9348	12.5411	13.2674	13.6883	14.0102	13.8337	13.2747	12.3934	12.5459	12.4409	12.4564	12.8416	13.6991	13.9658						0.103158	0.0911534	0.0687918	0.0988851	0.0780637	0.0605444	0.431622	-0.337544	-0.251352	0.389761	-0.382921	-0.267754	A0A1S3PXS8	phosphoribosyl pyrophosphate synthase-associated protein 1-like isoform X3 OS=Salmo salar OX=8030 GN=LOC106588225 PE=3 SV=1	13.1474	-1.1355	-0.253696	-0.261296	0.251304	0.800204	0.676404
A0A1S3LJY5	5.16681	8.89178	7.62936	8.00562	7.24793	8.66889	7.82018	10.1421	7.59991	7.62936	5.82629	6.85218	9.08746	8.45533	7.8392	8.64386	7.01123	5.61809	6.18388	6.52042	8.94837	7.36632	9.50779						0.194799	-0.44646	-0.234619	0.0182948	0.0366876	0.0218325	0.51957	-1.15233	-0.575491	0.157733	-0.384048	-0.198499	A0A1S3LJY5	Surfeit locus protein 4 OS=Salmo salar OX=8030 GN=LOC106567022 PE=3 SV=1	7.68097	-2.51416	1.21081	-0.0516122	0.324648	-0.433042	0.987918
A0A1S3RNL9	10.2527	10.697	10.7398	10.3554	12.1984	12.1768	11.1098	11.8218	11.043	10.2877	10.4919	10.6707	11.5603	12.2438	12.2674	11.4919	10.1033	8.38802	9.56033	10.973	10.8994	11.8494	12.043			+		IPNV_24_Control_24	0.223544	0.112121	0.0933339	0.0693069	0.0641201	0.0481985	1.31375	-1.16064	-0.801936	0.443711	-0.38552	-0.277541	A0A1S3RNL9	Enoyl-CoA hydratase OS=Salmo salar OX=8030 GN=LOC106603767 PE=3 SV=1	11.0098	-0.757076	-0.312776	-0.269976	-0.654376	1.18862	1.16702
B9ELN1	13.7099	14.3512	13.7313	13.6883	13.6551	13.5507	14.1596	14.7628	14.1752	14.0189	13.7731	13.9837	14.3373	13.3987	13.2556	14.2061	14.2438	13.2497	13.1643	13.9385	13.6773	13.3021	13.6662						0.268155	0.117562	0.0995732	0.241309	-0.232595	-0.167209	0.39628	-0.317598	-0.235852	0.593477	-0.386034	-0.295413	B9ELN1	Thioesterase superfamily member 2 OS=Salmo salar OX=8030 GN=THEM2 PE=2 SV=1	13.8261	-0.116161	0.525139	-0.0947609	-0.137761	-0.170961	-0.275361
A0A1S3NQ81	7.77479	7.96	8.92481	8.53138	10.0362	9.72281	9.85019	9.56605	8.25267	8.15482	8.03892	8.60363	9.35535	10.2288	9.62205	9.10066	8.72792	8.05528	7.82018	9.20701	8.42206	9.75989	10.2408						0.0421797	-0.0352383	-0.0273037	0.357993	-0.217085	-0.172059	0.090196	-0.0966183	-0.0696939	0.426326	-0.386366	-0.275391	A0A1S3NQ81	phospholipase D3 OS=Salmo salar OX=8030 GN=pld3 PE=3 SV=1	8.95462	-1.17983	-0.99462	-0.0298104	-0.42324	1.08158	0.76819
A0A1S3PJX7	8.14975	8.73471	8.38802	8.52356	9.86728	9.88722	8.37069	8.97728	8.30378	6.88264	7.53138	8.81057	8.69349	9.62753	9.81378	7.84549	8.05528	6.94251	7.01123	7.85175	8.36194	9.5812	9.75656			+		IPNV_24_Control_24	0.607731	-0.566915	-0.393199	0.187865	-0.280544	-0.176935	1.68141	-1.11267	-0.833872	0.269768	-0.387754	-0.243436	A0A1S3PJX7	Malic enzyme OS=Salmo salar OX=8030 GN=me2 PE=3 SV=1	8.52033	-0.370582	0.214378	-0.132312	0.00322783	1.34695	1.36689
B5DGV7	10.2408	15.5746	11.2877	9.93811	11.7056	11.6165	10.6707	10.9873	11.0768	10.5018	11.0768	10.2288	11.4919	11.7056	11.4919	11.0084	10.7142	16.1615	9.40939	10.7482	10.7649	10.7731	11.1421						0.335888	-1.03923	-0.447724	0.252903	0.179416	0.139105	0.0502121	0.334753	0.100889	0.706906	-0.387948	-0.306205	B5DGV7	60S ribosomal protein L26 OS=Salmo salar OX=8030 GN=LOC100194649 PE=2 SV=1	11.3181	-1.07732	4.25648	-0.0304174	-1.38001	0.387483	0.298383
B5DGX5	11.7731	11.584	11.2288	11.6439	12.2848	12.2644	11.6165	12.0189	12.2527	11.4564	11.5314	10.9069	12.6416	12.5722	12.5911	12.4666	12.0396	11.5118	10.8765	11.6348	11.9031	12.0868	11.9366		+			ISAV_48_Control_48	0.0234866	-0.0206361	-0.0158766	1.76653	0.521689	0.449837	0.0941546	-0.0815009	-0.0620612	0.37265	-0.155833	-0.131874	B5DGX5	40S ribosomal protein S23 OS=Salmo salar OX=8030 GN=RS23 PE=2 SV=1	11.8618	-0.0887478	-0.277848	-0.633048	-0.217948	0.422952	0.402552
A0A1S3S4W3	9.62571	8.68299	9.31288	10.3332	8.81057	5.66753	8.61102	8.77808	8.51964	10.2761	9.90388	11.0084	7.7211	8.08215	8.5812	8.03892	9.46964	10.0362	7.87652	7.53138	8.27612	7.68692	6.81619						0.293077	0.438332	0.269776	0.0626115	0.139042	0.0777649	0.210353	-0.361241	-0.215508	0.184728	-0.389145	-0.213313	A0A1S3S4W3	intercellular adhesion molecule 1-like isoform X3 OS=Salmo salar OX=8030 GN=LOC106607206 PE=3 SV=1	8.68028	0.945434	0.00271435	0.632604	1.65292	0.130294	-3.01275
A0A1S3Q9J0	13.6773	13.3443	14.0102	13.7834	13.0549	13.6773	13.6325	13.9567	12.1984	13.5265	13.2877	12.6662	12.6528	13.7313	13.0851	13.4893	12.1706	14.0362	12.7334	14.2061	12.6027	13.0751	12.8803						1.25295	-0.78407	-0.588888	0.517318	-0.340713	-0.261471	0.698868	-0.723735	-0.485587	0.434647	-0.389303	-0.27815	A0A1S3Q9J0	leukocyte elastase inhibitor-like OS=Salmo salar OX=8030 GN=LOC106590292 PE=3 SV=1	13.2817	0.395635	0.0626348	0.728535	0.501735	-0.226765	0.395635
A0A1S3QB92	5.64967	8.84862	7.76664	9.54303	9.62022	9.85798	6.92108	9.59619	7.82655	8.7039	6.73514	7.7879	10.0498	9.72792	10.2408	9.61471	6.10014	5.35917	7.20945	5.74517	8.53528	9.55842	10.5887						0.0717622	-0.188618	-0.0971957	0.606524	0.909449	0.531873	0.751153	-1.72907	-0.822676	0.116388	-0.391972	-0.174015	A0A1S3QB92	polypyrimidine tract-binding protein 2-like isoform X2 OS=Salmo salar OX=8030 GN=LOC106590652 PE=4 SV=1	8.32985	-2.68018	0.518773	-0.563207	1.21318	1.29037	1.52813
A0A1S3L1Y3	8.21917	9.78627	8.89178	9.89633	10.1293	10.2408	10.2527	10.3106	9.77643	10.0768	8.53916	8.91289	10.5314	10.5699	10.2877	9.60177	8.02791	8.65105	9.48583	8.82655	8.77479	10.697	11.0634						0.0866366	0.127936	0.0833149	0.0214762	0.0143418	0.0116851	0.343195	-0.476793	-0.300392	0.266889	-0.392914	-0.24462	A0A1S3L1Y3	EH domain-containing protein 1-like OS=Salmo salar OX=8030 GN=LOC106563475 PE=4 SV=1	9.63259	-1.41342	0.153682	-0.740808	0.263742	0.496712	0.608212
A0A1S3QUX6	6.99409	9.3966	7.04439	7.67948	10.2288	10.2167	9.5411	10.1923	9.18735	6.55919	6.55193	7.1243	8.54689	9.37069	10.5118	6.13624	6.56682	9.24079	6.67243	7.66878	9.48382	10.7142	10.7398						0.198851	-0.422953	-0.229841	0.728235	-1.40334	-0.72254	0.105481	-0.285299	-0.143505	0.210818	-0.393082	-0.225612	A0A1S3QUX6	GTPase IMAP family member 4-like OS=Salmo salar OX=8030 GN=LOC106596984 PE=3 SV=1	8.53776	-1.54367	0.85884	-1.49337	-0.85828	1.69104	1.67894
B5XB99	11.2167	12.0119	11.7398	12.4538	13.1517	12.9961	11.5981	12.8533	11.744	12.2076	11.6751	12.183	13.3718	14.0951	13.9567	13.0901	12.8297	10.9873	13.1309	10.9366	11.9181	12.8765	13.2877						0.122866	0.0968673	0.0748159	1.20521	0.978641	0.685212	0.298144	0.4604	0.280943	0.254796	-0.395037	-0.241758	B5XB99	C1orf50 homolog OS=Salmo salar OX=8030 GN=CA050 PE=2 SV=1	12.4483	-1.23163	-0.43643	-0.70853	0.00546957	0.70337	0.54777
A0A1S3T2N8	9.28309	9.65105	8.7879	9.26209	9.78463	9.60177	8.55459	9.59991	9.86419	10.0768	9.49985	9.67596	9.59991	9.95565	9.90388	9.48583	10.42	9.26444	8.05528	8.43879	9.10852	9.27146	9.04439	+				ISAV_24_Control_24	1.31344	0.533167	0.438447	0.537211	0.351092	0.269497	0.000285903	0.000527302	0.000327859	0.591558	-0.419433	-0.314373	A0A1S3T2N8	Annexin OS=Salmo salar OX=8030 GN=LOC106613295 PE=3 SV=1	9.39956	-0.116474	0.251486	-0.611664	-0.137474	0.385066	0.202206
A0A1S3PXF9	7.50779	7.25739	7.08746	8.68299	8	7.45943	6.93074	8.74819	8.03892	5.87576	8.0607	8.43879	7.50779	8.21917	8.12928	7.94837	6.44294	7.54689	6.88264	7.07682	7.59246	7.14219	7.73471						0.0149782	-0.030369	-0.0180182	0.151846	0.166563	0.117355	0.625189	-0.676416	-0.449837	0.418923	-0.398048	-0.280077	A0A1S3PXF9	Secretory carrier-associated membrane protein OS=Salmo salar OX=8030 GN=LOC106588184 PE=3 SV=1	7.57876	-0.0709674	-0.321367	-0.491297	1.10423	0.421243	-0.119327
A0A1S3SCM5	10.1163	10.0224	6.0485	8.64386	10.5118	9.61102	8.54689	10.3332	8.633	10.1548	5.51728	6.3505	8.37938	6.50106	10.5793	8.03892	10.3663	8.56986	7.07682	7.80735	9.89178	9.22641	10.4818						0.309294	-1.04387	-0.430995	0.702494	-1.37604	-0.705015	0.00890398	-0.036768	-0.0154789	0.219363	-0.39887	-0.230852	A0A1S3SCM5	RNA-binding protein 4.1-like isoform X1 OS=Salmo salar OX=8030 GN=LOC106608593 PE=4 SV=1	8.75689	1.35941	1.26551	-2.70839	-0.113033	1.75491	0.854127
[truncated: 563 more rows]
[truncated: 24 more columns]
