# Supplementary material for: Characterisation of post-translational and transcriptional reprogramming of the immune response to ISAV and IPNV infections in salmon head kidney cells
Source: Front Immunol. 2025 Oct 17;16:1532917. doi: 10.3389/fimmu.2025.1532917 (PMC12575339; doi:10.3389/fimmu.2025.1532917)
Supplement: Supplementary file 2 [file Table2.xlsx]

## Sheet: ISAV 24hr
Row.names	baseMean	log2FoldChange	lfcSE	stat	pvalue	padj	Chromosome.scaffold.name	Gene.start..bp.	Gene.end..bp.	Gene.name	Gene.description	Gene_name_ensembl_Salmon	gene_description_ensembl_Salmon	Gene_name_zebra	Gene_description_zebra	Gene.name_human	Gene.description_human
ENSSSAG00000004303	29747	0.260553	0.0653773	3.98537	6.7374e-05	0.0171679	13	77338673	77342153				ubiquitin C [Source:ZFIN;Acc:ZDB-GENE-061110-88]	ubc	ubiquitin C [Source:ZFIN;Acc:ZDB-GENE-061110-88]	UBC	ubiquitin C
ENSSSAG00000070162	142.786	3.79725	0.647971	5.86022	4.62267e-09	4.44994e-06	15	102389874	102392648	hspa1b	heat shock protein family A (Hsp70) member 1B [Source:ZFIN;Acc:ZDB-GENE-060503-867]	hspa1b	heat shock protein family A (Hsp70) member 1B [Source:ZFIN;Acc:ZDB-GENE-060503-867]	hspa1b	heat shock protein family A (Hsp70) member 1B [Source:ZFIN;Acc:ZDB-GENE-060503-867]	HSPA8	heat shock protein family A (Hsp70) member 8
ENSSSAG00000085912	784.333	3.65092	0.239376	15.2518	1.60077e-52	9.2185e-49	6	41315988	41319699	HSP70		HSP70	heat shock cognate 70-kd protein, tandem duplicate 2 [Source:ZFIN;Acc:ZDB-GENE-110405-1]	hsp70.2	heat shock cognate 70-kd protein, tandem duplicate 2 [Source:ZFIN;Acc:ZDB-GENE-110405-1]	HSPA8	heat shock protein family A (Hsp70) member 8
ENSSSAG00000111367	1251.91	3.55456	0.263602	13.4846	1.92788e-41	6.93891e-38	6	41284403	41287962	HSP70
ENSSSAG00000083226	6832.92	3.39615	0.118786	28.5906	8.79002e-180	2.531e-175	6	41325262	41329028	HSP70		HSP70	heat shock cognate 70-kd protein, tandem duplicate 2 [Source:ZFIN;Acc:ZDB-GENE-110405-1]	hsp70.2	heat shock cognate 70-kd protein, tandem duplicate 2 [Source:ZFIN;Acc:ZDB-GENE-110405-1]	HSPA8	heat shock protein family A (Hsp70) member 8
ENSSSAG00000099984	1560	3.24426	0.146649	22.1227	1.9125e-108	1.37671e-104	6	41334585	41338300				heat shock cognate 70-kd protein, tandem duplicate 2 [Source:ZFIN;Acc:ZDB-GENE-110405-1]	hsp70.2	heat shock cognate 70-kd protein, tandem duplicate 2 [Source:ZFIN;Acc:ZDB-GENE-110405-1]	HSPA8	heat shock protein family A (Hsp70) member 8
ENSSSAG00000086386	5553.24	2.98678	0.116323	25.6767	2.12907e-145	3.06522e-141	3	60412214	60422479				heat shock cognate 70-kd protein, tandem duplicate 2 [Source:ZFIN;Acc:ZDB-GENE-110405-1]	hsp70.2	heat shock cognate 70-kd protein, tandem duplicate 2 [Source:ZFIN;Acc:ZDB-GENE-110405-1]	HSPA8	heat shock protein family A (Hsp70) member 8
ENSSSAG00000097682	1773.61	2.31659	0.097553	23.747	1.17951e-124	1.13209e-120	2	72485487	72491040		DnaJ heat shock protein family (Hsp40) member B1b [Source:ZFIN;Acc:ZDB-GENE-030131-5455]		DnaJ heat shock protein family (Hsp40) member B1b [Source:ZFIN;Acc:ZDB-GENE-030131-5455]	dnajb1b	DnaJ heat shock protein family (Hsp40) member B1b [Source:ZFIN;Acc:ZDB-GENE-030131-5455]	DNAJB1	DnaJ heat shock protein family (Hsp40) member B1
ENSSSAG00000084756	765.131	2.1496	0.146153	14.7078	5.74228e-49	2.75572e-45	12	14250461	14270887		DnaJ heat shock protein family (Hsp40) member B1b [Source:ZFIN;Acc:ZDB-GENE-030131-5455]		DnaJ heat shock protein family (Hsp40) member B1b [Source:ZFIN;Acc:ZDB-GENE-030131-5455]	dnajb1b	DnaJ heat shock protein family (Hsp40) member B1b [Source:ZFIN;Acc:ZDB-GENE-030131-5455]	DNAJB1	DnaJ heat shock protein family (Hsp40) member B1
ENSSSAG00000121112	220.609	2.07552	0.168187	12.3405	5.47914e-35	1.75296e-31	2	73071832	73077664		DnaJ heat shock protein family (Hsp40) member B1b [Source:ZFIN;Acc:ZDB-GENE-030131-5455]		DnaJ heat shock protein family (Hsp40) member B1b [Source:ZFIN;Acc:ZDB-GENE-030131-5455]	dnajb1b	DnaJ heat shock protein family (Hsp40) member B1b [Source:ZFIN;Acc:ZDB-GENE-030131-5455]	DNAJB1	DnaJ heat shock protein family (Hsp40) member B1
ENSSSAG00000094505	18.6022	1.99726	0.307896	6.48679	8.76846e-11	1.09774e-07	16	74940127	74944936					CR352234.1		KCNRG	potassium channel regulator
ENSSSAG00000054084	21.628	1.98527	0.333465	5.95346	2.62535e-09	2.6998e-06	1	73905672	73918471	wnt8b	wingless-type MMTV integration site family, member 8b [Source:NCBI gene;Acc:30144]
ENSSSAG00000120112	183.056	1.84958	0.283341	6.52776	6.67627e-11	9.15412e-08	2	21546044	21551951	il11a	interleukin 11a [Source:ZFIN;Acc:ZDB-GENE-051019-1]	il11a	interleukin 11a [Source:ZFIN;Acc:ZDB-GENE-051019-1]	il11a	interleukin 11a [Source:ZFIN;Acc:ZDB-GENE-051019-1]	il11
ENSSSAG00000046644	27.083	1.81971	0.412999	4.40608	1.05257e-05	0.00378845	15	19617124	19619486	fosab	v-fos FBJ murine osteosarcoma viral oncogene homolog Ab [Source:ZFIN;Acc:ZDB-GENE-031222-4]	fosab	v-fos FBJ murine osteosarcoma viral oncogene homolog Ab [Source:ZFIN;Acc:ZDB-GENE-031222-4]	fosab	v-fos FBJ murine osteosarcoma viral oncogene homolog Ab [Source:ZFIN;Acc:ZDB-GENE-031222-4]	FOS	Fos proto-oncogene, AP-1 transcription factor subunit
ENSSSAG00000099238	21.6286	1.75373	0.480884	3.64688	0.000265442	0.0486823	CAJNNT020003322.1	880337	1062169				finTRIM family, member 14 [Source:ZFIN;Acc:ZDB-GENE-060512-201]	ftr14	finTRIM family, member 14 [Source:ZFIN;Acc:ZDB-GENE-060512-201]	TRIM25	tripartite motif containing 25
ENSSSAG00000009196	42.1799	1.69081	0.26065	6.48691	8.76129e-11	1.09774e-07	29	12402382	12434034	sox17	SRY-box transcription factor 17 [Source:ZFIN;Acc:ZDB-GENE-991213-1]	sox17	SRY-box transcription factor 17 [Source:ZFIN;Acc:ZDB-GENE-991213-1]	sox17	SRY-box transcription factor 17 [Source:ZFIN;Acc:ZDB-GENE-991213-1]	SOX17	SRY-box transcription factor 17
ENSSSAG00000043620	18.6536	1.67528	0.403445	4.15244	3.2895e-05	0.0098769	3	35313164	35316474
ENSSSAG00000109807	120.53	1.53834	0.2977	5.16742	2.37351e-07	0.000162721	6	90241037	90244190	fosab	v-fos FBJ murine osteosarcoma viral oncogene homolog Ab [Source:ZFIN;Acc:ZDB-GENE-031222-4]	fosab	v-fos FBJ murine osteosarcoma viral oncogene homolog Ab [Source:ZFIN;Acc:ZDB-GENE-031222-4]	fosab	v-fos FBJ murine osteosarcoma viral oncogene homolog Ab [Source:ZFIN;Acc:ZDB-GENE-031222-4]	FOS	Fos proto-oncogene, AP-1 transcription factor subunit
ENSSSAG00000092078	663.382	1.49421	0.189557	7.88267	3.20454e-15	5.76696e-12	6	60359295	60362141	ctgf	connective tissue growth factor [Source:NCBI gene (formerly Entrezgene);Acc:100194970]	ctgf	cellular communication network factor 2a [Source:ZFIN;Acc:ZDB-GENE-030131-102]	ccn2a	cellular communication network factor 2a [Source:ZFIN;Acc:ZDB-GENE-030131-102]	CCN2	cellular communication network factor 2
ENSSSAG00000089491	25.0902	1.4322	0.297035	4.82164	1.42384e-06	0.000773549	13	17264284	17324654	si:ch211-117c9.1	si:ch211-117c9.1 [Source:ZFIN;Acc:ZDB-GENE-110411-282]		NUAK family, SNF1-like kinase, 1b [Source:ZFIN;Acc:ZDB-GENE-131120-18]	nuak1b	NUAK family, SNF1-like kinase, 1b [Source:ZFIN;Acc:ZDB-GENE-131120-18]	NUAK1	NUAK family kinase 1
ENSSSAG00000042708	3994.87	1.42789	0.0988315	14.4477	2.59267e-47	1.06648e-43	6	77237170	77250568	hsp90aa1.2	heat shock protein 90, alpha (cytosolic), class A member 1, tandem duplicate 2 [Source:ZFIN;Acc:ZDB-GENE-031001-3]	hsp90aa1.2	heat shock protein 90, alpha (cytosolic), class A member 1, tandem duplicate 2 [Source:ZFIN;Acc:ZDB-GENE-031001-3]	hsp90aa1.2	heat shock protein 90, alpha (cytosolic), class A member 1, tandem duplicate 2 [Source:ZFIN;Acc:ZDB-GENE-031001-3]	HSP90AA1	heat shock protein 90 alpha family class A member 1
ENSSSAG00000054287	27.1569	1.39315	0.305025	4.56735	4.93939e-06	0.00209154	16	12472256	12473121	sb:cb470	sb:cb470 [Source:ZFIN;Acc:ZDB-GENE-030131-9856]	sb:cb470	sb:cb470 [Source:ZFIN;Acc:ZDB-GENE-030131-9856]	sb:cb470	sb:cb470 [Source:ZFIN;Acc:ZDB-GENE-030131-9856]
ENSSSAG00000102357	612.136	1.39125	0.223604	6.22195	4.91014e-10	5.43779e-07	5	72689114	72700788	il11a	interleukin 11a [Source:ZFIN;Acc:ZDB-GENE-051019-1]	il11a	interleukin 11a [Source:ZFIN;Acc:ZDB-GENE-051019-1]	il11a	interleukin 11a [Source:ZFIN;Acc:ZDB-GENE-051019-1]	il11
ENSSSAG00000084975	22.7022	1.38851	0.294515	4.71457	2.42216e-06	0.00122357	7	22907061	22913489	si:dkey-85k7.11	si:dkey-85k7.11 [Source:ZFIN;Acc:ZDB-GENE-160728-145]	si:dkey-85k7.11	si:dkey-85k7.11 [Source:ZFIN;Acc:ZDB-GENE-160728-145]	si:dkey-85k7.11	si:dkey-85k7.11 [Source:ZFIN;Acc:ZDB-GENE-160728-145]
ENSSSAG00000084652	191.152	1.36722	0.171749	7.96055	1.71275e-15	3.29911e-12	14	15590135	15605873	f3b	coagulation factor IIIb [Source:ZFIN;Acc:ZDB-GENE-050417-234]	f3b	coagulation factor IIIb [Source:ZFIN;Acc:ZDB-GENE-050417-234]	f3b	coagulation factor IIIb [Source:ZFIN;Acc:ZDB-GENE-050417-234]	F3
ENSSSAG00000080928	26.9038	1.31585	0.326799	4.02646	5.66225e-05	0.0148217	19	19193839	19207570	map3k8	mitogen-activated protein kinase kinase kinase 8 [Source:ZFIN;Acc:ZDB-GENE-100316-8]	map3k8	mitogen-activated protein kinase kinase kinase 8 [Source:NCBI gene;Acc:563727]	BX470141.1	mitogen-activated protein kinase kinase kinase 8 [Source:NCBI gene;Acc:563727]	MAP3K8	mitogen-activated protein kinase kinase kinase 8
ENSSSAG00000073833	31.0742	1.30819	0.268788	4.86701	1.13299e-06	0.000647815	11	32719436	32832388	slc12a1	solute carrier family 12 member 1 [Source:ZFIN;Acc:ZDB-GENE-080130-3]
ENSSSAG00000118579	170.064	1.22685	0.32874	3.73199	0.000189976	0.0392571	6	1003631	1022603	SOCS1	suppressor of cytokine signaling 1a [Source:ZFIN;Acc:ZDB-GENE-040801-205]	SOCS1	suppressor of cytokine signaling 1a [Source:ZFIN;Acc:ZDB-GENE-040801-205]	socs1a	suppressor of cytokine signaling 1a [Source:ZFIN;Acc:ZDB-GENE-040801-205]	SOCS1	suppressor of cytokine signaling 1
ENSSSAG00000032530	52.219	1.19887	0.27036	4.43436	9.23459e-06	0.00336583	2	43684794	43719954					CR848788.2		DST	dystonin
ENSSSAG00000099284	203.623	1.17432	0.124721	9.41559	4.70424e-21	1.2314e-17	2	58976726	58993878	caly	calcyon neuron-specific vesicular protein [Source:ZFIN;Acc:ZDB-GENE-090313-405]	caly	calcyon neuron-specific vesicular protein [Source:ZFIN;Acc:ZDB-GENE-090313-405]	caly	calcyon neuron-specific vesicular protein [Source:ZFIN;Acc:ZDB-GENE-090313-405]	NSG1	neuronal vesicle trafficking associated 1
ENSSSAG00000075222	33.9371	1.1667	0.25025	4.66212	3.12964e-06	0.00145347	16	15282021	15292941	tspan33b	tetraspanin 33b [Source:ZFIN;Acc:ZDB-GENE-060503-607]
ENSSSAG00000100539	24.2177	1.1373	0.276817	4.10848	3.98273e-05	0.0112906	3	77494202	77511307	cdr2a	cerebellar degeneration-related protein 2a [Source:ZFIN;Acc:ZDB-GENE-101203-5]		cerebellar degeneration-related protein 2a [Source:ZFIN;Acc:ZDB-GENE-101203-5]	cdr2a	cerebellar degeneration-related protein 2a [Source:ZFIN;Acc:ZDB-GENE-101203-5]	CDR2	cerebellar degeneration related protein 2
ENSSSAG00000008750	78.9054	1.13227	0.271799	4.16584	3.10205e-05	0.00950216	14	10928829	10938789	amotl2b	angiomotin like 2b [Source:ZFIN;Acc:ZDB-GENE-061103-307]	amotl2b	angiomotin like 2a [Source:NCBI gene;Acc:558920]	amotl2a	angiomotin like 2a [Source:NCBI gene;Acc:558920]	AMOTL2	angiomotin like 2
ENSSSAG00000015580	28.3169	1.1148	0.246192	4.52818	5.94926e-06	0.00241272	22	28320390	28322481				RNA binding motif protein 15 [Source:ZFIN;Acc:ZDB-GENE-041008-192]	rbm15	RNA binding motif protein 15 [Source:ZFIN;Acc:ZDB-GENE-041008-192]	RBM15	RNA binding motif protein 15
ENSSSAG00000086349	32.9815	1.11237	0.298303	3.72901	0.000192236	0.0392571	15	101494426	101521433
ENSSSAG00000110920	612.657	1.02141	0.182911	5.58418	2.34811e-08	2.04883e-05	22	57850015	57870166	lmcd1	LIM and cysteine-rich domains 1 [Source:ZFIN;Acc:ZDB-GENE-040426-1067]	lmcd1	LIM and cysteine-rich domains 1 [Source:ZFIN;Acc:ZDB-GENE-040426-1067]	lmcd1	LIM and cysteine-rich domains 1 [Source:ZFIN;Acc:ZDB-GENE-040426-1067]	LMCD1	LIM and cysteine rich domains 1
ENSSSAG00000097942	52.4266	1.01555	0.233565	4.34803	1.37365e-05	0.00476542	3	59662529	59666634	phop1	phosphoethanolamine/phosphocholine phosphatase 1 [Source:NCBI gene;Acc:100002812]	phop1	phosphoethanolamine/phosphocholine phosphatase 1 [Source:NCBI gene;Acc:100002812]	phospho1	phosphoethanolamine/phosphocholine phosphatase 1 [Source:NCBI gene;Acc:100002812]	PHOSPHO1	phosphoethanolamine/phosphocholine phosphatase 1
ENSSSAG00000091227	553.652	0.970825	0.112853	8.60256	7.79545e-18	1.72663e-14	9	65800760	65821619	hopx	HOP homeobox [Source:NCBI gene;Acc:386589]	hopx	HOP homeobox [Source:NCBI gene;Acc:386589]	hopx	HOP homeobox [Source:NCBI gene;Acc:386589]	HOPX	HOP homeobox
ENSSSAG00000108118	269.553	0.967854	0.228382	4.23788	2.2564e-05	0.00730009	17	53377904	53386181					CR925720.1
ENSSSAG00000066885	1133.19	0.960754	0.234054	4.10483	4.04613e-05	0.0113111	12	97168127	97204669				LIM and cysteine-rich domains 1 [Source:ZFIN;Acc:ZDB-GENE-040426-1067]	lmcd1	LIM and cysteine-rich domains 1 [Source:ZFIN;Acc:ZDB-GENE-040426-1067]	LMCD1	LIM and cysteine rich domains 1
ENSSSAG00000074774	159.033	0.94846	0.119151	7.96013	1.71864e-15	3.29911e-12	15	35885481	35891834	CCN2	cellular communication network factor 2 [Source:HGNC Symbol;Acc:HGNC:2500]	CCN2	cellular communication network factor 2a [Source:ZFIN;Acc:ZDB-GENE-030131-102]	ccn2a	cellular communication network factor 2a [Source:ZFIN;Acc:ZDB-GENE-030131-102]	CCN2	cellular communication network factor 2
ENSSSAG00000070241	34.8218	0.94613	0.251813	3.75728	0.00017177	0.0363673	19	72222255	72247218	oplah	5-oxoprolinase, ATP-hydrolysing [Source:ZFIN;Acc:ZDB-GENE-121214-293]	oplah	5-oxoprolinase, ATP-hydrolysing [Source:ZFIN;Acc:ZDB-GENE-121214-293]	oplah	5-oxoprolinase, ATP-hydrolysing [Source:ZFIN;Acc:ZDB-GENE-121214-293]	OPLAH	5-oxoprolinase, ATP-hydrolysing
ENSSSAG00000080678	1299.72	0.932944	0.1074	8.6866	3.73459e-18	8.96114e-15	18	58046888	58076259	polr2a	polymerase (RNA) II (DNA directed) polypeptide A [Source:ZFIN;Acc:ZDB-GENE-041008-78]	polr2a	polymerase (RNA) II (DNA directed) polypeptide A [Source:ZFIN;Acc:ZDB-GENE-041008-78]	polr2a	polymerase (RNA) II (DNA directed) polypeptide A [Source:ZFIN;Acc:ZDB-GENE-041008-78]	POLR2A	RNA polymerase II subunit A
ENSSSAG00000046923	338.086	0.925075	0.213039	4.34227	1.41015e-05	0.0048338	3	13371170	13380790	amotl2b	angiomotin like 2b [Source:ZFIN;Acc:ZDB-GENE-061103-307]	amotl2b	angiomotin like 2a [Source:NCBI gene;Acc:558920]	amotl2a	angiomotin like 2a [Source:NCBI gene;Acc:558920]	AMOTL2	angiomotin like 2
ENSSSAG00000063834	12424	0.922969	0.085987	10.7338	7.06143e-27	2.03327e-23	15	52296586	52306094	hsp90aa1.2	heat shock protein 90, alpha (cytosolic), class A member 1, tandem duplicate 2 [Source:ZFIN;Acc:ZDB-GENE-031001-3]	hsp90aa1.2	heat shock protein 90, alpha (cytosolic), class A member 1, tandem duplicate 2 [Source:ZFIN;Acc:ZDB-GENE-031001-3]	hsp90aa1.2	heat shock protein 90, alpha (cytosolic), class A member 1, tandem duplicate 2 [Source:ZFIN;Acc:ZDB-GENE-031001-3]	HSP90AA1	heat shock protein 90 alpha family class A member 1
ENSSSAG00000051046	727.993	0.920425	0.136244	6.75572	1.42125e-11	2.40727e-08	16	2967635	2995790				heat shock protein 90, beta (grp94), member 1 [Source:ZFIN;Acc:ZDB-GENE-031002-1]	hsp90b1	heat shock protein 90, beta (grp94), member 1 [Source:ZFIN;Acc:ZDB-GENE-031002-1]	HSP90B1	heat shock protein 90 beta family member 1
ENSSSAG00000068802	1103.15	0.915726	0.200752	4.56148	5.07948e-06	0.00211969	22	11465237	11484093	epha2a	eph receptor A2 a [Source:ZFIN;Acc:ZDB-GENE-990415-63]	epha2a	eph receptor A2 b [Source:ZFIN;Acc:ZDB-GENE-030219-187]	epha2b	eph receptor A2 b [Source:ZFIN;Acc:ZDB-GENE-030219-187]	EPHA2	EPH receptor A2
ENSSSAG00000080390	53.6717	0.907323	0.174885	5.18811	2.1244e-07	0.000149195	21	23003030	23024883				UDP glucuronosyltransferase 1 family, polypeptide A1 [Source:ZFIN;Acc:ZDB-GENE-071004-4]	ugt1a1	UDP glucuronosyltransferase 1 family, polypeptide A1 [Source:ZFIN;Acc:ZDB-GENE-071004-4]	UGT1A1	UDP glucuronosyltransferase family 1 member A1
ENSSSAG00000108137	86.9002	0.879219	0.236811	3.71275	0.00020502	0.0404339	22	26792931	26799784				si:ch211-112f3.4 [Source:ZFIN;Acc:ZDB-GENE-141219-9]	si:ch211-112f3.4	si:ch211-112f3.4 [Source:ZFIN;Acc:ZDB-GENE-141219-9]	EFCC1	EF-hand and coiled-coil domain containing 1
ENSSSAG00000039476	202.082	0.876672	0.175114	5.0063	5.54869e-07	0.000347324	15	2479972	2493684				ectodermal-neural cortex 1 [Source:ZFIN;Acc:ZDB-GENE-060531-140]	enc1	ectodermal-neural cortex 1 [Source:ZFIN;Acc:ZDB-GENE-060531-140]	ENC1	ectodermal-neural cortex 1
ENSSSAG00000003248	142.788	0.850719	0.176017	4.83317	1.34376e-06	0.000744081	1	124523314	124562215				pseudopodium-enriched atypical kinase 1 [Source:ZFIN;Acc:ZDB-GENE-100422-1]	peak1	pseudopodium-enriched atypical kinase 1 [Source:ZFIN;Acc:ZDB-GENE-100422-1]	PRAG1	PEAK1 related, kinase-activating pseudokinase 1
ENSSSAG00000059432	140.19	0.841171	0.15498	5.4276	5.71166e-08	4.6989e-05	17	53289882	53297265				DnaJ heat shock protein family (Hsp40) member B9a [Source:ZFIN;Acc:ZDB-GENE-050626-115]	dnajb9a	DnaJ heat shock protein family (Hsp40) member B9a [Source:ZFIN;Acc:ZDB-GENE-050626-115]	DNAJB9	DnaJ heat shock protein family (Hsp40) member B9
ENSSSAG00000046071	1122.05	0.820593	0.171283	4.79086	1.6607e-06	0.000873383	17	61466860	61480596	CCND2	cyclin D2 [Source:HGNC Symbol;Acc:HGNC:1583]	CCND2	cyclin D2, a [Source:ZFIN;Acc:ZDB-GENE-070424-30]	ccnd2a	cyclin D2, a [Source:ZFIN;Acc:ZDB-GENE-070424-30]	CCND2	cyclin D2
ENSSSAG00000112806	86.1516	0.803699	0.177407	4.53026	5.89108e-06	0.00241272	2	52681562	52696848	SERTAD2	SERTA domain containing 2 [Source:HGNC Symbol;Acc:HGNC:30784]	SERTAD2	SERTA domain containing 2b [Source:ZFIN;Acc:ZDB-GENE-030616-569]	sertad2b	SERTA domain containing 2b [Source:ZFIN;Acc:ZDB-GENE-030616-569]	SERTAD2	SERTA domain containing 2
ENSSSAG00000069406	189.682	0.803639	0.173094	4.64278	3.43757e-06	0.00157114	13	54654667	54659734				early growth response 1 [Source:NCBI gene;Acc:30498]	egr1	early growth response 1 [Source:NCBI gene;Acc:30498]	EGR1	early growth response 1
ENSSSAG00000074291	65.217	0.794929	0.206012	3.85865	0.000114015	0.0260552	15	5905862	5929811	lipe	lipase, hormone-sensitive [Source:NCBI gene (formerly Entrezgene);Acc:100195506]	lipe	lipase, endothelial [Source:ZFIN;Acc:ZDB-GENE-040426-699]	lipg	lipase, endothelial [Source:ZFIN;Acc:ZDB-GENE-040426-699]	LIPG	lipase G, endothelial type
ENSSSAG00000074993	274.917	0.750321	0.11348	6.61195	3.79289e-11	5.74803e-08	10	75424331	75487620	dusp8a	dual specificity phosphatase 8a [Source:ZFIN;Acc:ZDB-GENE-040426-1842]	dusp8a	dual specificity phosphatase 8a [Source:ZFIN;Acc:ZDB-GENE-040426-1842]	dusp8a	dual specificity phosphatase 8a [Source:ZFIN;Acc:ZDB-GENE-040426-1842]	DUSP8	dual specificity phosphatase 8
ENSSSAG00000093647	1758.12	0.737943	0.135579	5.44289	5.2423e-08	4.43961e-05	5	41451466	41495334	egr1	early growth response 1 [Source:NCBI gene;Acc:30498]	egr1	early growth response 1 [Source:NCBI gene;Acc:30498]	egr1	early growth response 1 [Source:NCBI gene;Acc:30498]	EGR1	early growth response 1
ENSSSAG00000098226	75.369	0.735425	0.199898	3.679	0.000234155	0.0443569	19	13889682	13912486	tlcd4a	si:dkey-10f21.4 [Source:ZFIN;Acc:ZDB-GENE-070912-350]	si:dkey-10f21.4	TLC domain containing 4a [Source:ZFIN;Acc:ZDB-GENE-090402-1]	tlcd4a	TLC domain containing 4a [Source:ZFIN;Acc:ZDB-GENE-090402-1]	TLCD4	TLC domain containing 4
ENSSSAG00000078712	633.197	0.723109	0.1535	4.71082	2.46725e-06	0.00122486	13	21926558	21935583	st1s3	Cytosolic sulfotransferase 3 [Source:NCBI gene (formerly Entrezgene);Acc:100196324]	st1s3	sulfotransferase family 1, cytosolic sulfotransferase 3 [Source:NCBI gene;Acc:368270]	sult1st3	sulfotransferase family 1, cytosolic sulfotransferase 3 [Source:NCBI gene;Acc:368270]	SULT1A4	sulfotransferase family 1A member 4
ENSSSAG00000005559	300.317	0.718103	0.169552	4.23531	2.28239e-05	0.00730212	4	28324697	28332994				TNFAIP3 interacting protein 2 [Source:ZFIN;Acc:ZDB-GENE-120913-2]	tnip2	TNFAIP3 interacting protein 2 [Source:ZFIN;Acc:ZDB-GENE-120913-2]	TNIP2	TNFAIP3 interacting protein 2
ENSSSAG00000087822	5567.29	0.714692	0.158933	4.49681	6.89792e-06	0.0027208	9	83584827	83587791				DNA-damage-inducible transcript 4 [Source:NCBI gene;Acc:378866]	ddit4	DNA-damage-inducible transcript 4 [Source:NCBI gene;Acc:378866]	DDIT4	DNA damage inducible transcript 4
ENSSSAG00000075153	142.129	0.70265	0.173443	4.05118	5.09594e-05	0.0134617	19	53487169	53489600
ENSSSAG00000004277	522.035	0.702074	0.105029	6.6846	2.3155e-11	3.70403e-08	3	57436040	57448523	nfe2l1a	nuclear factor, erythroid 2-like 1a [Source:ZFIN;Acc:ZDB-GENE-040630-5]	nfe2l1a	nuclear factor, erythroid 2-like 1b [Source:ZFIN;Acc:ZDB-GENE-120319-2]	nfe2l1b	nuclear factor, erythroid 2-like 1b [Source:ZFIN;Acc:ZDB-GENE-120319-2]	NFE2L1	nuclear factor, erythroid 2 like 1
ENSSSAG00000104087	887.555	0.700389	0.132177	5.29886	1.16531e-07	9.0686e-05	18	7348663	7357408	bag3	BCL2 associated athanogene 3 [Source:ZFIN;Acc:ZDB-GENE-040801-40]
ENSSSAG00000082979	91.0107	0.679088	0.141774	4.78995	1.66827e-06	0.000873383	3	71662887	71685921	fam83fa	family with sequence similarity 83 member Fa [Source:ZFIN;Acc:ZDB-GENE-090624-5]	fam83fa	family with sequence similarity 83 member Fa [Source:ZFIN;Acc:ZDB-GENE-090624-5]	fam83fa	family with sequence similarity 83 member Fa [Source:ZFIN;Acc:ZDB-GENE-090624-5]	FAM83F	family with sequence similarity 83 member F
ENSSSAG00000094855	1948.25	0.652978	0.0993515	6.57241	4.95076e-11	7.12761e-08	12	87189227	87196080	slc25a55a	solute carrier family 25 member 55a [Source:ZFIN;Acc:ZDB-GENE-040426-2745]	slc25a55a	solute carrier family 25 member 55a [Source:ZFIN;Acc:ZDB-GENE-040426-2745]	slc25a55a	solute carrier family 25 member 55a [Source:ZFIN;Acc:ZDB-GENE-040426-2745]	SLC25A22	solute carrier family 25 member 22
ENSSSAG00000066357	294.1	0.639527	0.174416	3.66667	0.000245733	0.0459458	14	62858166	62859682
ENSSSAG00000046620	143.051	0.626905	0.133625	4.69152	2.71185e-06	0.00132347	10	51925639	51941226	enc3	ectodermal-neural cortex 3 [Source:ZFIN;Acc:ZDB-GENE-030131-5742]	enc3	ectodermal-neural cortex 3 [Source:ZFIN;Acc:ZDB-GENE-030131-5742]	enc3	ectodermal-neural cortex 3 [Source:ZFIN;Acc:ZDB-GENE-030131-5742]	ENC1	ectodermal-neural cortex 1
ENSSSAG00000058660	1123.94	0.626752	0.135844	4.61376	3.95454e-06	0.00172526	12	20816813	20819469	IER2	immediate early response 2b [Source:ZFIN;Acc:ZDB-GENE-030131-8244]	IER2	immediate early response 2b [Source:ZFIN;Acc:ZDB-GENE-030131-8244]	ier2b	immediate early response 2b [Source:ZFIN;Acc:ZDB-GENE-030131-8244]	IER2	immediate early response 2
ENSSSAG00000008282	239.799	0.626728	0.171381	3.65692	0.000255259	0.047115	12	24346202	24351659				si:dkeyp-72e1.7 [Source:ZFIN;Acc:ZDB-GENE-120215-229]	si:dkeyp-72e1.7	si:dkeyp-72e1.7 [Source:ZFIN;Acc:ZDB-GENE-120215-229]	MPV17L	MPV17 mitochondrial inner membrane protein like
ENSSSAG00000042591	376.643	0.617976	0.132041	4.68019	2.8661e-06	0.00137544	1	141082677	141285140				regulator of G protein signaling 3a [Source:ZFIN;Acc:ZDB-GENE-040801-150]	rgs3a	regulator of G protein signaling 3a [Source:ZFIN;Acc:ZDB-GENE-040801-150]	RGS3	regulator of G protein signaling 3
ENSSSAG00000092636	168.436	0.614383	0.166329	3.69379	0.000220938	0.0421304	20	47336216	47436541	mcamb	melanoma cell adhesion molecule b [Source:ZFIN;Acc:ZDB-GENE-030219-213]	mcamb	melanoma cell adhesion molecule a [Source:ZFIN;Acc:ZDB-GENE-090218-29]	mcama	melanoma cell adhesion molecule a [Source:ZFIN;Acc:ZDB-GENE-090218-29]	MCAM	melanoma cell adhesion molecule
ENSSSAG00000046575	325.196	0.613003	0.12399	4.94396	7.65522e-07	0.000459217	4	33727565	33753837	ftr82	finTRIM family, member 82 [Source:ZFIN;Acc:ZDB-GENE-030219-207]	ftr82	finTRIM family, member 82 [Source:ZFIN;Acc:ZDB-GENE-030219-207]	ftr82	finTRIM family, member 82 [Source:ZFIN;Acc:ZDB-GENE-030219-207]	TRIM25	tripartite motif containing 25
ENSSSAG00000080845	1222.37	0.608758	0.13613	4.47188	7.75338e-06	0.00292486	17	22528712	22558166	kpna3	karyopherin alpha 3 (importin alpha 4) [Source:ZFIN;Acc:ZDB-GENE-030616-541]	kpna3	karyopherin alpha 3 (importin alpha 4) [Source:ZFIN;Acc:ZDB-GENE-030616-541]	kpna3	karyopherin alpha 3 (importin alpha 4) [Source:ZFIN;Acc:ZDB-GENE-030616-541]	KPNA3	karyopherin subunit alpha 3
ENSSSAG00000104116	602.296	0.596534	0.160437	3.71819	0.000200654	0.0404031	4	76803039	76817367	SPRY4	sprouty RTK signaling antagonist 4 [Source:HGNC Symbol;Acc:HGNC:15533]	SPRY4	sprouty homolog 4 (Drosophila) [Source:ZFIN;Acc:ZDB-GENE-010803-2]	spry4	sprouty homolog 4 (Drosophila) [Source:ZFIN;Acc:ZDB-GENE-010803-2]	SPRY4	sprouty RTK signaling antagonist 4
ENSSSAG00000096112	215.511	0.595609	0.153984	3.86799	0.000109736	0.0255686	23	51777187	51782993
ENSSSAG00000122038	205.943	0.59282	0.145729	4.06797	4.74247e-05	0.0128825	15	75302903	75310293					AL929237.4
ENSSSAG00000046837	146.265	0.585106	0.153022	3.82368	0.000131475	0.0291206	6	41764350	41794376	itgb3a	integrin beta 3a [Source:ZFIN;Acc:ZDB-GENE-071207-1]	itgb3a	integrin beta 3b [Source:ZFIN;Acc:ZDB-GENE-071207-2]	itgb3b	integrin beta 3b [Source:ZFIN;Acc:ZDB-GENE-071207-2]	ITGB3	integrin subunit beta 3
ENSSSAG00000001701	380.806	0.577453	0.118707	4.86451	1.14741e-06	0.000647815	4	40570269	40583132				si:ch211-114c12.2 [Source:ZFIN;Acc:ZDB-GENE-030131-8522]	si:ch211-114c12.2	si:ch211-114c12.2 [Source:ZFIN;Acc:ZDB-GENE-030131-8522]
ENSSSAG00000054076	2507.09	0.567823	0.146481	3.87643	0.000105999	0.0250175	5	35081869	35087660	fosl1a	FOS-like antigen 1a [Source:ZFIN;Acc:ZDB-GENE-061207-7]	fosl1a	FOS-like antigen 1a [Source:ZFIN;Acc:ZDB-GENE-061207-7]	fosl1a	FOS-like antigen 1a [Source:ZFIN;Acc:ZDB-GENE-061207-7]	FOSL1	FOS like 1, AP-1 transcription factor subunit
ENSSSAG00000106788	271.464	0.566296	0.111093	5.09748	3.44213e-07	0.000230494	14	73506575	73513968	gmeb1	glucocorticoid modulatory element binding protein 1 [Source:ZFIN;Acc:ZDB-GENE-060503-35]	gmeb1	glucocorticoid modulatory element binding protein 1 [Source:ZFIN;Acc:ZDB-GENE-060503-35]	gmeb1	glucocorticoid modulatory element binding protein 1 [Source:ZFIN;Acc:ZDB-GENE-060503-35]	GMEB1	glucocorticoid modulatory element binding protein 1
ENSSSAG00000065207	2916.6	0.565753	0.0895731	6.31611	2.68235e-10	3.08942e-07	5	65076249	65109248	LIMD1	LIM domain containing 1 [Source:HGNC Symbol;Acc:HGNC:6612]	LIMD1	LIM domains containing 1a [Source:NCBI gene;Acc:562793]	CABZ01043952.1	LIM domains containing 1a [Source:NCBI gene;Acc:562793]	LIMD1	LIM domains containing 1
ENSSSAG00000114258	200.414	0.558115	0.141867	3.93409	8.35131e-05	0.0205528	16	84332452	84383922				si:dkey-208b23.5 [Source:ZFIN;Acc:ZDB-GENE-081104-362]	si:dkey-208b23.5	si:dkey-208b23.5 [Source:ZFIN;Acc:ZDB-GENE-081104-362]	SPAG17	sperm associated antigen 17
ENSSSAG00000066760	266.684	0.546437	0.129761	4.21109	2.5414e-05	0.00786851	10	27429680	27433909	calr	calreticulin [Source:ZFIN;Acc:ZDB-GENE-030131-4042]	calr	calreticulin [Source:ZFIN;Acc:ZDB-GENE-030131-4042]	calr	calreticulin [Source:ZFIN;Acc:ZDB-GENE-030131-4042]	CALR	calreticulin
ENSSSAG00000089906	221.183	0.545936	0.105061	5.19639	2.03199e-07	0.000148875	25	20530250	20546968	creb1b	cAMP responsive element binding protein 1b [Source:ZFIN;Acc:ZDB-GENE-050417-355]	creb1b	cAMP responsive element binding protein 1b [Source:ZFIN;Acc:ZDB-GENE-050417-355]	creb1b	cAMP responsive element binding protein 1b [Source:ZFIN;Acc:ZDB-GENE-050417-355]	CREB1	cAMP responsive element binding protein 1
ENSSSAG00000119778	166.917	0.545868	0.121965	4.47562	7.61913e-06	0.00292486	7	56694694	56752010				cytidine monophosphate N-acetylneuraminic acid synthetase a [Source:NCBI gene;Acc:561018]	cmasa	cytidine monophosphate N-acetylneuraminic acid synthetase a [Source:NCBI gene;Acc:561018]	CMAS	cytidine monophosphate N-acetylneuraminic acid synthetase
ENSSSAG00000089227	546.293	0.54574	0.108944	5.00939	5.46038e-07	0.000347324	12	14227725	14258697	tecrb	trans-2,3-enoyl-CoA reductase b [Source:ZFIN;Acc:ZDB-GENE-030131-5154]	tecrb	trans-2,3-enoyl-CoA reductase b [Source:ZFIN;Acc:ZDB-GENE-030131-5154]	tecrb	trans-2,3-enoyl-CoA reductase b [Source:ZFIN;Acc:ZDB-GENE-030131-5154]	TECR	trans-2,3-enoyl-CoA reductase
ENSSSAG00000042473	133.209	0.535943	0.119898	4.47001	7.82157e-06	0.00292486	13	40277714	40301213	mical1	microtubule associated monooxygenase, calponin and LIM domain containing 1 [Source:NCBI gene;Acc:568573]	mical1	microtubule associated monooxygenase, calponin and LIM domain containing 1 [Source:NCBI gene;Acc:568573]	mical1	microtubule associated monooxygenase, calponin and LIM domain containing 1 [Source:NCBI gene;Acc:568573]	MICAL3	microtubule associated monooxygenase, calponin and LIM domain containing 3
ENSSSAG00000061058	506.123	0.534451	0.129819	4.1169	3.84004e-05	0.0111687	3	63815173	63869185	mrtfbb	myocardin related transcription factor Bb [Source:ZFIN;Acc:ZDB-GENE-030619-16]	mrtfbb	myocardin related transcription factor Bb [Source:ZFIN;Acc:ZDB-GENE-030619-16]	mrtfbb	myocardin related transcription factor Bb [Source:ZFIN;Acc:ZDB-GENE-030619-16]	MRTFB	myocardin related transcription factor B
ENSSSAG00000085815	204.537	0.533416	0.140991	3.78332	0.000154751	0.0335029	9	10128182	10130569	sox11a	SRY-box transcription factor 11a [Source:ZFIN;Acc:ZDB-GENE-980526-395]	sox11a	SRY-box transcription factor 11a [Source:ZFIN;Acc:ZDB-GENE-980526-395]	sox11a	SRY-box transcription factor 11a [Source:ZFIN;Acc:ZDB-GENE-980526-395]	SOX11	SRY-box transcription factor 11
ENSSSAG00000054839	1294.7	0.531948	0.0836522	6.35905	2.03011e-10	2.43562e-07	9	136621979	136625758				matrix metallopeptidase 13b [Source:ZFIN;Acc:ZDB-GENE-030131-6152]	mmp13b	matrix metallopeptidase 13b [Source:ZFIN;Acc:ZDB-GENE-030131-6152]	MMP13	matrix metallopeptidase 13
ENSSSAG00000082447	1481.58	0.522607	0.116184	4.4981	6.85627e-06	0.0027208	CAJNNT020004181.1	131333	178434	msrb3	methionine sulfoxide reductase B3 [Source:ZFIN;Acc:ZDB-GENE-040625-74]	msrb3	methionine sulfoxide reductase B3 [Source:ZFIN;Acc:ZDB-GENE-040625-74]	msrb3	methionine sulfoxide reductase B3 [Source:ZFIN;Acc:ZDB-GENE-040625-74]	MSRB3	methionine sulfoxide reductase B3
ENSSSAG00000079146	1489.69	0.521368	0.0965454	5.40023	6.65541e-08	5.32322e-05	14	27323839	27473958		laminin subunit alpha 3 [Source:HGNC Symbol;Acc:HGNC:6483]		laminin, alpha 5 [Source:ZFIN;Acc:ZDB-GENE-030131-9823]	lama5	laminin, alpha 5 [Source:ZFIN;Acc:ZDB-GENE-030131-9823]	LAMA3	laminin subunit alpha 3
ENSSSAG00000074973	484.821	0.51285	0.104222	4.92074	8.62158e-07	0.000506632	10	75307589	75390314	mob2a	MOB kinase activator 2a [Source:ZFIN;Acc:ZDB-GENE-040718-56]	mob2a	MOB kinase activator 2a [Source:ZFIN;Acc:ZDB-GENE-040718-56]	mob2a	MOB kinase activator 2a [Source:ZFIN;Acc:ZDB-GENE-040718-56]	MOB2	MOB kinase activator 2
ENSSSAG00000003493	2055.49	0.509115	0.0848317	6.00146	1.95545e-09	2.08538e-06	7	15229040	15252731	polr2a	polymerase (RNA) II (DNA directed) polypeptide A [Source:ZFIN;Acc:ZDB-GENE-041008-78]	polr2a	polymerase (RNA) II (DNA directed) polypeptide A [Source:ZFIN;Acc:ZDB-GENE-041008-78]	polr2a	polymerase (RNA) II (DNA directed) polypeptide A [Source:ZFIN;Acc:ZDB-GENE-041008-78]	POLR2A	RNA polymerase II subunit A
ENSSSAG00000079580	2396.19	0.50372	0.106441	4.7324	2.21877e-06	0.00114084	7	20711088	20723789	si:ch73-335l21.4	si:ch73-335l21.4 [Source:ZFIN;Acc:ZDB-GENE-160728-105]	si:ch73-335l21.4	si:ch73-335l21.4 [Source:ZFIN;Acc:ZDB-GENE-160728-105]	si:ch73-335l21.4	si:ch73-335l21.4 [Source:ZFIN;Acc:ZDB-GENE-160728-105]	KEG
ENSSSAG00000000415	238.714	0.488943	0.127302	3.84081	0.000122629	0.0274825	3	89636983	89719232		apoptosis-associated tyrosine kinase a [Source:ZFIN;Acc:ZDB-GENE-100812-4]	aatka	apoptosis-associated tyrosine kinase a [Source:ZFIN;Acc:ZDB-GENE-100812-4]	aatka	apoptosis-associated tyrosine kinase a [Source:ZFIN;Acc:ZDB-GENE-100812-4]	AATK	apoptosis associated tyrosine kinase
ENSSSAG00000027885	1397.66	0.482506	0.124835	3.86514	0.000111026	0.0255751	12	22203309	22212781	dusp5	dual specificity phosphatase 5 [Source:ZFIN;Acc:ZDB-GENE-010625-1]	dusp5	dual specificity phosphatase 5 [Source:ZFIN;Acc:ZDB-GENE-010625-1]	dusp5	dual specificity phosphatase 5 [Source:ZFIN;Acc:ZDB-GENE-010625-1]	DUSP5	dual specificity phosphatase 5
ENSSSAG00000093004	866.7	0.459646	0.0784415	5.85973	4.63632e-09	4.44994e-06	22	28149771	28163310	cdkn1a	cyclin-dependent kinase inhibitor 1A [Source:ZFIN;Acc:ZDB-GENE-070705-7]	cdkn1a	cyclin-dependent kinase inhibitor 1Bb [Source:ZFIN;Acc:ZDB-GENE-030521-13]	cdkn1bb	cyclin-dependent kinase inhibitor 1Bb [Source:ZFIN;Acc:ZDB-GENE-030521-13]	CDKN1B	cyclin dependent kinase inhibitor 1B
ENSSSAG00000091177	1062.64	0.455506	0.0860919	5.29093	1.21699e-07	9.22155e-05	3	74181444	74192893	dnajb1a	DnaJ heat shock protein family (Hsp40) member B1a [Source:ZFIN;Acc:ZDB-GENE-040801-90]	dnajb1a	DnaJ heat shock protein family (Hsp40) member B1a [Source:ZFIN;Acc:ZDB-GENE-040801-90]	dnajb1a	DnaJ heat shock protein family (Hsp40) member B1a [Source:ZFIN;Acc:ZDB-GENE-040801-90]	DNAJB1	DnaJ heat shock protein family (Hsp40) member B1
ENSSSAG00000066736	233.27	0.455005	0.112246	4.05363	5.04289e-05	0.0134449	22	19602322	19800747	magi1b	membrane associated guanylate kinase, WW and PDZ domain containing 1b [Source:ZFIN;Acc:ZDB-GENE-030131-5110]	magi1b	membrane associated guanylate kinase, WW and PDZ domain containing 1b [Source:ZFIN;Acc:ZDB-GENE-030131-5110]	magi1b	membrane associated guanylate kinase, WW and PDZ domain containing 1b [Source:ZFIN;Acc:ZDB-GENE-030131-5110]	MAGI1	membrane associated guanylate kinase, WW and PDZ domain containing 1
ENSSSAG00000105272	573.501	0.447266	0.0888932	5.03151	4.86644e-07	0.000318464	19	49414084	49416290	ch25h	cholesterol 25-hydroxylase [Source:NCBI gene;Acc:494109]	ch25h	cholesterol 25-hydroxylase [Source:NCBI gene;Acc:494109]	ch25h	cholesterol 25-hydroxylase [Source:NCBI gene;Acc:494109]	CH25H	cholesterol 25-hydroxylase
ENSSSAG00000099322	357.194	0.446501	0.0859797	5.19311	2.06814e-07	0.000148875	15	46704130	46716176				si:dkey-177p2.6 [Source:ZFIN;Acc:ZDB-GENE-030131-5926]	si:dkey-177p2.6	si:dkey-177p2.6 [Source:ZFIN;Acc:ZDB-GENE-030131-5926]	CDCA4	cell division cycle associated 4
ENSSSAG00000049965	252.018	0.440822	0.118703	3.71365	0.000204294	0.0404339	6	27411802	27417613	dnajb1a	DnaJ heat shock protein family (Hsp40) member B1a [Source:NCBI gene (formerly Entrezgene);Acc:100195023]	dnajb1a	DnaJ heat shock protein family (Hsp40) member B1a [Source:ZFIN;Acc:ZDB-GENE-040801-90]	dnajb1a	DnaJ heat shock protein family (Hsp40) member B1a [Source:ZFIN;Acc:ZDB-GENE-040801-90]	DNAJB1	DnaJ heat shock protein family (Hsp40) member B1
ENSSSAG00000064259	549.025	0.440756	0.10418	4.23071	2.32957e-05	0.00734524	10	20814251	20845842	midn	midnolin [Source:NCBI gene;Acc:323713]	midn	midnolin [Source:NCBI gene;Acc:323713]	midn	midnolin [Source:NCBI gene;Acc:323713]	MIDN	midnolin
ENSSSAG00000068892	993.961	0.432947	0.116986	3.70084	0.000214885	0.0415263	18	13549970	13577108	nfkb2	nuclear factor of kappa light polypeptide enhancer in B-cells 2, p49/p100 [Source:NCBI gene (formerly Entrezgene);Acc:100380298]	nfkb2	nuclear factor of kappa light polypeptide gene enhancer in B-cells 2 (p49/p100) [Source:ZFIN;Acc:ZDB-GENE-030131-6701]	nfkb2	nuclear factor of kappa light polypeptide gene enhancer in B-cells 2 (p49/p100) [Source:ZFIN;Acc:ZDB-GENE-030131-6701]	NFKB2	nuclear factor kappa B subunit 2
ENSSSAG00000097402	172.485	0.431189	0.113652	3.79393	0.000148281	0.0325923	3	63476660	63495131	gpr146	G protein-coupled receptor 146 [Source:ZFIN;Acc:ZDB-GENE-050823-3]	gpr146	G protein-coupled receptor 146 [Source:ZFIN;Acc:ZDB-GENE-050823-3]	gpr146	G protein-coupled receptor 146 [Source:ZFIN;Acc:ZDB-GENE-050823-3]	GPR146	G protein-coupled receptor 146
ENSSSAG00000107853	262.42	0.418438	0.112092	3.73298	0.00018923	0.0392571	6	53159249	53165751	mycn	MYCN proto-oncogene, bHLH transcription factor [Source:NCBI gene;Acc:252851]	mycn	MYCN proto-oncogene, bHLH transcription factor [Source:NCBI gene;Acc:252851]	mycn	MYCN proto-oncogene, bHLH transcription factor [Source:NCBI gene;Acc:252851]	MYCN	MYCN proto-oncogene, bHLH transcription factor
ENSSSAG00000059346	1217.66	0.416265	0.0736635	5.6509	1.59613e-08	1.43622e-05	17	53272925	53293903				solute carrier family 37 member 3 [Source:NCBI gene;Acc:100331554]	CABZ01071848.1	solute carrier family 37 member 3 [Source:NCBI gene;Acc:100331554]	SLC37A3	solute carrier family 37 member 3
ENSSSAG00000084857	783.94	0.406373	0.0934009	4.35084	1.35614e-05	0.00476204	13	38746607	38748980	fam43b	family with sequence similarity 43 member B [Source:ZFIN;Acc:ZDB-GENE-040912-11]	fam43b	family with sequence similarity 43 member B [Source:ZFIN;Acc:ZDB-GENE-040912-11]	fam43b	family with sequence similarity 43 member B [Source:ZFIN;Acc:ZDB-GENE-040912-11]	FAM43B	family with sequence similarity 43 member B
ENSSSAG00000077541	724.675	0.400617	0.10279	3.89744	9.72148e-05	0.0231339	16	74927122	74947607	kpna3	karyopherin alpha 3 (importin alpha 4) [Source:ZFIN;Acc:ZDB-GENE-030616-541]	kpna3	karyopherin alpha 3 (importin alpha 4) [Source:ZFIN;Acc:ZDB-GENE-030616-541]	kpna3	karyopherin alpha 3 (importin alpha 4) [Source:ZFIN;Acc:ZDB-GENE-030616-541]	KPNA3	karyopherin subunit alpha 3
ENSSSAG00000067968	517.11	0.385262	0.0940212	4.09761	4.17439e-05	0.0115574	16	31315359	31449068	bcar1	BCAR1 scaffold protein, Cas family member [Source:ZFIN;Acc:ZDB-GENE-030131-2774]	bcar1	BCAR1 scaffold protein, Cas family member [Source:ZFIN;Acc:ZDB-GENE-030131-2774]	bcar1	BCAR1 scaffold protein, Cas family member [Source:ZFIN;Acc:ZDB-GENE-030131-2774]	BCAR1	BCAR1 scaffold protein, Cas family member
ENSSSAG00000100349	5591.45	0.380346	0.102743	3.70191	0.000213978	0.0415263	7	45872944	45884477	ccnd2	G1/S-specific cyclin-D2 [Source:NCBI gene (formerly Entrezgene);Acc:100195486]	ccnd2	cyclin D2, a [Source:ZFIN;Acc:ZDB-GENE-070424-30]	ccnd2a	cyclin D2, a [Source:ZFIN;Acc:ZDB-GENE-070424-30]	CCND2	cyclin D2
ENSSSAG00000074258	7429.97	0.377631	0.102964	3.6676	0.000244833	0.0459458	16	14037212	14148351	fgd4a	FYVE, RhoGEF and PH domain containing 4a [Source:ZFIN;Acc:ZDB-GENE-050420-347]	fgd4a	FYVE, RhoGEF and PH domain containing 4a [Source:ZFIN;Acc:ZDB-GENE-050420-347]	fgd4a	FYVE, RhoGEF and PH domain containing 4a [Source:ZFIN;Acc:ZDB-GENE-050420-347]	FGD4	FYVE, RhoGEF and PH domain containing 4
ENSSSAG00000109305	275.024	0.373779	0.0870667	4.29301	1.76265e-05	0.00590158	23	39863995	39972557	dusp8a	dual specificity phosphatase 8a [Source:ZFIN;Acc:ZDB-GENE-040426-1842]	dusp8a	dual specificity phosphatase 8a [Source:ZFIN;Acc:ZDB-GENE-040426-1842]	dusp8a	dual specificity phosphatase 8a [Source:ZFIN;Acc:ZDB-GENE-040426-1842]	DUSP8	dual specificity phosphatase 8
ENSSSAG00000007639	2427.87	0.373651	0.0806126	4.63515	3.56685e-06	0.00160475	20	8216991	8223778	arrdc3a	arrestin domain containing 3a [Source:ZFIN;Acc:ZDB-GENE-030131-2913]	arrdc3a	arrestin domain containing 3a [Source:ZFIN;Acc:ZDB-GENE-030131-2913]	arrdc3a	arrestin domain containing 3a [Source:ZFIN;Acc:ZDB-GENE-030131-2913]	ARRDC3	arrestin domain containing 3
ENSSSAG00000075471	258.138	0.36152	0.0883351	4.0926	4.26563e-05	0.0116976	16	11337285	11383816				metallophosphoesterase domain containing 2a [Source:ZFIN;Acc:ZDB-GENE-050417-241]	mpped2a	metallophosphoesterase domain containing 2a [Source:ZFIN;Acc:ZDB-GENE-050417-241]	MPPED2	metallophosphoesterase domain containing 2
ENSSSAG00000003336	1269.69	0.352406	0.0853851	4.12725	3.67125e-05	0.0108979	9	18721679	18771877				pleckstrin homology domain containing, family G (with RhoGef domain) member 2 [Source:ZFIN;Acc:ZDB-GENE-090819-1]	plekhg2	pleckstrin homology domain containing, family G (with RhoGef domain) member 2 [Source:ZFIN;Acc:ZDB-GENE-090819-1]	PLEKHG3	pleckstrin homology and RhoGEF domain containing G3
ENSSSAG00000084145	2001.93	0.331758	0.0834622	3.97495	7.03941e-05	0.0177801	6	33395382	33397302	junbb	JunB proto-oncogene, AP-1 transcription factor subunit b [Source:ZFIN;Acc:ZDB-GENE-040426-2666]	junbb	JunB proto-oncogene, AP-1 transcription factor subunit b [Source:ZFIN;Acc:ZDB-GENE-040426-2666]	junbb	JunB proto-oncogene, AP-1 transcription factor subunit b [Source:ZFIN;Acc:ZDB-GENE-040426-2666]	JUNB	JunB proto-oncogene, AP-1 transcription factor subunit
ENSSSAG00000094519	492.039	0.318868	0.0854748	3.73055	0.000191062	0.0392571	18	39012019	39035943	ppp2r2d	protein phosphatase 2, regulatory subunit B, delta [Source:NCBI gene;Acc:405816]	ppp2r2d	protein phosphatase 2, regulatory subunit B, delta [Source:NCBI gene;Acc:405816]	ppp2r2d	protein phosphatase 2, regulatory subunit B, delta [Source:NCBI gene;Acc:405816]	PPP2R2D	protein phosphatase 2 regulatory subunit Bdelta
ENSSSAG00000004816	586.072	0.318614	0.0829122	3.84279	0.000121646	0.0274825	14	34256541	34273628				VANGL planar cell polarity protein 2 [Source:NCBI gene;Acc:245949]	vangl2	VANGL planar cell polarity protein 2 [Source:NCBI gene;Acc:245949]	VANGL2	VANGL planar cell polarity protein 2
ENSSSAG00000102393	471.609	0.305919	0.0765822	3.99464	6.47913e-05	0.0166571	3	37710746	37719049				E74-like ETS transcription factor 1 [Source:ZFIN;Acc:ZDB-GENE-980526-335]	elf1	E74-like ETS transcription factor 1 [Source:ZFIN;Acc:ZDB-GENE-980526-335]	ELF1	E74 like ETS transcription factor 1
ENSSSAG00000079032	6364.52	0.304744	0.0699778	4.35487	1.33149e-05	0.0047332	29	18665287	18748355				collagen, type XV, alpha 1b [Source:ZFIN;Acc:ZDB-GENE-070912-689]	col15a1b	collagen, type XV, alpha 1b [Source:ZFIN;Acc:ZDB-GENE-070912-689]	COL15A1	collagen type XV alpha 1 chain
ENSSSAG00000008846	3171.15	0.304539	0.0652762	4.66538	3.08042e-06	0.00145347	23	51763390	51782519				DnaJ heat shock protein family (Hsp40) member A1 [Source:ZFIN;Acc:ZDB-GENE-030131-2642]	dnaja1	DnaJ heat shock protein family (Hsp40) member A1 [Source:ZFIN;Acc:ZDB-GENE-030131-2642]	DNAJA4	DnaJ heat shock protein family (Hsp40) member A4
ENSSSAG00000058166	1128.35	0.296461	0.0668412	4.4353	9.19463e-06	0.00336583	5	79832426	79901438				acidic (leucine-rich) nuclear phosphoprotein 32 family, member A [Source:NCBI gene;Acc:335907]	anp32a	acidic (leucine-rich) nuclear phosphoprotein 32 family, member A [Source:NCBI gene;Acc:335907]	ANP32E	acidic nuclear phosphoprotein 32 family member E
ENSSSAG00000056272	369.56	0.296234	0.0788405	3.75739	0.000171695	0.0363673	22	923604	1078244	mtss1	MTSS I-BAR domain containing 1 [Source:ZFIN;Acc:ZDB-GENE-081105-141]	mtss1	MTSS I-BAR domain containing 1 [Source:ZFIN;Acc:ZDB-GENE-081105-141]	mtss1	MTSS I-BAR domain containing 1 [Source:ZFIN;Acc:ZDB-GENE-081105-141]	MTSS1	MTSS I-BAR domain containing 1
ENSSSAG00000039862	1639.51	0.278657	0.0602661	4.62378	3.76808e-06	0.0016692	2	57986171	58087355	sept9b	septin 9b [Source:ZFIN;Acc:ZDB-GENE-050327-17]	sept9b	septin 9b [Source:ZFIN;Acc:ZDB-GENE-050327-17]	sept9b	septin 9b [Source:ZFIN;Acc:ZDB-GENE-050327-17]	SEPTIN9	septin 9
ENSSSAG00000048090	8964.95	0.268435	0.0708903	3.78662	0.000152712	0.0333121	21	32244162	32347417		LIM and senescent cell antigen-like domains 2 [Source:ZFIN;Acc:ZDB-GENE-050522-56]	lims2	LIM and senescent cell antigen-like domains 1 [Source:ZFIN;Acc:ZDB-GENE-050522-236]	lims1	LIM and senescent cell antigen-like domains 1 [Source:ZFIN;Acc:ZDB-GENE-050522-236]	LIMS1	LIM zinc finger domain containing 1
ENSSSAG00000067769	1487.11	0.256239	0.0693184	3.69655	0.000218548	0.0419526	22	47589002	47681582				integrin, alpha 5 (fibronectin receptor, alpha polypeptide) [Source:ZFIN;Acc:ZDB-GENE-031116-52]	itga5	integrin, alpha 5 (fibronectin receptor, alpha polypeptide) [Source:ZFIN;Acc:ZDB-GENE-031116-52]	ITGA5	integrin subunit alpha 5
ENSSSAG00000065661	1824.57	0.254372	0.0648543	3.9222	8.77426e-05	0.0210538	15	93967743	94089415	fmnl3	formin-like 3 [Source:NCBI gene;Acc:407694]	fmnl3	formin-like 3 [Source:NCBI gene;Acc:407694]	fmnl3	formin-like 3 [Source:NCBI gene;Acc:407694]	FMNL3	formin like 3
ENSSSAG00000078016	3303.96	0.240083	0.0598258	4.01303	5.99443e-05	0.0155499	4	76621220	76638545				heat shock protein 4a [Source:ZFIN;Acc:ZDB-GENE-040426-2832]	hspa4a	heat shock protein 4a [Source:ZFIN;Acc:ZDB-GENE-040426-2832]	HSPA4	heat shock protein family A (Hsp70) member 4
ENSSSAG00000047230	3029.51	0.239195	0.0523254	4.5713	4.84705e-06	0.00208307	17	61663107	61667404	atp6v1e1b	ATPase H+ transporting V1 subunit E1b [Source:ZFIN;Acc:ZDB-GENE-020419-11]	atp6v1e1b	ATPase H+ transporting V1 subunit E1b [Source:ZFIN;Acc:ZDB-GENE-020419-11]	atp6v1e1b	ATPase H+ transporting V1 subunit E1b [Source:ZFIN;Acc:ZDB-GENE-020419-11]	ATP6V1E1	ATPase H+ transporting V1 subunit E1
ENSSSAG00000107156	1218.84	0.230086	0.0544063	4.22904	2.34688e-05	0.00734524	16	12661667	12687187		TEA domain transcription factor 1 [Source:HGNC Symbol;Acc:HGNC:11714]		TEA domain family member 1b [Source:ZFIN;Acc:ZDB-GENE-091013-5]	tead1b	TEA domain family member 1b [Source:ZFIN;Acc:ZDB-GENE-091013-5]	TEAD1	TEA domain transcription factor 1
ENSSSAG00000077713	948.778	0.227388	0.0553591	4.1075	3.99958e-05	0.0112906	27	10621388	10634539	brd2a	bromodomain containing 2a [Source:ZFIN;Acc:ZDB-GENE-990415-248]	brd2a	bromodomain containing 2a [Source:ZFIN;Acc:ZDB-GENE-990415-248]	brd2a	bromodomain containing 2a [Source:ZFIN;Acc:ZDB-GENE-990415-248]	BRD2	bromodomain containing 2
ENSSSAG00000039620	13969.2	0.211788	0.0578006	3.66413	0.000248185	0.0461048	12	93656122	93800939	slc6a6b	solute carrier family 6 member 6b [Source:ZFIN;Acc:ZDB-GENE-030131-3077]		solute carrier family 6 member 6b [Source:ZFIN;Acc:ZDB-GENE-030131-3077]	slc6a6b	solute carrier family 6 member 6b [Source:ZFIN;Acc:ZDB-GENE-030131-3077]	SLC6A6	solute carrier family 6 member 6
ENSSSAG00000100053	1118.93	0.204439	0.0550583	3.71313	0.000204708	0.0404339	5	54956708	54967559	pnrc2	proline-rich nuclear receptor coactivator 2 [Source:NCBI gene;Acc:565522]	pnrc2	proline-rich nuclear receptor coactivator 2 [Source:NCBI gene;Acc:565522]	pnrc2	proline-rich nuclear receptor coactivator 2 [Source:NCBI gene;Acc:565522]	PNRC2	proline rich nuclear receptor coactivator 2
ENSSSAG00000073163	8410.51	0.200431	0.0404277	4.95777	7.13069e-07	0.000436853	16	40895934	40912863				calreticulin 3b [Source:ZFIN;Acc:ZDB-GENE-030131-9907]	calr3b	calreticulin 3b [Source:ZFIN;Acc:ZDB-GENE-030131-9907]	CALR	calreticulin
ENSSSAG00000100316	16828.9	0.149607	0.0380725	3.92953	8.5112e-05	0.0207688	10	9740460	9747050	PROF2	profilin 2 [Source:ZFIN;Acc:ZDB-GENE-040115-4]	PROF2	profilin 2 like [Source:ZFIN;Acc:ZDB-GENE-030131-34]	pfn2l	profilin 2 like [Source:ZFIN;Acc:ZDB-GENE-030131-34]	PFN2	profilin 2
ENSSSAG00000112186	2522.25	-0.237327	0.0557123	-4.25986	2.04551e-05	0.006693	3	2026474	2094095				collagen, type VI, alpha 2 [Source:ZFIN;Acc:ZDB-GENE-070501-7]	col6a2	collagen, type VI, alpha 2 [Source:ZFIN;Acc:ZDB-GENE-070501-7]	COL6A2	collagen type VI alpha 2 chain
ENSSSAG00000115812	941.359	-0.270667	0.065636	-4.12376	3.72742e-05	0.0109518	17	32681770	32720900				immunoglobulin-like domain containing receptor 2 [Source:ZFIN;Acc:ZDB-GENE-050706-83]	ildr2	immunoglobulin-like domain containing receptor 2 [Source:ZFIN;Acc:ZDB-GENE-050706-83]	ILDR2	immunoglobulin like domain containing receptor 2
ENSSSAG00000061140	3246.86	-0.284824	0.0692274	-4.11432	3.88322e-05	0.0111813	4	71034843	71045027	lrrc32	leucine rich repeat containing 32 [Source:ZFIN;Acc:ZDB-GENE-090630-1]	lrrc32	leucine rich repeat containing 32 [Source:ZFIN;Acc:ZDB-GENE-090630-1]	lrrc32	leucine rich repeat containing 32 [Source:ZFIN;Acc:ZDB-GENE-090630-1]	LRRC32	leucine rich repeat containing 32
ENSSSAG00000092974	515.524	-0.301375	0.0784866	-3.83982	0.000123124	0.0274825	27	5728680	5730257
ENSSSAG00000104679	290.698	-0.313206	0.084227	-3.71859	0.000200338	0.0404031	18	44860995	44900584				5-methyltetrahydrofolate-homocysteine methyltransferase [Source:ZFIN;Acc:ZDB-GENE-031001-5]	mtr	5-methyltetrahydrofolate-homocysteine methyltransferase [Source:ZFIN;Acc:ZDB-GENE-031001-5]	MTR	5-methyltetrahydrofolate-homocysteine methyltransferase
ENSSSAG00000044162	445.018	-0.342844	0.0873017	-3.92711	8.5971e-05	0.0208021	27	24875624	24885366				asteroid homolog 1b [Source:NCBI gene;Acc:100003699]	ASTE1	asteroid homolog 1b [Source:NCBI gene;Acc:100003699]	ASTE1	asteroid homolog 1
ENSSSAG00000097864	738.532	-0.345043	0.083099	-4.1522	3.29298e-05	0.0098769	1	35571067	35577500	pnn	pinin, desmosome associated protein [Source:ZFIN;Acc:ZDB-GENE-060519-3]	pnn	pinin, desmosome associated protein [Source:ZFIN;Acc:ZDB-GENE-060519-3]	pnn	pinin, desmosome associated protein [Source:ZFIN;Acc:ZDB-GENE-060519-3]	PNN	pinin, desmosome associated protein
ENSSSAG00000025368	393.795	-0.351714	0.0814795	-4.31659	1.58456e-05	0.00536775	17	68400549	68439841	hgfa	hepatocyte growth factor a [Source:ZFIN;Acc:ZDB-GENE-041014-2]
ENSSSAG00000048260	1319.92	-0.359312	0.0885141	-4.05938	4.92038e-05	0.0132409	15	107538151	107580418				transketolase b [Source:ZFIN;Acc:ZDB-GENE-030909-13]	tktb	transketolase b [Source:ZFIN;Acc:ZDB-GENE-030909-13]	TKT	transketolase
ENSSSAG00000073889	1237.12	-0.369041	0.0929465	-3.97047	7.17301e-05	0.01796	14	63560808	63587049	chd4a	chromodomain helicase DNA binding protein 4a [Source:ZFIN;Acc:ZDB-GENE-041111-187]	chd4a	chromodomain helicase DNA binding protein 4a [Source:ZFIN;Acc:ZDB-GENE-041111-187]	chd4a	chromodomain helicase DNA binding protein 4a [Source:ZFIN;Acc:ZDB-GENE-041111-187]	CHD4	chromodomain helicase DNA binding protein 4
ENSSSAG00000055985	428.416	-0.378166	0.0883096	-4.28227	1.84994e-05	0.00612268	5	18216118	18239335	si:dkeyp-115e12.6	si:dkeyp-115e12.6 [Source:ZFIN;Acc:ZDB-GENE-141210-2]	si:dkeyp-115e12.6	si:dkeyp-115e12.6 [Source:ZFIN;Acc:ZDB-GENE-141210-2]	si:dkeyp-115e12.6	si:dkeyp-115e12.6 [Source:ZFIN;Acc:ZDB-GENE-141210-2]	CENPF	centromere protein F
ENSSSAG00000112081	424.366	-0.419447	0.113104	-3.70851	0.000208484	0.0408374	21	33267970	33315735	akap17a	A kinase (PRKA) anchor protein 17A [Source:ZFIN;Acc:ZDB-GENE-040426-1460]	akap17a	A kinase (PRKA) anchor protein 17A [Source:ZFIN;Acc:ZDB-GENE-040426-1460]	akap17a	A kinase (PRKA) anchor protein 17A [Source:ZFIN;Acc:ZDB-GENE-040426-1460]	AKAP17A	A-kinase anchoring protein 17A
ENSSSAG00000000992	181.257	-0.601917	0.159285	-3.77887	0.00015754	0.0338522	1	50114741	50125128				si:dkey-15f17.8 [Source:ZFIN;Acc:ZDB-GENE-090313-192]	METTL18	si:dkey-15f17.8 [Source:ZFIN;Acc:ZDB-GENE-090313-192]	METTL18	methyltransferase like 18
ENSSSAG00000056499	53.3132	-0.776445	0.197115	-3.93905	8.18036e-05	0.0203056	14	24283409	24300040				E3 ubiquitin-protein ligase RNF31 [Source:NCBI gene;Acc:100334178]	FO834800.1	E3 ubiquitin-protein ligase RNF31 [Source:NCBI gene;Acc:100334178]	RNF31	ring finger protein 31
ENSSSAG00000106209	55.9147	-0.846904	0.218999	-3.86716	0.00011011	0.0255686	14	79016443	79021211				glutathione S-transferase rho [Source:ZFIN;Acc:ZDB-GENE-090507-1]	gstr	glutathione S-transferase rho [Source:ZFIN;Acc:ZDB-GENE-090507-1]
ENSSSAG00000085502	55.3865	-0.873887	0.234308	-3.72966	0.000191738	0.0392571	15	28244393	28246050	KCNF1	potassium voltage-gated channel modifier subfamily F member 1 [Source:HGNC Symbol;Acc:HGNC:6246]
ENSSSAG00000058127	223.196	-0.876377	0.154574	-5.66962	1.4311e-08	1.32927e-05	15	76856409	76857628				inhibitor of DNA binding 1, HLH protein [Source:ZFIN;Acc:ZDB-GENE-990415-96]	id1	inhibitor of DNA binding 1, HLH protein [Source:ZFIN;Acc:ZDB-GENE-990415-96]	ID1	inhibitor of DNA binding 1, HLH protein
ENSSSAG00000116859	50.5956	-0.926147	0.206674	-4.4812	7.42254e-06	0.00288817	27	42767266	42787315	trib1	tribbles pseudokinase 1 [Source:ZFIN;Acc:ZDB-GENE-091207-4]

## Sheet: ISAV 48hr
	Row.names	baseMean	log2FoldChange	lfcSE	stat	pvalue	padj	X.log10.pvalue.	Chromosome.scaffold.name	Gene.start..bp.	Gene.end..bp.	X	Gene.name		Gene.description	ssalar_gene_name	ssalar_description	drerio_homolog_associated_gene_name	drerio_description	hsapiens_homolog_associated_gene_name	hsapiens_description	Gene_name_ensembl_Salmon	gene_description_ensembl_Salmon	Gene_name_zebra	Gene_description_zebra	Gene.name_human	Gene.description_human
1190	ENSSSAG00000004303	29747	0.679831	0.0652895	10.4126	2.17319e-25	4.77696e-23	22.3208	13	77338673	77342153	3480				ubb	ubiquitin B [Source:ZFIN;Acc:ZDB-GENE-050411-10]	ubc	ubiquitin C [Source:ZFIN;Acc:ZDB-GENE-061110-88]	UBC	ubiquitin C [Source:HGNC Symbol;Acc:HGNC:12468]		ubiquitin C [Source:ZFIN;Acc:ZDB-GENE-061110-88]	ubc	ubiquitin C [Source:ZFIN;Acc:ZDB-GENE-061110-88]	UBC	ubiquitin C
28	ENSSSAG00000105519	985.017	3.60751	0.394964	9.13377	6.6156e-20	9.35801e-18	17.0288	24	15942685	15944254	1569		12.189		UBIL				UBD	ubiquitin D [Source:HGNC Symbol;Acc:HGNC:18795]		ISG15 ubiquitin like modifier [Source:ZFIN;Acc:ZDB-GENE-021211-1]	isg15	ISG15 ubiquitin like modifier [Source:ZFIN;Acc:ZDB-GENE-021211-1]	UBB	ubiquitin B
48	ENSSSAG00000067408	4730.71	2.67175	0.260565	10.2537	1.13921e-24	2.35185e-22	21.6286	24	15923274	15934971	11697		6.37202		UBIL				UBD	ubiquitin D [Source:HGNC Symbol;Acc:HGNC:18795]
20	ENSSSAG00000098221	811.698	4.29733	1.34545	3.19397	0.0014033	0.011105	1.95448	24	15932633	15935869	3236				UBIL				UBD	ubiquitin D [Source:HGNC Symbol;Acc:HGNC:18795]
522	ENSSSAG00000064740	1219.29	1.12291	0.225987	4.96892	6.73271e-07	1.59096e-05	4.79834	20	29237088	29243438	6350	isg15	2.17786	ISG15 ubiquitin like modifier [Source:NCBI gene (formerly Entrezgene);Acc:100196201]	isg15	ISG15 ubiquitin like modifier [Source:NCBI gene (formerly Entrezgene);Acc:100196201]	isg15	ISG15 ubiquitin like modifier [Source:ZFIN;Acc:ZDB-GENE-021211-1]	ISG15	ISG15 ubiquitin like modifier [Source:HGNC Symbol;Acc:HGNC:4053]	isg15	ISG15 ubiquitin like modifier [Source:ZFIN;Acc:ZDB-GENE-021211-1]	isg15	ISG15 ubiquitin like modifier [Source:ZFIN;Acc:ZDB-GENE-021211-1]	UBB	ubiquitin B
112	ENSSSAG00000121778	831.878	2.03804	0.251418	8.10619	5.223e-16	5.26678e-14	13.2785	20	29409375	29412801	3426		4.10688				isg15	ISG15 ubiquitin like modifier [Source:ZFIN;Acc:ZDB-GENE-021211-1]	ISG15	ISG15 ubiquitin like modifier [Source:HGNC Symbol;Acc:HGNC:4053]		ISG15 ubiquitin like modifier [Source:ZFIN;Acc:ZDB-GENE-021211-1]	isg15	ISG15 ubiquitin like modifier [Source:ZFIN;Acc:ZDB-GENE-021211-1]	UBB	ubiquitin B
65	ENSSSAG00000105254	2917.99	2.36447	0.384935	6.14251	8.12259e-10	3.47102e-08	7.45954	24	15915075	15935869	20794		5.14963		UBIL				UBD	ubiquitin D [Source:HGNC Symbol;Acc:HGNC:18795]		ISG15 ubiquitin like modifier [Source:ZFIN;Acc:ZDB-GENE-021211-1]	isg15	ISG15 ubiquitin like modifier [Source:ZFIN;Acc:ZDB-GENE-021211-1]	UBB	ubiquitin B
2082	ENSSSAG00000100741	11169.4	0.423848	0.0689409	6.14799	7.84689e-10	3.36261e-08	7.47332	4	57366830	57370919	4089						si:ch211-202a12.4	si:ch211-202a12.4 [Source:NCBI gene (formerly Entrezgene);Acc:336542]				ubiquitin B [Source:ZFIN;Acc:ZDB-GENE-050411-10]	ubb	ubiquitin B [Source:ZFIN;Acc:ZDB-GENE-050411-10]	UBC	ubiquitin C
5624	ENSSSAG00000097707	9.43372	-2.14672	0.489766	-4.38315	1.16973e-05	0.000195089	3.70977	18	34625252	34754145	128893	abch1		ATP-binding cassette, sub-family H, member 1 [Source:ZFIN;Acc:ZDB-GENE-050517-42]		ATP-binding cassette, sub-family H, member 1 [Source:ZFIN;Acc:ZDB-GENE-050517-42]					abch1	ATP-binding cassette, sub-family H, member 1 [Source:NCBI gene;Acc:558667]	BX005435.1	ATP-binding cassette, sub-family H, member 1 [Source:NCBI gene;Acc:558667]	ABCA12	ATP binding cassette subfamily A member 12
5623	ENSSSAG00000055139	56.8379	-1.73838	0.600915	-2.89289	0.00381712	0.0249099	1.60363	15	59422110	59452481	30371	sesn1		sestrin 1 [Source:ZFIN;Acc:ZDB-GENE-040718-408]	sesn1	sestrin 1 [Source:ZFIN;Acc:ZDB-GENE-040718-408]	sesn1	sestrin 1 [Source:ZFIN;Acc:ZDB-GENE-040718-408]	SESN1	sestrin 1 [Source:HGNC Symbol;Acc:HGNC:21595]	sesn1	sestrin 1 [Source:ZFIN;Acc:ZDB-GENE-040718-408]	sesn1	sestrin 1 [Source:ZFIN;Acc:ZDB-GENE-040718-408]	SESN1	sestrin 1
5622	ENSSSAG00000045845	7.81178	-1.66984	0.492682	-3.38929	0.000700734	0.00628818	2.20147	13	23975626	23982316	6690	LSM14B		LSM family member 14B [Source:HGNC Symbol;Acc:HGNC:15887]	lsm14b	LSM family member 14B [Source:HGNC Symbol;Acc:HGNC:15887]	lsm14b	LSM family member 14B [Source:ZFIN;Acc:ZDB-GENE-040426-779]	LSM14B	LSM family member 14B [Source:HGNC Symbol;Acc:HGNC:15887]	LSM14B	LSM family member 14B [Source:ZFIN;Acc:ZDB-GENE-040426-779]	lsm14b	LSM family member 14B [Source:ZFIN;Acc:ZDB-GENE-040426-779]	LSM14B	LSM family member 14B
5621	ENSSSAG00000054173	9.42386	-1.50273	0.467012	-3.21775	0.001292	0.0104021	1.98288	18	64607534	64609853	2319						nitr1f	novel immune-type receptor 1f [Source:NCBI gene (formerly Entrezgene);Acc:492323]
5620	ENSSSAG00000076400	10.3559	-1.42587	0.482993	-2.95215	0.00315573	0.0213224	1.67116	22	28587738	28596093	8355	itgb7		integrin, beta 7 [Source:ZFIN;Acc:ZDB-GENE-100728-2]		integrin, beta 7 [Source:ZFIN;Acc:ZDB-GENE-100728-2]			ITGB7	integrin subunit beta 7 [Source:HGNC Symbol;Acc:HGNC:6162]	itgb7	integrin, beta 7 [Source:ZFIN;Acc:ZDB-GENE-100728-2]	itgb7	integrin, beta 7 [Source:ZFIN;Acc:ZDB-GENE-100728-2]	ITGB7	integrin subunit beta 7
5619	ENSSSAG00000120117	7.66225	-1.42171	0.512134	-2.77606	0.00550228	0.0333618	1.47675	21	30735088	30742695	7607	gja3		gap junction protein, alpha 3 [Source:ZFIN;Acc:ZDB-GENE-031217-3]	gja3	gap junction protein, alpha 3 [Source:ZFIN;Acc:ZDB-GENE-031217-3]	gja3	gap junction protein, alpha 3 [Source:ZFIN;Acc:ZDB-GENE-031217-3]	GJA3	gap junction protein alpha 3 [Source:HGNC Symbol;Acc:HGNC:4277]	gja3	gap junction protein, alpha 3 [Source:ZFIN;Acc:ZDB-GENE-031217-3]	gja3	gap junction protein, alpha 3 [Source:ZFIN;Acc:ZDB-GENE-031217-3]	GJA3	gap junction protein alpha 3
5618	ENSSSAG00000104113	14.1346	-1.37279	0.382499	-3.589	0.000331947	0.00337965	2.47113	9	7371454	7391958	20504	si:ch211-160f23.5		si:ch211-160f23.5 [Source:ZFIN;Acc:ZDB-GENE-030131-704]		si:ch211-160f23.5 [Source:ZFIN;Acc:ZDB-GENE-030131-704]					si:ch211-160f23.5	si:ch211-160f23.5 [Source:ZFIN;Acc:ZDB-GENE-030131-704]	si:ch211-160f23.5	si:ch211-160f23.5 [Source:ZFIN;Acc:ZDB-GENE-030131-704]	E2F2	E2F transcription factor 2
5617	ENSSSAG00000115173	8.56817	-1.34894	0.49734	-2.7123	0.00668173	0.0387609	1.41161	3	61615890	61618390	2500
5616	ENSSSAG00000010186	26.5337	-1.34791	0.285188	-4.72639	2.2855e-06	4.71195e-05	4.3268	7	66522874	66526296	3422	si:ch73-139j3.4		si:ch73-139j3.4 [Source:ZFIN;Acc:ZDB-GENE-140106-202]		si:ch73-139j3.4 [Source:ZFIN;Acc:ZDB-GENE-140106-202]					si:ch73-139j3.4	si:ch73-139j3.4 [Source:ZFIN;Acc:ZDB-GENE-140106-202]	si:ch73-139j3.4	si:ch73-139j3.4 [Source:ZFIN;Acc:ZDB-GENE-140106-202]
5615	ENSSSAG00000079783	32.2492	-1.3476	0.226999	-5.93657	2.91055e-09	1.14747e-07	6.94026	3	23823367	23887985	64618	pappa2		pappalysin 2 [Source:ZFIN;Acc:ZDB-GENE-070912-525]	pappa2	pappalysin 2 [Source:HGNC Symbol;Acc:HGNC:14615]	PAPPA2	pappalysin 2 [Source:HGNC Symbol;Acc:HGNC:14615]	PAPPA2	pappalysin 2 [Source:HGNC Symbol;Acc:HGNC:14615]
5614	ENSSSAG00000098474	48.9948	-1.3199	0.423062	-3.11988	0.00180926	0.0136293	1.86553	11	32152357	32184574	32217	fgf7		fibroblast growth factor 7 [Source:ZFIN;Acc:ZDB-GENE-080122-1]	fgf7	fibroblast growth factor 7 [Source:ZFIN;Acc:ZDB-GENE-080122-1]	fgf7	fibroblast growth factor 7 [Source:ZFIN;Acc:ZDB-GENE-080122-1]	FGF7	fibroblast growth factor 7 [Source:HGNC Symbol;Acc:HGNC:3685]
5613	ENSSSAG00000050163	123.116	-1.30342	0.273858	-4.75949	1.94078e-06	4.08111e-05	4.38922	21	12172393	12192121	19728	slc40a1		solute carrier family 40 member 1 [Source:NCBI gene;Acc:58153]	slc40a1	solute carrier family 40 member 1 [Source:NCBI gene (formerly Entrezgene);Acc:58153]	slc40a1	solute carrier family 40 member 1 [Source:NCBI gene (formerly Entrezgene);Acc:58153]	SLC40A1	solute carrier family 40 member 1 [Source:HGNC Symbol;Acc:HGNC:10909]	slc40a1	solute carrier family 40 member 1 [Source:NCBI gene;Acc:58153]	slc40a1	solute carrier family 40 member 1 [Source:NCBI gene;Acc:58153]	SLC40A1	solute carrier family 40 member 1
5612	ENSSSAG00000111857	8.12261	-1.29951	0.466719	-2.78434	0.00536367	0.0327587	1.48467	22	18466991	18467402	411
5611	ENSSSAG00000086470	7.38963	-1.29209	0.472262	-2.73597	0.00621968	0.0366865	1.43549	20	45145314	45146802	1488
5610	ENSSSAG00000116745	10.8353	-1.25468	0.390619	-3.21204	0.00131797	0.0105693	1.97595	9	35412484	35467120	54636	flrt2		fibronectin leucine rich transmembrane protein 2 [Source:ZFIN;Acc:ZDB-GENE-070705-267]		fibronectin leucine rich transmembrane protein 2 [Source:ZFIN;Acc:ZDB-GENE-070705-267]	FLRT2	fibronectin leucine rich transmembrane protein 2 [Source:HGNC Symbol;Acc:HGNC:3761]	FLRT2	fibronectin leucine rich transmembrane protein 2 [Source:HGNC Symbol;Acc:HGNC:3761]
5609	ENSSSAG00000114946	21.7167	-1.22812	0.334042	-3.67654	0.000236415	0.00255617	2.59241	6	40507594	40510842	3248	fzd2		frizzled class receptor 2 [Source:ZFIN;Acc:ZDB-GENE-990415-224]	fzd2	frizzled class receptor 2 [Source:ZFIN;Acc:ZDB-GENE-990415-224]	fzd2	frizzled class receptor 2 [Source:ZFIN;Acc:ZDB-GENE-990415-224]	FZD2	frizzled class receptor 2 [Source:HGNC Symbol;Acc:HGNC:4040]	fzd2	frizzled class receptor 2 [Source:ZFIN;Acc:ZDB-GENE-990415-224]	fzd2	frizzled class receptor 2 [Source:ZFIN;Acc:ZDB-GENE-990415-224]	FZD2	frizzled class receptor 2
5608	ENSSSAG00000103612	7.5773	-1.21741	0.466104	-2.61189	0.00900427	0.0491016	1.3089	CAJNNT020001869.1	136087	145870	9783
5607	ENSSSAG00000002677	62.6159	-1.20796	0.36501	-3.30939	0.000935006	0.00796658	2.09873	9	13774938	13823766	48828											BTB and CNC homology 1, basic leucine zipper transcription factor 2a [Source:ZFIN;Acc:ZDB-GENE-120525-2]	bach2a	BTB and CNC homology 1, basic leucine zipper transcription factor 2a [Source:ZFIN;Acc:ZDB-GENE-120525-2]	BACH2	BTB domain and CNC homolog 2
5606	ENSSSAG00000081598	9.08257	-1.20274	0.431896	-2.7848	0.00535605	0.0327308	1.48504	3	42407494	42441038	33544	atp1a2a		ATPase Na+/K+ transporting subunit alpha 2 [Source:ZFIN;Acc:ZDB-GENE-001212-6]	atp1a2a	ATPase Na+/K+ transporting subunit alpha 2a [Source:ZFIN;Acc:ZDB-GENE-001212-6]	atp1a2a	ATPase Na+/K+ transporting subunit alpha 2a [Source:ZFIN;Acc:ZDB-GENE-001212-6]	ATP1A2	ATPase Na+/K+ transporting subunit alpha 2 [Source:HGNC Symbol;Acc:HGNC:800]	atp1a2a	myelin protein zero [Source:ZFIN;Acc:ZDB-GENE-010724-4]	mpz	myelin protein zero [Source:ZFIN;Acc:ZDB-GENE-010724-4]	MPZ	myelin protein zero
5605	ENSSSAG00000113389	8.0502	-1.1902	0.432494	-2.75194	0.00592436	0.0353058	1.45215	8	19464674	19484715	20041								ZNF229	zinc finger protein 229 [Source:HGNC Symbol;Acc:HGNC:13022]
5604	ENSSSAG00000116859	50.5956	-1.17957	0.197655	-5.96782	2.40448e-09	9.64126e-08	7.01587	27	42767266	42787315	20049	trib1		tribbles pseudokinase 1 [Source:ZFIN;Acc:ZDB-GENE-091207-4]		tribbles pseudokinase 1 [Source:ZFIN;Acc:ZDB-GENE-091207-4]			TRIB1	tribbles pseudokinase 1 [Source:HGNC Symbol;Acc:HGNC:16891]
5603	ENSSSAG00000085767	14.6576	-1.17675	0.437498	-2.68973	0.00715099	0.0410235	1.38697	9	54520703	54522321	1618
5602	ENSSSAG00000015909	50.1135	-1.17353	0.234531	-5.00375	5.6225e-07	1.35374e-05	4.86846	3	17695617	17723492	27875	cnn3b		calponin 3 [Source:HGNC Symbol;Acc:HGNC:2157]	cnn3b	calponin 3, acidic b [Source:ZFIN;Acc:ZDB-GENE-050522-263]	cnn3b	calponin 3, acidic b [Source:ZFIN;Acc:ZDB-GENE-050522-263]	CNN3	calponin 3 [Source:HGNC Symbol;Acc:HGNC:2157]	CNN3	calponin 3, acidic a [Source:ZFIN;Acc:ZDB-GENE-030131-5130]	cnn3a	calponin 3, acidic a [Source:ZFIN;Acc:ZDB-GENE-030131-5130]	CNN3	calponin 3
5601	ENSSSAG00000077659	10.9354	-1.17071	0.422621	-2.77011	0.00560379	0.0338276	1.47073	12	80488700	80530102	41402	mitfa		melanocyte inducing transcription factor a [Source:ZFIN;Acc:ZDB-GENE-990910-11]	mitfa	melanocyte inducing transcription factor a [Source:ZFIN;Acc:ZDB-GENE-990910-11]	mitfa	melanocyte inducing transcription factor a [Source:ZFIN;Acc:ZDB-GENE-990910-11]	MITF	melanocyte inducing transcription factor [Source:HGNC Symbol;Acc:HGNC:7105]	mitfa	melanocyte inducing transcription factor a [Source:ZFIN;Acc:ZDB-GENE-990910-11]	mitfa	melanocyte inducing transcription factor a [Source:ZFIN;Acc:ZDB-GENE-990910-11]	MITF	melanocyte inducing transcription factor
5600	ENSSSAG00000058127	223.196	-1.14322	0.154062	-7.4205	1.16682e-13	8.84644e-12	11.0532	15	76856409	76857628	1219				ID1				ID1	inhibitor of DNA binding 1 [Source:HGNC Symbol;Acc:HGNC:5360]		inhibitor of DNA binding 1, HLH protein [Source:ZFIN;Acc:ZDB-GENE-990415-96]	id1	inhibitor of DNA binding 1, HLH protein [Source:ZFIN;Acc:ZDB-GENE-990415-96]	ID1	inhibitor of DNA binding 1, HLH protein
5599	ENSSSAG00000008494	596.239	-1.13918	0.29317	-3.88571	0.000102031	0.0012618	2.89901	12	79125869	79128990	3121				MAFB				MAFB	MAF bZIP transcription factor B [Source:HGNC Symbol;Acc:HGNC:6408]		v-maf avian musculoaponeurotic fibrosarcoma oncogene homolog Ba [Source:NCBI gene;Acc:30210]	mafba	v-maf avian musculoaponeurotic fibrosarcoma oncogene homolog Ba [Source:NCBI gene;Acc:30210]	MAFB	MAF bZIP transcription factor B
5598	ENSSSAG00000070283	143.936	-1.13554	0.170435	-6.66262	2.68985e-11	1.47551e-09	8.83106	1	19936841	20024986	88145	pxdn		peroxidasin [Source:ZFIN;Acc:ZDB-GENE-140415-2]	PXDN	peroxidasin [Source:HGNC Symbol;Acc:HGNC:14966]	PXDN	peroxidasin [Source:HGNC Symbol;Acc:HGNC:14966]	PXDN	peroxidasin [Source:HGNC Symbol;Acc:HGNC:14966]	pxdn	peroxidasin [Source:ZFIN;Acc:ZDB-GENE-140415-2]	pxdn	peroxidasin [Source:ZFIN;Acc:ZDB-GENE-140415-2]	PXDN	peroxidasin
5597	ENSSSAG00000092545	16.0652	-1.13528	0.40878	-2.77723	0.00548245	0.0332807	1.47781	10	117758915	117817527	58612								CCDC136	coiled-coil domain containing 136 [Source:HGNC Symbol;Acc:HGNC:22225]		coiled-coil domain containing 136b [Source:ZFIN;Acc:ZDB-GENE-081104-244]	ccdc136b	coiled-coil domain containing 136b [Source:ZFIN;Acc:ZDB-GENE-081104-244]	CCDC136	coiled-coil domain containing 136
5596	ENSSSAG00000074659	1138	-1.13203	0.328167	-3.44955	0.000561525	0.00523812	2.28082	11	16143821	16151669	7848	cilp		cartilage intermediate layer protein, nucleotide pyrophosphohydrolase [Source:ZFIN;Acc:ZDB-GENE-050208-76]	cilp	cartilage intermediate layer protein, nucleotide pyrophosphohydrolase [Source:ZFIN;Acc:ZDB-GENE-050208-76]	cilp	cartilage intermediate layer protein, nucleotide pyrophosphohydrolase [Source:ZFIN;Acc:ZDB-GENE-050208-76]	CILP	cartilage intermediate layer protein [Source:HGNC Symbol;Acc:HGNC:1980]	cilp	cartilage intermediate layer protein, nucleotide pyrophosphohydrolase [Source:ZFIN;Acc:ZDB-GENE-050208-76]	cilp	cartilage intermediate layer protein, nucleotide pyrophosphohydrolase [Source:ZFIN;Acc:ZDB-GENE-050208-76]	CILP	cartilage intermediate layer protein
5595	ENSSSAG00000032234	40.8978	-1.11146	0.241146	-4.6091	4.04418e-06	7.84545e-05	4.10538	26	10271420	10299811	28391	creb3l1		cAMP responsive element binding protein 3-like 1 [Source:ZFIN;Acc:ZDB-GENE-030219-181]	creb3l1	cAMP responsive element binding protein 3-like 1 [Source:ZFIN;Acc:ZDB-GENE-030219-181]	creb3l1	cAMP responsive element binding protein 3-like 1 [Source:ZFIN;Acc:ZDB-GENE-030219-181]	CREB3L1	cAMP responsive element binding protein 3 like 1 [Source:HGNC Symbol;Acc:HGNC:18856]	creb3l1	cAMP responsive element binding protein 3-like 1 [Source:ZFIN;Acc:ZDB-GENE-030219-181]	creb3l1	cAMP responsive element binding protein 3-like 1 [Source:ZFIN;Acc:ZDB-GENE-030219-181]	CREB3L1	cAMP responsive element binding protein 3 like 1
5594	ENSSSAG00000077238	240.959	-1.10313	0.161198	-6.84335	7.73619e-12	4.55437e-10	9.34157	26	32528671	32572664	43993	fgf7		fibroblast growth factor 7 [Source:HGNC Symbol;Acc:HGNC:3685]	fgf7	fibroblast growth factor 7 [Source:ZFIN;Acc:ZDB-GENE-080122-1]	fgf7	fibroblast growth factor 7 [Source:ZFIN;Acc:ZDB-GENE-080122-1]	FGF7	fibroblast growth factor 7 [Source:HGNC Symbol;Acc:HGNC:3685]
5593	ENSSSAG00000108609	14.2805	-1.08051	0.31382	-3.44308	0.000575136	0.00534775	2.27183	10	102036499	102037251	752
5592	ENSSSAG00000059005	21.8142	-1.07988	0.322384	-3.34968	0.000809058	0.00707497	2.15028	28	33816705	33821496	4791	ZNF503		zinc finger protein 503 [Source:HGNC Symbol;Acc:HGNC:23589]		zinc finger protein 503 [Source:HGNC Symbol;Acc:HGNC:23589]					ZNF503	zinc finger protein 503 [Source:NCBI gene;Acc:324913]	znf503	zinc finger protein 503 [Source:NCBI gene;Acc:324913]	ZNF503	zinc finger protein 503
5591	ENSSSAG00000104709	13.7504	-1.07574	0.359531	-2.99206	0.002771	0.0192028	1.71664	17	44638932	44652881	13949											mitochondrial ribosomal protein L39 [Source:ZFIN;Acc:ZDB-GENE-030131-6520]	mrpl39	mitochondrial ribosomal protein L39 [Source:ZFIN;Acc:ZDB-GENE-030131-6520]
5590	ENSSSAG00000070016	16.0548	-1.06289	0.320617	-3.31515	0.000915954	0.00784363	2.10548	15	39685982	39711639	25657	scara3		scavenger receptor class A, member 3 [Source:ZFIN;Acc:ZDB-GENE-041014-317]	SCARA3	scavenger receptor class A member 3 [Source:HGNC Symbol;Acc:HGNC:19000]	SCARA3	scavenger receptor class A member 3 [Source:HGNC Symbol;Acc:HGNC:19000]	SCARA3	scavenger receptor class A member 3 [Source:HGNC Symbol;Acc:HGNC:19000]	scara3	scavenger receptor class A, member 3 [Source:ZFIN;Acc:ZDB-GENE-041014-317]	scara3	scavenger receptor class A, member 3 [Source:ZFIN;Acc:ZDB-GENE-041014-317]	SCARA3	scavenger receptor class A member 3
5589	ENSSSAG00000071373	1513.44	-1.05541	0.188045	-5.61256	1.99358e-08	6.7025e-07	6.17376	21	13431934	13520696	88762	MYLK		myosin light chain kinase [Source:HGNC Symbol;Acc:HGNC:7590]	MYLK	myosin light chain kinase [Source:HGNC Symbol;Acc:HGNC:7590]	MYLK	myosin light chain kinase [Source:HGNC Symbol;Acc:HGNC:7590]	MYLK	myosin light chain kinase [Source:HGNC Symbol;Acc:HGNC:7590]	MYLK	myosin, light chain kinase a [Source:ZFIN;Acc:ZDB-GENE-030131-8207]	mylka	myosin, light chain kinase a [Source:ZFIN;Acc:ZDB-GENE-030131-8207]	MYLK	myosin light chain kinase
5588	ENSSSAG00000110559	27.2929	-1.05445	0.323585	-3.25864	0.00111946	0.00923436	2.03459	13	94222714	94264982	42268			alpha-methylacyl-CoA racemase [Source:ZFIN;Acc:ZDB-GENE-050522-484]			amacr	alpha-methylacyl-CoA racemase [Source:ZFIN;Acc:ZDB-GENE-050522-484]	AMACR	alpha-methylacyl-CoA racemase [Source:HGNC Symbol;Acc:HGNC:451]
5587	ENSSSAG00000088716	10.3595	-1.03295	0.346827	-2.97828	0.00289869	0.0199205	1.7007	6	35164733	35195793	31060								MEI1	meiotic double-stranded break formation protein 1 [Source:HGNC Symbol;Acc:HGNC:28613]
5586	ENSSSAG00000010981	53.1317	-1.01961	0.299079	-3.40917	0.000651619	0.00592589	2.22725	22	53913520	53943981	30461	dnase1l4.1		deoxyribonuclease 1 like 4, tandem duplicate 1 [Source:ZFIN;Acc:ZDB-GENE-040808-35]	dnase1l4.1	deoxyribonuclease 1 like 4, tandem duplicate 1 [Source:ZFIN;Acc:ZDB-GENE-040808-35]	dnase1l4.1	deoxyribonuclease 1 like 4, tandem duplicate 1 [Source:ZFIN;Acc:ZDB-GENE-040808-35]
5585	ENSSSAG00000040985	33.2718	-1.01769	0.221233	-4.6001	4.22279e-06	8.13001e-05	4.08991	18	50751210	50754167	2957						si:ch211-212k18.8	si:ch211-212k18.8 [Source:ZFIN;Acc:ZDB-GENE-041111-14]				si:ch211-212k18.9 [Source:ZFIN;Acc:ZDB-GENE-160727-12]	si:ch211-212k18.9	si:ch211-212k18.9 [Source:ZFIN;Acc:ZDB-GENE-160727-12]
5584	ENSSSAG00000081768	13.2902	-1.01617	0.359116	-2.82963	0.00466016	0.0292984	1.53316	29	6556304	6682529	126225						drosha	drosha ribonuclease III [Source:ZFIN;Acc:ZDB-GENE-070209-23]	DROSHA	drosha ribonuclease III [Source:HGNC Symbol;Acc:HGNC:17904]
5583	ENSSSAG00000092822	22.834	-1.01438	0.263403	-3.85107	0.000117604	0.00142308	2.84677	6	80545618	80564778	19160											si:ch211-195o20.7 [Source:ZFIN;Acc:ZDB-GENE-131127-614]	si:ch211-195o20.7	si:ch211-195o20.7 [Source:ZFIN;Acc:ZDB-GENE-131127-614]	SPECC1L	sperm antigen with calponin homology and coiled-coil domains 1 like
5582	ENSSSAG00000002549	85.6576	-1.01393	0.170052	-5.96246	2.48463e-09	9.93655e-08	7.00276	4	1397448	1428571	31123								SLC5A4	solute carrier family 5 member 4 [Source:HGNC Symbol;Acc:HGNC:11039]		solute carrier family 5 member 7a [Source:NCBI gene;Acc:100005589]	CR925787.1	solute carrier family 5 member 7a [Source:NCBI gene;Acc:100005589]	SLC5A7	solute carrier family 5 member 7
5581	ENSSSAG00000068238	16.9136	-1.01327	0.359554	-2.81814	0.0048303	0.0301436	1.5208	11	18296969	18400240	103271	galnt18b		UDP-N-acetyl-alpha-D-galactosamine:polypeptide N-acetylgalactosaminyltransferase 18b [Source:ZFIN;Acc:ZDB-GENE-091014-1]		UDP-N-acetyl-alpha-D-galactosamine:polypeptide N-acetylgalactosaminyltransferase 18b [Source:ZFIN;Acc:ZDB-GENE-091014-1]	GALNT18	polypeptide N-acetylgalactosaminyltransferase 18 [Source:HGNC Symbol;Acc:HGNC:30488]	GALNT18	polypeptide N-acetylgalactosaminyltransferase 18 [Source:HGNC Symbol;Acc:HGNC:30488]	galnt18b	UDP-N-acetyl-alpha-D-galactosamine:polypeptide N-acetylgalactosaminyltransferase 18b [Source:ZFIN;Acc:ZDB-GENE-091014-1]	galnt18b	UDP-N-acetyl-alpha-D-galactosamine:polypeptide N-acetylgalactosaminyltransferase 18b [Source:ZFIN;Acc:ZDB-GENE-091014-1]	GALNT18	polypeptide N-acetylgalactosaminyltransferase 18
5580	ENSSSAG00000071189	66.0159	-1.01031	0.279807	-3.61075	0.000305319	0.00316549	2.49956	10	103864594	103906158	41564	si:dkey-103i16.6		si:dkey-103i16.6 [Source:ZFIN;Acc:ZDB-GENE-061207-46]	si:dkey-103i16.6	si:dkey-103i16.6 [Source:ZFIN;Acc:ZDB-GENE-061207-46]	si:dkey-103i16.6	si:dkey-103i16.6 [Source:ZFIN;Acc:ZDB-GENE-061207-46]			si:dkey-103i16.6	si:dkey-103i16.6 [Source:ZFIN;Acc:ZDB-GENE-061207-46]	si:dkey-103i16.6	si:dkey-103i16.6 [Source:ZFIN;Acc:ZDB-GENE-061207-46]	SIRT3	sirtuin 3
5579	ENSSSAG00000078390	252.93	-0.99902	0.156835	-6.36988	1.89171e-10	9.03112e-09	8.04426	19	10507337	10621500	114163	pola1		polymerase (DNA directed), alpha 1 [Source:ZFIN;Acc:ZDB-GENE-030114-9]	pola1	polymerase (DNA directed), alpha 1 [Source:ZFIN;Acc:ZDB-GENE-030114-9]	pola1	polymerase (DNA directed), alpha 1 [Source:ZFIN;Acc:ZDB-GENE-030114-9]	POLA1	DNA polymerase alpha 1, catalytic subunit [Source:HGNC Symbol;Acc:HGNC:9173]	pola1	polymerase (DNA directed), alpha 1 [Source:ZFIN;Acc:ZDB-GENE-030114-9]	pola1	polymerase (DNA directed), alpha 1 [Source:ZFIN;Acc:ZDB-GENE-030114-9]	POLA1	DNA polymerase alpha 1, catalytic subunit
5578	ENSSSAG00000078605	1944.48	-0.996801	0.139674	-7.13665	9.56327e-13	6.31093e-11	10.1999	22	53926465	53984869	58404						mcm2	minichromosome maintenance complex component 2 [Source:ZFIN;Acc:ZDB-GENE-020419-24]	MCM2	minichromosome maintenance complex component 2 [Source:HGNC Symbol;Acc:HGNC:6944]		minichromosome maintenance complex component 2 [Source:ZFIN;Acc:ZDB-GENE-020419-24]	mcm2	minichromosome maintenance complex component 2 [Source:ZFIN;Acc:ZDB-GENE-020419-24]	MCM2	minichromosome maintenance complex component 2
5577	ENSSSAG00000040728	63.3565	-0.994058	0.27754	-3.58167	0.0003414	0.0034678	2.45995	27	33875961	33953574	77613	SLC45A4		solute carrier family 45 member 4 [Source:HGNC Symbol;Acc:HGNC:29196]	SLC45A4	solute carrier family 45 member 4 [Source:HGNC Symbol;Acc:HGNC:29196]	SLC45A4	solute carrier family 45 member 4 [Source:HGNC Symbol;Acc:HGNC:29196]	SLC45A4	solute carrier family 45 member 4 [Source:HGNC Symbol;Acc:HGNC:29196]	SLC45A4	solute carrier family 45 member 4b [Source:ZFIN;Acc:ZDB-GENE-091230-5]	slc45a4b	solute carrier family 45 member 4b [Source:ZFIN;Acc:ZDB-GENE-091230-5]	SLC45A4	solute carrier family 45 member 4
5576	ENSSSAG00000057367	89.8845	-0.993898	0.220616	-4.5051	6.63407e-06	0.000120153	3.92027	5	61036469	61042803	6334	ccne2		cyclin E2 [Source:ZFIN;Acc:ZDB-GENE-030131-9689]	ccne2	cyclin E2 [Source:ZFIN;Acc:ZDB-GENE-030131-9689]	ccne2	cyclin E2 [Source:ZFIN;Acc:ZDB-GENE-030131-9689]	CCNE2	cyclin E2 [Source:HGNC Symbol;Acc:HGNC:1590]	ccne2	cyclin E2 [Source:ZFIN;Acc:ZDB-GENE-030131-9689]	ccne2	cyclin E2 [Source:ZFIN;Acc:ZDB-GENE-030131-9689]	CCNE2	cyclin E2
5575	ENSSSAG00000111375	309.804	-0.986727	0.159901	-6.17086	6.79188e-10	2.97732e-08	7.52617	21	33446408	33452163	5755
5574	ENSSSAG00000073043	78.7514	-0.982303	0.183065	-5.36587	8.05618e-08	2.3769e-06	5.62399	17	58305553	58326160	20607	ncaph2		non-SMC condensin II complex, subunit H2 [Source:NCBI gene;Acc:562678]	ncaph2	non-SMC condensin II complex, subunit H2 [Source:ZFIN;Acc:ZDB-GENE-041210-172]	ncaph2	non-SMC condensin II complex, subunit H2 [Source:NCBI gene (formerly Entrezgene);Acc:562678]	NCAPH2	non-SMC condensin II complex subunit H2 [Source:HGNC Symbol;Acc:HGNC:25071]	ncaph2	non-SMC condensin II complex, subunit H2 [Source:NCBI gene;Acc:562678]	ncaph2	non-SMC condensin II complex, subunit H2 [Source:NCBI gene;Acc:562678]	NCAPH2	non-SMC condensin II complex subunit H2
5573	ENSSSAG00000043478	185.437	-0.981119	0.142291	-6.89515	5.38077e-12	3.2363e-10	9.48995	10	102657436	103195288	537852								ZNF469	zinc finger protein 469 [Source:HGNC Symbol;Acc:HGNC:23216]					ZNF469	zinc finger protein 469
5572	ENSSSAG00000070727	26.9007	-0.976987	0.266958	-3.6597	0.000252513	0.00270522	2.5678	3	68625482	68630001	4519	hmox1a		heme oxygenase 1a [Source:ZFIN;Acc:ZDB-GENE-030131-3102]	hmox1a	heme oxygenase 1a [Source:ZFIN;Acc:ZDB-GENE-030131-3102]	hmox1a	heme oxygenase 1a [Source:ZFIN;Acc:ZDB-GENE-030131-3102]	HMOX1	heme oxygenase 1 [Source:HGNC Symbol;Acc:HGNC:5013]	hmox1a	heme oxygenase 1a [Source:ZFIN;Acc:ZDB-GENE-030131-3102]	hmox1a	heme oxygenase 1a [Source:ZFIN;Acc:ZDB-GENE-030131-3102]	HMOX1	heme oxygenase 1
5571	ENSSSAG00000106727	22.0836	-0.964422	0.29208	-3.30191	0.000960299	0.00813445	2.08967	CAJNNT020002040.1	162979	248168	85189
5570	ENSSSAG00000064229	14.2569	-0.960328	0.36277	-2.64721	0.00811585	0.0452844	1.34405	10	20586060	20613075	27015	cilp2		cartilage intermediate layer protein 2 [Source:ZFIN;Acc:ZDB-GENE-050208-436]	cilp2	cartilage intermediate layer protein 2 [Source:HGNC Symbol;Acc:HGNC:24213]	CILP2	cartilage intermediate layer protein 2 [Source:HGNC Symbol;Acc:HGNC:24213]	CILP2	cartilage intermediate layer protein 2 [Source:HGNC Symbol;Acc:HGNC:24213]
5569	ENSSSAG00000059157	17.4226	-0.96002	0.365506	-2.62655	0.00862554	0.04744	1.32386	CAJNNT020000845.1	453865	493126	39261			ring finger protein 150b [Source:NCBI gene;Acc:792211]	rnf150b	ring finger protein 150b [Source:ZFIN;Acc:ZDB-GENE-050417-470]	rnf150b	ring finger protein 150b [Source:ZFIN;Acc:ZDB-GENE-050417-470]	RNF150	ring finger protein 150 [Source:HGNC Symbol;Acc:HGNC:23138]	rnf150b	ring finger protein 150b [Source:NCBI gene;Acc:792211]	rnf150b	ring finger protein 150b [Source:NCBI gene;Acc:792211]	RNF150	ring finger protein 150
5568	ENSSSAG00000102453	81.062	-0.953263	0.172786	-5.51703	3.44785e-08	1.10657e-06	5.95602	15	74225213	74306982	81769								SYCP2	synaptonemal complex protein 2 [Source:HGNC Symbol;Acc:HGNC:11490]		synaptonemal complex protein 2 [Source:ZFIN;Acc:ZDB-GENE-090313-237]	sycp2	synaptonemal complex protein 2 [Source:ZFIN;Acc:ZDB-GENE-090313-237]	SYCP2	synaptonemal complex protein 2
5567	ENSSSAG00000058407	30.0897	-0.952036	0.262376	-3.62851	0.000285059	0.00298584	2.52493	6	49152869	49162444	9575	DTL		denticleless E3 ubiquitin protein ligase homolog [Source:HGNC Symbol;Acc:HGNC:30288]	dtl	denticleless E3 ubiquitin protein ligase homolog [Source:HGNC Symbol;Acc:HGNC:30288]	dtl	denticleless E3 ubiquitin protein ligase homolog (Drosophila) [Source:ZFIN;Acc:ZDB-GENE-020419-34]	DTL	denticleless E3 ubiquitin protein ligase homolog [Source:HGNC Symbol;Acc:HGNC:30288]	DTL	denticleless E3 ubiquitin protein ligase homolog (Drosophila) [Source:NCBI gene;Acc:192314]	dtl	denticleless E3 ubiquitin protein ligase homolog (Drosophila) [Source:NCBI gene;Acc:192314]	DTL	denticleless E3 ubiquitin protein ligase homolog
5566	ENSSSAG00000116750	11.0292	-0.948247	0.34702	-2.73255	0.00628466	0.0369984	1.43182	10	83865485	83877504	12019												LO017821.1
5565	ENSSSAG00000110394	68.8982	-0.946043	0.173914	-5.43971	5.33669e-08	1.65205e-06	5.78198	9	13632323	13704070	71747	ltk		leukocyte receptor tyrosine kinase [Source:ZFIN;Acc:ZDB-GENE-030616-115]	ltk	leukocyte receptor tyrosine kinase [Source:ZFIN;Acc:ZDB-GENE-030616-115]	ltk	leukocyte receptor tyrosine kinase [Source:ZFIN;Acc:ZDB-GENE-030616-115]			ltk	leukocyte receptor tyrosine kinase [Source:ZFIN;Acc:ZDB-GENE-030616-115]	ltk	leukocyte receptor tyrosine kinase [Source:ZFIN;Acc:ZDB-GENE-030616-115]	ALK	ALK receptor tyrosine kinase
5564	ENSSSAG00000112426	70.8597	-0.945283	0.153611	-6.15376	7.56674e-10	3.28119e-08	7.48397	13	29908716	29910911	2195												BX294110.3
5563	ENSSSAG00000121513	17.6218	-0.942931	0.334227	-2.82123	0.00478398	0.0299344	1.52383	4	13303345	13347566	44221						rnf150a	ring finger protein 150a [Source:ZFIN;Acc:ZDB-GENE-060213-1]	RNF150	ring finger protein 150 [Source:HGNC Symbol;Acc:HGNC:23138]		ring finger protein 150a [Source:ZFIN;Acc:ZDB-GENE-060213-1]	rnf150a	ring finger protein 150a [Source:ZFIN;Acc:ZDB-GENE-060213-1]	RNF150	ring finger protein 150
5562	ENSSSAG00000110034	12.5586	-0.93866	0.321189	-2.92245	0.00347287	0.0230878	1.63662	3	71158898	71167339	8441
5561	ENSSSAG00000094417	74.9356	-0.937189	0.314668	-2.97834	0.00289813	0.0199205	1.7007	29	27730869	27781438	50569						tnfsf10	TNF superfamily member 10 [Source:ZFIN;Acc:ZDB-GENE-040718-335]	TNFSF10	TNF superfamily member 10 [Source:HGNC Symbol;Acc:HGNC:11925]		TNF superfamily member 10 [Source:ZFIN;Acc:ZDB-GENE-040718-335]	tnfsf10	TNF superfamily member 10 [Source:ZFIN;Acc:ZDB-GENE-040718-335]	TNFSF10	TNF superfamily member 10
5560	ENSSSAG00000086033	20.2163	-0.934352	0.255351	-3.65909	0.00025311	0.00270971	2.56708	13	53357502	53359339	1837												CR388195.1
5559	ENSSSAG00000071059	17.0966	-0.93178	0.261281	-3.56619	0.000362206	0.00362966	2.44013	2	35124402	35142657	18255	bcan		brevican [Source:ZFIN;Acc:ZDB-GENE-030131-6045]	bcan	brevican [Source:ZFIN;Acc:ZDB-GENE-030131-6045]	bcan	brevican [Source:ZFIN;Acc:ZDB-GENE-030131-6045]	BCAN	brevican [Source:HGNC Symbol;Acc:HGNC:23059]
5558	ENSSSAG00000115022	18.777	-0.92769	0.312818	-2.96559	0.003021	0.02061	1.68592	24	41858524	41990121	131597														CXCL13
5557	ENSSSAG00000101086	180.721	-0.923609	0.184988	-4.9928	5.95104e-07	1.42417e-05	4.84644	6	36862968	36949618	86650	col5a3a		collagen, type V, alpha 3a [Source:ZFIN;Acc:ZDB-GENE-030131-968]	col5a3a	collagen, type V, alpha 3a [Source:ZFIN;Acc:ZDB-GENE-030131-968]	col5a3a	collagen, type V, alpha 3a [Source:ZFIN;Acc:ZDB-GENE-030131-968]
5556	ENSSSAG00000040979	712.305	-0.922922	0.165157	-5.58814	2.29516e-08	7.63071e-07	6.11744	3	68630080	68634911	4831	mcm5		MCM5 minichromosome maintenance deficient 5 (S. cerevisiae) [Source:NCBI gene (formerly Entrezgene);Acc:100194792]	mcm5	MCM5 minichromosome maintenance deficient 5 (S. cerevisiae) [Source:NCBI gene (formerly Entrezgene);Acc:100194792]	mcm5	minichromosome maintenance complex component 5 [Source:ZFIN;Acc:ZDB-GENE-021209-1]	MCM5	minichromosome maintenance complex component 5 [Source:HGNC Symbol;Acc:HGNC:6948]	mcm5	minichromosome maintenance complex component 5 [Source:ZFIN;Acc:ZDB-GENE-021209-1]	mcm5	minichromosome maintenance complex component 5 [Source:ZFIN;Acc:ZDB-GENE-021209-1]	MCM5	minichromosome maintenance complex component 5
5555	ENSSSAG00000095510	157.099	-0.922232	0.1531	-6.02374	1.70428e-09	6.98959e-08	7.15555	26	42137471	42167952	30481	KIF23		kinesin family member 23 [Source:HGNC Symbol;Acc:HGNC:6392]	KIF23	kinesin family member 23 [Source:HGNC Symbol;Acc:HGNC:6392]	kif23	kinesin family member 23 [Source:ZFIN;Acc:ZDB-GENE-991019-4]	KIF23	kinesin family member 23 [Source:HGNC Symbol;Acc:HGNC:6392]	KIF23	kinesin family member 23 [Source:ZFIN;Acc:ZDB-GENE-991019-4]	kif23	kinesin family member 23 [Source:ZFIN;Acc:ZDB-GENE-991019-4]	KIF23	kinesin family member 23
5554	ENSSSAG00000080926	17.8463	-0.921229	0.324581	-2.83821	0.00453669	0.0286689	1.54259	16	86407385	86419539	12154	bora					bora	bora aurora kinase A activator [Source:NCBI gene (formerly Entrezgene);Acc:555606]	BORA	BORA aurora kinase A activator [Source:HGNC Symbol;Acc:HGNC:24724]	bora	bora aurora kinase A activator [Source:NCBI gene;Acc:555606]	bora	bora aurora kinase A activator [Source:NCBI gene;Acc:555606]	BORA	BORA aurora kinase A activator
5553	ENSSSAG00000066485	14.4884	-0.917859	0.323279	-2.83922	0.00452243	0.0285924	1.54375	10	5745095	5887255	142160	ttll7		tubulin tyrosine ligase-like family, member 7 [Source:ZFIN;Acc:ZDB-GENE-070112-2112]	ttll7	tubulin tyrosine ligase-like family, member 7 [Source:ZFIN;Acc:ZDB-GENE-070112-2112]	ttll7	tubulin tyrosine ligase-like family, member 7 [Source:ZFIN;Acc:ZDB-GENE-070112-2112]	TTLL7	tubulin tyrosine ligase like 7 [Source:HGNC Symbol;Acc:HGNC:26242]	ttll7	tubulin tyrosine ligase-like family, member 7 [Source:ZFIN;Acc:ZDB-GENE-070112-2112]	ttll7	tubulin tyrosine ligase-like family, member 7 [Source:ZFIN;Acc:ZDB-GENE-070112-2112]	TTLL7	tubulin tyrosine ligase like 7
5552	ENSSSAG00000095322	707.326	-0.917727	0.108815	-8.43383	3.34524e-17	3.82811e-15	14.417	15	107538135	107556015	17880						tktb	transketolase b [Source:ZFIN;Acc:ZDB-GENE-030909-13]	TKTL2	transketolase like 2 [Source:HGNC Symbol;Acc:HGNC:25313]		transketolase b [Source:ZFIN;Acc:ZDB-GENE-030909-13]	tktb	transketolase b [Source:ZFIN;Acc:ZDB-GENE-030909-13]	TKT	transketolase
5551	ENSSSAG00000057093	54.1026	-0.916686	0.164566	-5.57034	2.54248e-08	8.38005e-07	6.07675	19	57226734	57277341	50607	wdr90		WD repeat domain 90 [Source:ZFIN;Acc:ZDB-GENE-070424-67]	WDR90	WD repeat domain 90 [Source:HGNC Symbol;Acc:HGNC:26960]	WDR90	WD repeat domain 90 [Source:HGNC Symbol;Acc:HGNC:26960]	WDR90	WD repeat domain 90 [Source:HGNC Symbol;Acc:HGNC:26960]	wdr90	WD repeat domain 90 [Source:ZFIN;Acc:ZDB-GENE-070424-67]	wdr90	WD repeat domain 90 [Source:ZFIN;Acc:ZDB-GENE-070424-67]	WDR90	WD repeat domain 90
5550	ENSSSAG00000064546	216.515	-0.915368	0.155533	-5.88536	3.97188e-09	1.52076e-07	6.81794	4	60404161	60416794	12633	lrwd1		leucine-rich repeats and WD repeat domain containing 1 [Source:NCBI gene;Acc:327124]	lrwd1	leucine-rich repeats and WD repeat domain containing 1 [Source:ZFIN;Acc:ZDB-GENE-030131-5335]	lrwd1	leucine-rich repeats and WD repeat domain containing 1 [Source:ZFIN;Acc:ZDB-GENE-030131-5335]	LRWD1	leucine rich repeats and WD repeat domain containing 1 [Source:HGNC Symbol;Acc:HGNC:21769]	lrwd1	leucine-rich repeats and WD repeat domain containing 1 [Source:NCBI gene;Acc:327124]	lrwd1	leucine-rich repeats and WD repeat domain containing 1 [Source:NCBI gene;Acc:327124]	LRWD1	leucine rich repeats and WD repeat domain containing 1
5549	ENSSSAG00000057776	63.1554	-0.913739	0.220889	-4.13664	3.52431e-05	0.000507216	3.29481	9	54490136	54490861	725
5548	ENSSSAG00000004932	206.081	-0.91304	0.209752	-4.35296	1.34312e-05	0.000220514	3.65656	10	109220138	109241068	20930	wt1		WT1 transcription factor a [Source:ZFIN;Acc:ZDB-GENE-980526-558]	wt1a	WT1 transcription factor a [Source:ZFIN;Acc:ZDB-GENE-980526-558]	wt1a	WT1 transcription factor a [Source:ZFIN;Acc:ZDB-GENE-980526-558]	WT1	WT1 transcription factor [Source:HGNC Symbol;Acc:HGNC:12796]	wt1	WT1 transcription factor a [Source:ZFIN;Acc:ZDB-GENE-980526-558]	wt1a	WT1 transcription factor a [Source:ZFIN;Acc:ZDB-GENE-980526-558]	WT1	WT1 transcription factor
5547	ENSSSAG00000110113	142.384	-0.912792	0.281507	-3.24253	0.00118476	0.00967888	2.01417	24	14223504	14225484	1980	cldn5a		claudin 5a [Source:ZFIN;Acc:ZDB-GENE-040426-2442]	cldn5a	claudin 5a [Source:ZFIN;Acc:ZDB-GENE-040426-2442]	cldn5a	claudin 5a [Source:ZFIN;Acc:ZDB-GENE-040426-2442]	CLDN5	claudin 5 [Source:HGNC Symbol;Acc:HGNC:2047]	cldn5a	claudin 5a [Source:ZFIN;Acc:ZDB-GENE-040426-2442]	cldn5a	claudin 5a [Source:ZFIN;Acc:ZDB-GENE-040426-2442]	CLDN6	claudin 6
5546	ENSSSAG00000105331	55.1882	-0.91271	0.159257	-5.73105	9.98085e-09	3.56672e-07	6.44773	2	5516167	5572553	56386	mtbp		MDM2 binding protein [Source:ZFIN;Acc:ZDB-GENE-120724-1]	MTBP	MDM2 binding protein [Source:HGNC Symbol;Acc:HGNC:7417]	MTBP	MDM2 binding protein [Source:HGNC Symbol;Acc:HGNC:7417]	MTBP	MDM2 binding protein [Source:HGNC Symbol;Acc:HGNC:7417]	mtbp	MDM2 binding protein [Source:ZFIN;Acc:ZDB-GENE-120724-1]	mtbp	MDM2 binding protein [Source:ZFIN;Acc:ZDB-GENE-120724-1]	MTBP	MDM2 binding protein
5545	ENSSSAG00000044330	14.3255	-0.910873	0.323155	-2.81869	0.00482203	0.0301071	1.52133	9	74187861	74239099	51238						KCNIP1	potassium voltage-gated channel interacting protein 1 [Source:HGNC Symbol;Acc:HGNC:15521]	KCNIP1	potassium voltage-gated channel interacting protein 1 [Source:HGNC Symbol;Acc:HGNC:15521]
5544	ENSSSAG00000078139	23.4015	-0.908291	0.257602	-3.52595	0.000421963	0.00413756	2.38326	27	3549660	3561206	11546						CDCP1	CUB domain containing protein 1 [Source:HGNC Symbol;Acc:HGNC:24357]	CDCP1	CUB domain containing protein 1 [Source:HGNC Symbol;Acc:HGNC:24357]		CUB domain containing protein 1b [Source:NCBI gene;Acc:560859]	CDCP1	CUB domain containing protein 1b [Source:NCBI gene;Acc:560859]	CDCP1	CUB domain containing protein 1
5543	ENSSSAG00000120690	376.596	-0.906716	0.185231	-4.89506	9.82782e-07	2.21936e-05	4.65377	25	28562122	28565579	3457
5542	ENSSSAG00000007451	50.8251	-0.906585	0.195623	-4.63436	3.58048e-06	7.00372e-05	4.15467	9	26426742	26427897	1155	mtres1		mitochondrial transcription rescue factor 1 [Source:ZFIN;Acc:ZDB-GENE-030131-2912]	mtres1	mitochondrial transcription rescue factor 1 [Source:ZFIN;Acc:ZDB-GENE-030131-2912]	mtres1	mitochondrial transcription rescue factor 1 [Source:ZFIN;Acc:ZDB-GENE-030131-2912]	MTRES1	mitochondrial transcription rescue factor 1 [Source:HGNC Symbol;Acc:HGNC:17971]	mtres1	mitochondrial transcription rescue factor 1 [Source:ZFIN;Acc:ZDB-GENE-030131-2912]	mtres1	mitochondrial transcription rescue factor 1 [Source:ZFIN;Acc:ZDB-GENE-030131-2912]	MTRES1	mitochondrial transcription rescue factor 1
5541	ENSSSAG00000003964	298.536	-0.905191	0.132909	-6.81062	9.71799e-12	5.66648e-10	9.24669	10	97673619	97728811	55192	pamr1		peptidase domain containing associated with muscle regeneration 1 [Source:ZFIN;Acc:ZDB-GENE-100422-12]	PAMR1	peptidase domain containing associated with muscle regeneration 1 [Source:HGNC Symbol;Acc:HGNC:24554]	PAMR1	peptidase domain containing associated with muscle regeneration 1 [Source:HGNC Symbol;Acc:HGNC:24554]	PAMR1	peptidase domain containing associated with muscle regeneration 1 [Source:HGNC Symbol;Acc:HGNC:24554]	pamr1	peptidase domain containing associated with muscle regeneration 1 [Source:ZFIN;Acc:ZDB-GENE-100422-12]	pamr1	peptidase domain containing associated with muscle regeneration 1 [Source:ZFIN;Acc:ZDB-GENE-100422-12]	PAMR1	peptidase domain containing associated with muscle regeneration 1
5540	ENSSSAG00000099918	90.4371	-0.89824	0.197524	-4.5475	5.42861e-06	0.000101076	3.99535	4	37841543	37847564	6021	arsib		arylsulfatase family, member Ib [Source:ZFIN;Acc:ZDB-GENE-100819-1]		arylsulfatase family, member Ib [Source:ZFIN;Acc:ZDB-GENE-100819-1]			ARSH	arylsulfatase family member H [Source:HGNC Symbol;Acc:HGNC:32488]	arsib	arylsulfatase family, member Ib [Source:ZFIN;Acc:ZDB-GENE-100819-1]	arsib	arylsulfatase family, member Ib [Source:ZFIN;Acc:ZDB-GENE-100819-1]	ARSI	arylsulfatase family member I
5539	ENSSSAG00000112303	20.2417	-0.89673	0.31869	-2.8138	0.00489598	0.030442	1.51653	5	54254783	54286210	31427	rspo1		R-spondin 1 [Source:NCBI gene;Acc:436625]	rspo1	R-spondin 1 [Source:NCBI gene (formerly Entrezgene);Acc:436625]	rspo1	R-spondin 1 [Source:NCBI gene (formerly Entrezgene);Acc:436625]	RSPO1	R-spondin 1 [Source:HGNC Symbol;Acc:HGNC:21679]
5538	ENSSSAG00000064831	282.459	-0.893656	0.123283	-7.24884	4.20365e-13	2.98694e-11	10.5248	9	147202944	147214252	11308											nuclear mitotic apparatus protein 1 [Source:ZFIN;Acc:ZDB-GENE-110517-1]	numa1	nuclear mitotic apparatus protein 1 [Source:ZFIN;Acc:ZDB-GENE-110517-1]	NUMA1	nuclear mitotic apparatus protein 1
5537	ENSSSAG00000080165	40.4909	-0.893174	0.22349	-3.99649	6.42887e-05	0.0008496	3.07079	25	28560367	28569368	9001
5536	ENSSSAG00000065895	224.535	-0.891765	0.166262	-5.3636	8.15772e-08	2.39895e-06	5.61998	20	14128237	14169040	40803	pole		polymerase (DNA directed), epsilon [Source:ZFIN;Acc:ZDB-GENE-070705-557]	pole	polymerase (DNA directed), epsilon [Source:ZFIN;Acc:ZDB-GENE-070705-557]	pole	polymerase (DNA directed), epsilon [Source:ZFIN;Acc:ZDB-GENE-070705-557]			pole	polymerase (DNA directed), epsilon [Source:ZFIN;Acc:ZDB-GENE-070705-557]	pole	polymerase (DNA directed), epsilon [Source:ZFIN;Acc:ZDB-GENE-070705-557]	POLE	DNA polymerase epsilon, catalytic subunit
5535	ENSSSAG00000078095	120.879	-0.89162	0.167253	-5.33096	9.76968e-08	2.82941e-06	5.5483	15	83338698	83344470	5772	e2f1		E2F transcription factor 1 [Source:ZFIN;Acc:ZDB-GENE-131024-3]		E2F transcription factor 1 [Source:ZFIN;Acc:ZDB-GENE-131024-3]	E2F1	E2F transcription factor 1 [Source:HGNC Symbol;Acc:HGNC:3113]	E2F1	E2F transcription factor 1 [Source:HGNC Symbol;Acc:HGNC:3113]	e2f1	E2F transcription factor 1 [Source:ZFIN;Acc:ZDB-GENE-131024-3]	e2f1	E2F transcription factor 1 [Source:ZFIN;Acc:ZDB-GENE-131024-3]	E2F1	E2F transcription factor 1
5534	ENSSSAG00000094065	15.4364	-0.888442	0.318383	-2.79048	0.00526304	0.0322762	1.49112	11	55428737	55526950	98213								WDR88	WD repeat domain 88 [Source:HGNC Symbol;Acc:HGNC:26999]
5533	ENSSSAG00000073983	96.1161	-0.887782	0.196634	-4.51489	6.3351e-06	0.000115836	3.93615	26	8681309	8694000	12691	e2f8		E2F transcription factor 8 [Source:NCBI gene;Acc:565952]	e2f8	E2F transcription factor 8 [Source:ZFIN;Acc:ZDB-GENE-041111-260]	e2f8	E2F transcription factor 8 [Source:ZFIN;Acc:ZDB-GENE-041111-260]	E2F8	E2F transcription factor 8 [Source:HGNC Symbol;Acc:HGNC:24727]	e2f8	E2F transcription factor 8 [Source:NCBI gene;Acc:565952]	e2f8	E2F transcription factor 8 [Source:NCBI gene;Acc:565952]	E2F8	E2F transcription factor 8
5532	ENSSSAG00000048867	13.2916	-0.879452	0.334488	-2.62925	0.00855739	0.0471614	1.32641	7	46690742	46691424	682								IGKC	immunoglobulin kappa constant [Source:HGNC Symbol;Acc:HGNC:5716]					IGLC1	immunoglobulin lambda constant 1
5531	ENSSSAG00000106791	91.1583	-0.877946	0.171674	-5.11404	3.15333e-07	8.08279e-06	5.09244	11	109247142	109272861	25719								PIMREG	PICALM interacting mitotic regulator [Source:HGNC Symbol;Acc:HGNC:25483]
5530	ENSSSAG00000066206	339.885	-0.87546	0.113125	-7.73887	1.00307e-14	8.63319e-13	12.0638	26	5719118	5802008	82890								CKAP5	cytoskeleton associated protein 5 [Source:HGNC Symbol;Acc:HGNC:28959]		cytoskeleton associated protein 5 [Source:ZFIN;Acc:ZDB-GENE-051120-174]	ckap5	cytoskeleton associated protein 5 [Source:ZFIN;Acc:ZDB-GENE-051120-174]	CKAP5	cytoskeleton associated protein 5
5529	ENSSSAG00000048260	1319.92	-0.875152	0.087346	-10.0194	1.25299e-23	2.32023e-21	20.6345	15	107538151	107580418	42267						tktb	transketolase b [Source:ZFIN;Acc:ZDB-GENE-030909-13]	TKTL2	transketolase like 2 [Source:HGNC Symbol;Acc:HGNC:25313]		transketolase b [Source:ZFIN;Acc:ZDB-GENE-030909-13]	tktb	transketolase b [Source:ZFIN;Acc:ZDB-GENE-030909-13]	TKT	transketolase
5528	ENSSSAG00000047459	90.1572	-0.874454	0.152174	-5.74642	9.11527e-09	3.28429e-07	6.48356	16	25947628	25969072	21444			endosome-lysosome associated apoptosis and autophagy regulator family member 2 [Source:HGNC Symbol;Acc:HGNC:21945]	elapor2a	endosome-lysosome associated apoptosis and autophagy regulator family member 2a [Source:ZFIN;Acc:ZDB-GENE-061009-14]	elapor2a	endosome-lysosome associated apoptosis and autophagy regulator family member 2a [Source:ZFIN;Acc:ZDB-GENE-061009-14]	ELAPOR2	endosome-lysosome associated apoptosis and autophagy regulator family member 2 [Source:HGNC Symbol;Acc:HGNC:21945]		si:ch211-233h19.2 [Source:ZFIN;Acc:ZDB-GENE-061009-14]	ELAPOR2	si:ch211-233h19.2 [Source:ZFIN;Acc:ZDB-GENE-061009-14]	ELAPOR2	endosome-lysosome associated apoptosis and autophagy regulator family member 2
5527	ENSSSAG00000008342	65.1831	-0.874166	0.182328	-4.79446	1.63112e-06	3.50719e-05	4.45504	11	34856419	34868436	12017	prc1b		protein regulator of cytokinesis 1b [Source:ZFIN;Acc:ZDB-GENE-040426-777]	prc1b	protein regulator of cytokinesis 1b [Source:ZFIN;Acc:ZDB-GENE-040426-777]	prc1b	protein regulator of cytokinesis 1b [Source:ZFIN;Acc:ZDB-GENE-040426-777]	PRC1	protein regulator of cytokinesis 1 [Source:HGNC Symbol;Acc:HGNC:9341]	prc1b	protein regulator of cytokinesis 1b [Source:ZFIN;Acc:ZDB-GENE-040426-777]	prc1b	protein regulator of cytokinesis 1b [Source:ZFIN;Acc:ZDB-GENE-040426-777]	PRC1	protein regulator of cytokinesis 1
5526	ENSSSAG00000015572	19.2342	-0.870809	0.313291	-2.77956	0.00544331	0.0331145	1.47998	13	100294329	100313393	19064											si:dkey-193c22.2 [Source:ZFIN;Acc:ZDB-GENE-070705-337]	si:dkey-193c22.2	si:dkey-193c22.2 [Source:ZFIN;Acc:ZDB-GENE-070705-337]	CSPG4	chondroitin sulfate proteoglycan 4
5525	ENSSSAG00000003380	206.691	-0.869881	0.167686	-5.18755	2.13073e-07	5.70074e-06	5.24407	9	9109049	9138118	29069						tonsl	tonsoku-like, DNA repair protein [Source:ZFIN;Acc:ZDB-GENE-041111-230]	TONSL	tonsoku like, DNA repair protein [Source:HGNC Symbol;Acc:HGNC:7801]		tonsoku-like, DNA repair protein [Source:NCBI gene;Acc:492655]	tonsl	tonsoku-like, DNA repair protein [Source:NCBI gene;Acc:492655]	TONSL	tonsoku like, DNA repair protein
5524	ENSSSAG00000079134	33.1352	-0.868867	0.221714	-3.91887	8.89655e-05	0.00112417	2.94917	13	29904608	29907946	3338	tmem82		transmembrane protein 82 [Source:ZFIN;Acc:ZDB-GENE-131127-584]	tmem82	transmembrane protein 82 [Source:ZFIN;Acc:ZDB-GENE-131127-584]	tmem82	transmembrane protein 82 [Source:ZFIN;Acc:ZDB-GENE-131127-584]	TMEM82	transmembrane protein 82 [Source:HGNC Symbol;Acc:HGNC:32350]	tmem82	transmembrane protein 82 [Source:ZFIN;Acc:ZDB-GENE-131127-584]	tmem82	transmembrane protein 82 [Source:ZFIN;Acc:ZDB-GENE-131127-584]	TMEM82	transmembrane protein 82
5523	ENSSSAG00000108320	16.98	-0.868025	0.300926	-2.88451	0.00392023	0.0254524	1.59427	7	27519337	27526695	7358								CBLN3	cerebellin 3 precursor [Source:HGNC Symbol;Acc:HGNC:20146]
5522	ENSSSAG00000078544	454.119	-0.867853	0.167092	-5.19385	2.05986e-07	5.53049e-06	5.25724	27	8014251	8035253	21002	CLSPN		claspin [Source:HGNC Symbol;Acc:HGNC:19715]	CLSPN	claspin [Source:HGNC Symbol;Acc:HGNC:19715]			CLSPN	claspin [Source:HGNC Symbol;Acc:HGNC:19715]	CLSPN	claspin [Source:HGNC Symbol;Acc:HGNC:19715]			CLSPN	claspin
5521	ENSSSAG00000071263	314.554	-0.867768	0.112795	-7.69329	1.43399e-14	1.22045e-12	11.9135	18	23974558	23998304	23746	kif11		kinesin family member 11 [Source:ZFIN;Acc:ZDB-GENE-020426-1]	kif11	kinesin family member 11 [Source:ZFIN;Acc:ZDB-GENE-020426-1]	kif11	kinesin family member 11 [Source:ZFIN;Acc:ZDB-GENE-020426-1]	KIF11	kinesin family member 11 [Source:HGNC Symbol;Acc:HGNC:6388]	kif11	kinesin family member 11 [Source:ZFIN;Acc:ZDB-GENE-020426-1]	kif11	kinesin family member 11 [Source:ZFIN;Acc:ZDB-GENE-020426-1]	KIF11	kinesin family member 11
5520	ENSSSAG00000084649	16.57	-0.867088	0.324371	-2.67313	0.00751466	0.0425743	1.37085	2	82009564	82028860	19296											si:ch211-255f4.7 [Source:ZFIN;Acc:ZDB-GENE-050208-628]	si:ch211-255f4.7	si:ch211-255f4.7 [Source:ZFIN;Acc:ZDB-GENE-050208-628]	SALL3	spalt like transcription factor 3
5519	ENSSSAG00000111417	191.809	-0.864809	0.144192	-5.9976	2.00254e-09	8.11481e-08	7.09072	CAJNNT020001905.1	302261	316265	14004						ARHGAP19	Rho GTPase activating protein 19 [Source:HGNC Symbol;Acc:HGNC:23724]	ARHGAP19	Rho GTPase activating protein 19 [Source:HGNC Symbol;Acc:HGNC:23724]		Rho GTPase activating protein 19 [Source:ZFIN;Acc:ZDB-GENE-100922-157]	arhgap19	Rho GTPase activating protein 19 [Source:ZFIN;Acc:ZDB-GENE-100922-157]	ARHGAP19	Rho GTPase activating protein 19
5518	ENSSSAG00000120697	80.5453	-0.86472	0.166276	-5.2005	1.98752e-07	5.34095e-06	5.27238	11	40849124	40869573	20449	KIF23		kinesin family member 23 [Source:HGNC Symbol;Acc:HGNC:6392]	KIF23	kinesin family member 23 [Source:HGNC Symbol;Acc:HGNC:6392]	kif23	kinesin family member 23 [Source:ZFIN;Acc:ZDB-GENE-991019-4]	KIF23	kinesin family member 23 [Source:HGNC Symbol;Acc:HGNC:6392]	KIF23	kinesin family member 23 [Source:ZFIN;Acc:ZDB-GENE-991019-4]	kif23	kinesin family member 23 [Source:ZFIN;Acc:ZDB-GENE-991019-4]	KIF23	kinesin family member 23
5517	ENSSSAG00000114749	77.9356	-0.862717	0.199963	-4.31438	1.60051e-05	0.000256703	3.59057	23	40381964	40394253	12289						RAB19	RAB19, member RAS oncogene family [Source:HGNC Symbol;Acc:HGNC:19982]	RAB19	RAB19, member RAS oncogene family [Source:HGNC Symbol;Acc:HGNC:19982]		ras-related protein Rab-19 [Source:NCBI gene;Acc:555645]	RAB19	ras-related protein Rab-19 [Source:NCBI gene;Acc:555645]	RAB19	RAB19, member RAS oncogene family
5516	ENSSSAG00000054067	174.076	-0.860981	0.18314	-4.70121	2.58627e-06	5.25755e-05	4.27922	20	22875482	22886624	11142	angptl2b		angiopoietin-like 2b [Source:ZFIN;Acc:ZDB-GENE-050624-1]	angptl2b	angiopoietin-like 2b [Source:ZFIN;Acc:ZDB-GENE-050624-1]	angptl2b	angiopoietin-like 2b [Source:ZFIN;Acc:ZDB-GENE-050624-1]	FGA	fibrinogen alpha chain [Source:HGNC Symbol;Acc:HGNC:3661]
5515	ENSSSAG00000009815	34.3785	-0.858275	0.213352	-4.02282	5.75048e-05	0.000771968	3.1124	7	49077487	49087546	10059								SLC7A13	solute carrier family 7 member 13 [Source:HGNC Symbol;Acc:HGNC:23092]		si:ch73-352p4.8 [Source:ZFIN;Acc:ZDB-GENE-140106-36]	si:ch73-352p4.8	si:ch73-352p4.8 [Source:ZFIN;Acc:ZDB-GENE-140106-36]	SLC7A11	solute carrier family 7 member 11
5514	ENSSSAG00000118797	90.9085	-0.855631	0.217045	-3.94218	8.07444e-05	0.00103571	2.98476	4	80092899	80099902	7003	zgc:110540		zgc:110540 [Source:ZFIN;Acc:ZDB-GENE-050327-77]	zgc:110540	zgc:110540 [Source:ZFIN;Acc:ZDB-GENE-050327-77]	zgc:110540	zgc:110540 [Source:ZFIN;Acc:ZDB-GENE-050327-77]			zgc:110540	zgc:110540 [Source:ZFIN;Acc:ZDB-GENE-050327-77]	zgc:110540	zgc:110540 [Source:ZFIN;Acc:ZDB-GENE-050327-77]	DCK	deoxycytidine kinase
5513	ENSSSAG00000040830	43.4104	-0.854889	0.208913	-4.09208	4.27529e-05	0.00060078	3.22128	15	91776782	91780504	3722	sall4		spalt-like transcription factor 4 [Source:ZFIN;Acc:ZDB-GENE-060328-2]	sall4	spalt-like transcription factor 4 [Source:ZFIN;Acc:ZDB-GENE-060328-2]	sall4	spalt-like transcription factor 4 [Source:ZFIN;Acc:ZDB-GENE-060328-2]	SALL4	spalt like transcription factor 4 [Source:HGNC Symbol;Acc:HGNC:15924]
5512	ENSSSAG00000107384	30.7456	-0.853154	0.260527	-3.27472	0.00105767	0.00880309	2.05536	26	53798647	53910436	111789	slc7a9		solute carrier family 7 member 9 [Source:HGNC Symbol;Acc:HGNC:11067]	SLC7A9	solute carrier family 7 member 9 [Source:HGNC Symbol;Acc:HGNC:11067]	SLC7A9	solute carrier family 7 member 9 [Source:HGNC Symbol;Acc:HGNC:11067]	SLC7A9	solute carrier family 7 member 9 [Source:HGNC Symbol;Acc:HGNC:11067]
5511	ENSSSAG00000096317	67.5784	-0.848962	0.152085	-5.58214	2.37579e-08	7.8902e-07	6.10291	16	76192972	76221225	28253	obsl1a		obscurin like cytoskeletal adaptor 1a [Source:ZFIN;Acc:ZDB-GENE-060503-649]	obsl1a	obscurin like cytoskeletal adaptor 1a [Source:ZFIN;Acc:ZDB-GENE-060503-649]	obsl1a	obscurin like cytoskeletal adaptor 1a [Source:ZFIN;Acc:ZDB-GENE-060503-649]	OBSL1	obscurin like cytoskeletal adaptor 1 [Source:HGNC Symbol;Acc:HGNC:29092]		obscurin like cytoskeletal adaptor 1b [Source:ZFIN;Acc:ZDB-GENE-050809-29]	obsl1b	obscurin like cytoskeletal adaptor 1b [Source:ZFIN;Acc:ZDB-GENE-050809-29]	OBSCN	obscurin, cytoskeletal calmodulin and titin-interacting RhoGEF
5510	ENSSSAG00000035188	17.9456	-0.848838	0.314808	-2.69637	0.00701003	0.0403437	1.39422	12	5646251	5647264	1013
5509	ENSSSAG00000046454	373.34	-0.847013	0.0962846	-8.79697	1.40557e-18	1.80445e-16	15.7437	3	41296631	41376180	79549	myo9b		myosin IXb [Source:ZFIN;Acc:ZDB-GENE-030131-938]			MYO9B	myosin IXB [Source:HGNC Symbol;Acc:HGNC:7609]	MYO9B	myosin IXB [Source:HGNC Symbol;Acc:HGNC:7609]	myo9b	myosin IXb [Source:ZFIN;Acc:ZDB-GENE-030131-938]	myo9b	myosin IXb [Source:ZFIN;Acc:ZDB-GENE-030131-938]	MYO9B	myosin IXB
5508	ENSSSAG00000065538	183.333	-0.846276	0.153758	-5.50396	3.71354e-08	1.18315e-06	5.92696	11	8138661	8150738	12077	e2f8		E2F transcription factor 8 [Source:NCBI gene;Acc:565952]	e2f8	E2F transcription factor 8 [Source:ZFIN;Acc:ZDB-GENE-041111-260]	e2f8	E2F transcription factor 8 [Source:ZFIN;Acc:ZDB-GENE-041111-260]	E2F8	E2F transcription factor 8 [Source:HGNC Symbol;Acc:HGNC:24727]	e2f8	E2F transcription factor 8 [Source:NCBI gene;Acc:565952]	e2f8	E2F transcription factor 8 [Source:NCBI gene;Acc:565952]	E2F8	E2F transcription factor 8
5507	ENSSSAG00000046786	113.993	-0.84602	0.243979	-3.4676	0.000525137	0.00495448	2.305	10	36771967	36778488	6521						glula	glutamate-ammonia ligase (glutamine synthase) a [Source:ZFIN;Acc:ZDB-GENE-030131-688]	GLUL	glutamate-ammonia ligase [Source:HGNC Symbol;Acc:HGNC:4341]		glutamate-ammonia ligase (glutamine synthase) b [Source:ZFIN;Acc:ZDB-GENE-030131-8417]	glulb	glutamate-ammonia ligase (glutamine synthase) b [Source:ZFIN;Acc:ZDB-GENE-030131-8417]	GLUL	glutamate-ammonia ligase
5506	ENSSSAG00000089538	88.3914	-0.845228	0.287753	-2.93734	0.00331039	0.0221616	1.6544	17	55218892	55228129	9237	gpr37b		G protein-coupled receptor 37b [Source:ZFIN;Acc:ZDB-GENE-041210-264]	gpr37b	G protein-coupled receptor 37b [Source:ZFIN;Acc:ZDB-GENE-041210-264]	gpr37b	G protein-coupled receptor 37b [Source:ZFIN;Acc:ZDB-GENE-041210-264]	GPR37	G protein-coupled receptor 37 [Source:HGNC Symbol;Acc:HGNC:4494]	gpr37b	G protein-coupled receptor 37b [Source:ZFIN;Acc:ZDB-GENE-041210-264]	gpr37b	G protein-coupled receptor 37b [Source:ZFIN;Acc:ZDB-GENE-041210-264]	GPR37	G protein-coupled receptor 37
5505	ENSSSAG00000073312	97.731	-0.844339	0.212912	-3.96568	7.31873e-05	0.000947126	3.02359	10	83803422	83816490	13068	gins3		GINS complex subunit 3 [Source:ZFIN;Acc:ZDB-GENE-040721-1]	gins3	GINS complex subunit 3 [Source:ZFIN;Acc:ZDB-GENE-040721-1]	gins3	GINS complex subunit 3 [Source:ZFIN;Acc:ZDB-GENE-040721-1]	GINS3	GINS complex subunit 3 [Source:HGNC Symbol;Acc:HGNC:25851]	gins3	GINS complex subunit 3 [Source:ZFIN;Acc:ZDB-GENE-040721-1]	gins3	GINS complex subunit 3 [Source:ZFIN;Acc:ZDB-GENE-040721-1]	GINS3	GINS complex subunit 3
5504	ENSSSAG00000042884	640.167	-0.84336	0.153325	-5.50047	3.78781e-08	1.20555e-06	5.91882	3	64559244	64576692	17448	dnmt1		DNA (cytosine-5-)-methyltransferase 1 [Source:ZFIN;Acc:ZDB-GENE-990714-15]	dnmt1	DNA (cytosine-5-)-methyltransferase 1 [Source:ZFIN;Acc:ZDB-GENE-990714-15]	dnmt1	DNA (cytosine-5-)-methyltransferase 1 [Source:ZFIN;Acc:ZDB-GENE-990714-15]	DNMT1	DNA methyltransferase 1 [Source:HGNC Symbol;Acc:HGNC:2976]	dnmt1	DNA (cytosine-5-)-methyltransferase 1 [Source:ZFIN;Acc:ZDB-GENE-990714-15]	dnmt1	DNA (cytosine-5-)-methyltransferase 1 [Source:ZFIN;Acc:ZDB-GENE-990714-15]	DNMT1	DNA methyltransferase 1
5503	ENSSSAG00000004746	146.251	-0.842556	0.150745	-5.58929	2.28006e-08	7.59706e-07	6.11935	9	54498415	54520541	22126	nsd2		nuclear receptor binding SET domain protein 2 [Source:ZFIN;Acc:ZDB-GENE-030131-2581]	nsd2	nuclear receptor binding SET domain protein 2 [Source:ZFIN;Acc:ZDB-GENE-030131-2581]	nsd2	nuclear receptor binding SET domain protein 2 [Source:ZFIN;Acc:ZDB-GENE-030131-2581]	NSD2	nuclear receptor binding SET domain protein 2 [Source:HGNC Symbol;Acc:HGNC:12766]	nsd2	nuclear receptor binding SET domain protein 2 [Source:ZFIN;Acc:ZDB-GENE-030131-2581]	nsd2	nuclear receptor binding SET domain protein 2 [Source:ZFIN;Acc:ZDB-GENE-030131-2581]	NSD2	nuclear receptor binding SET domain protein 2
5502	ENSSSAG00000068302	271.304	-0.841445	0.166091	-5.06618	4.05888e-07	1.00907e-05	4.99608	28	6808263	6833360	25097	kif20bb		kinesin family member 20Bb [Source:ZFIN;Acc:ZDB-GENE-030131-9684]		kinesin family member 20Bb [Source:ZFIN;Acc:ZDB-GENE-030131-9684]			KIF20B	kinesin family member 20B [Source:HGNC Symbol;Acc:HGNC:7212]	kif20bb	kinesin family member 20Bb [Source:ZFIN;Acc:ZDB-GENE-030131-9684]	kif20bb	kinesin family member 20Bb [Source:ZFIN;Acc:ZDB-GENE-030131-9684]	KIF20B	kinesin family member 20B
5501	ENSSSAG00000062772	50.9912	-0.840817	0.163584	-5.13998	2.74769e-07	7.191e-06	5.14321	CAJNNT020000884.1	1	2534	2533								SMC2	structural maintenance of chromosomes 2 [Source:HGNC Symbol;Acc:HGNC:14011]		structural maintenance of chromosomes 2 [Source:ZFIN;Acc:ZDB-GENE-030131-105]	smc2	structural maintenance of chromosomes 2 [Source:ZFIN;Acc:ZDB-GENE-030131-105]	SMC2	structural maintenance of chromosomes 2
5500	ENSSSAG00000002402	901.418	-0.84059	0.127746	-6.58014	4.70005e-11	2.48452e-09	8.60476	9	40573875	40594371	20496	cenpf		centromere protein F [Source:ZFIN;Acc:ZDB-GENE-041111-205]		centromere protein F [Source:ZFIN;Acc:ZDB-GENE-041111-205]	CENPF	centromere protein F [Source:HGNC Symbol;Acc:HGNC:1857]	CENPF	centromere protein F [Source:HGNC Symbol;Acc:HGNC:1857]	cenpf	centromere protein F [Source:ZFIN;Acc:ZDB-GENE-041111-205]	cenpf	centromere protein F [Source:ZFIN;Acc:ZDB-GENE-041111-205]	CENPF	centromere protein F
5499	ENSSSAG00000042894	101.142	-0.840416	0.221935	-3.78677	0.000152617	0.00177776	2.75013	23	20287127	20306756	19629	cep135			cep135		cep135	centrosomal protein 135 [Source:ZFIN;Acc:ZDB-GENE-041210-325]	CEP250	centrosomal protein 250 [Source:HGNC Symbol;Acc:HGNC:1859]	cep135	centrosomal protein 135 [Source:NCBI gene;Acc:553303]	cep135	centrosomal protein 135 [Source:NCBI gene;Acc:553303]	CEP135	centrosomal protein 135
5498	ENSSSAG00000057401	178.014	-0.839022	0.121756	-6.89101	5.5396e-12	3.32528e-10	9.47817	20	55881463	55896580	15117	zc3h4		zinc finger CCCH-type containing 4 [Source:ZFIN;Acc:ZDB-GENE-100330-1]	ZC3H4	zinc finger CCCH-type containing 4 [Source:HGNC Symbol;Acc:HGNC:17808]	ZC3H4	zinc finger CCCH-type containing 4 [Source:HGNC Symbol;Acc:HGNC:17808]	ZC3H4	zinc finger CCCH-type containing 4 [Source:HGNC Symbol;Acc:HGNC:17808]	zc3h4	zinc finger CCCH-type containing 4 [Source:ZFIN;Acc:ZDB-GENE-100330-1]	zc3h4	zinc finger CCCH-type containing 4 [Source:ZFIN;Acc:ZDB-GENE-100330-1]	ZC3H4	zinc finger CCCH-type containing 4
5497	ENSSSAG00000081019	12.7278	-0.837754	0.314965	-2.65983	0.00781809	0.043951	1.35703	22	40463995	40664910	200915	plekha6		pleckstrin homology domain containing, family A member 6 [Source:ZFIN;Acc:ZDB-GENE-140106-14]	PLEKHA6	pleckstrin homology domain containing A6 [Source:HGNC Symbol;Acc:HGNC:17053]	PLEKHA6	pleckstrin homology domain containing A6 [Source:HGNC Symbol;Acc:HGNC:17053]	PLEKHA6	pleckstrin homology domain containing A6 [Source:HGNC Symbol;Acc:HGNC:17053]	plekha6	pleckstrin homology domain containing, family A member 6 [Source:ZFIN;Acc:ZDB-GENE-140106-14]	plekha6	pleckstrin homology domain containing, family A member 6 [Source:ZFIN;Acc:ZDB-GENE-140106-14]	PLEKHA6	pleckstrin homology domain containing A6
5496	ENSSSAG00000063602	214.433	-0.837347	0.141858	-5.9027	3.57603e-09	1.38482e-07	6.85861	29	9012623	9044158	31535	ncapg2		non-SMC condensin II complex, subunit G2 [Source:ZFIN;Acc:ZDB-GENE-070410-100]	ncapg2	non-SMC condensin II complex, subunit G2 [Source:ZFIN;Acc:ZDB-GENE-070410-100]	ncapg2	non-SMC condensin II complex, subunit G2 [Source:NCBI gene (formerly Entrezgene);Acc:100037337]	NCAPG2	non-SMC condensin II complex subunit G2 [Source:HGNC Symbol;Acc:HGNC:21904]	ncapg2	non-SMC condensin II complex, subunit G2 [Source:ZFIN;Acc:ZDB-GENE-070410-100]	ncapg2	non-SMC condensin II complex, subunit G2 [Source:ZFIN;Acc:ZDB-GENE-070410-100]	NCAPG2	non-SMC condensin II complex subunit G2
5495	ENSSSAG00000055449	1362.02	-0.83496	0.17267	-4.83559	1.32751e-06	2.91385e-05	4.53553	15	20849918	20872541	22623	mcm3		minichromosome maintenance complex component 3 [Source:ZFIN;Acc:ZDB-GENE-020419-4]	mcm3	minichromosome maintenance complex component 3 [Source:ZFIN;Acc:ZDB-GENE-020419-4]	mcm3	minichromosome maintenance complex component 3 [Source:ZFIN;Acc:ZDB-GENE-020419-4]	MCM3	minichromosome maintenance complex component 3 [Source:HGNC Symbol;Acc:HGNC:6945]	mcm3	minichromosome maintenance complex component 3 [Source:ZFIN;Acc:ZDB-GENE-020419-4]	mcm3	minichromosome maintenance complex component 3 [Source:ZFIN;Acc:ZDB-GENE-020419-4]	MCM3	minichromosome maintenance complex component 3
5494	ENSSSAG00000073067	31.9283	-0.834768	0.302503	-2.75954	0.00578829	0.0347389	1.45918	17	58425269	58433709	8440	CEP83		centrosomal protein 83 [Source:HGNC Symbol;Acc:HGNC:17966]	CEP83	centrosomal protein 83 [Source:HGNC Symbol;Acc:HGNC:17966]	CEP83	centrosomal protein 83 [Source:NCBI gene (formerly Entrezgene);Acc:100007472]	CEP83	centrosomal protein 83 [Source:HGNC Symbol;Acc:HGNC:17966]	CEP83	centrosomal protein 83 [Source:NCBI gene;Acc:100007472]	cep83	centrosomal protein 83 [Source:NCBI gene;Acc:100007472]	CEP83	centrosomal protein 83
5493	ENSSSAG00000041624	111.973	-0.834092	0.16493	-5.05724	4.25366e-07	1.05236e-05	4.97784	3	37447963	37457994	10031						mcm6	minichromosome maintenance complex component 6 [Source:ZFIN;Acc:ZDB-GENE-030909-6]	MCM6	minichromosome maintenance complex component 6 [Source:HGNC Symbol;Acc:HGNC:6949]		minichromosome maintenance complex component 6 [Source:ZFIN;Acc:ZDB-GENE-030909-6]	mcm6	minichromosome maintenance complex component 6 [Source:ZFIN;Acc:ZDB-GENE-030909-6]	MCM6	minichromosome maintenance complex component 6
5492	ENSSSAG00000071980	2385.96	-0.832629	0.135377	-6.15047	7.72553e-10	3.32459e-08	7.47826	28	25201302	25233991	32689				thbs2				THBS2	thrombospondin 2 [Source:HGNC Symbol;Acc:HGNC:11786]		thrombospondin 2a [Source:ZFIN;Acc:ZDB-GENE-020708-2]	thbs2a	thrombospondin 2a [Source:ZFIN;Acc:ZDB-GENE-020708-2]	THBS2	thrombospondin 2
5491	ENSSSAG00000113916	18.809	-0.832068	0.302429	-2.75128	0.00593623	0.0353283	1.45188	CAJNNT020001616.1	30127	31591	1464											si:ch211-66k16.28 [Source:ZFIN;Acc:ZDB-GENE-120709-59]	si:ch211-66k16.28	si:ch211-66k16.28 [Source:ZFIN;Acc:ZDB-GENE-120709-59]
5490	ENSSSAG00000005359	843.065	-0.829757	0.190046	-4.3661	1.26486e-05	0.000209014	3.67983	6	33067411	33072296	4885	mcm5		minichromosome maintenance complex component 5 [Source:ZFIN;Acc:ZDB-GENE-021209-1]	mcm5	minichromosome maintenance complex component 5 [Source:ZFIN;Acc:ZDB-GENE-021209-1]	mcm5	minichromosome maintenance complex component 5 [Source:ZFIN;Acc:ZDB-GENE-021209-1]	MCM5	minichromosome maintenance complex component 5 [Source:HGNC Symbol;Acc:HGNC:6948]	mcm5	minichromosome maintenance complex component 5 [Source:ZFIN;Acc:ZDB-GENE-021209-1]	mcm5	minichromosome maintenance complex component 5 [Source:ZFIN;Acc:ZDB-GENE-021209-1]	MCM5	minichromosome maintenance complex component 5
5489	ENSSSAG00000066170	836.094	-0.827858	0.133024	-6.22336	4.86633e-10	2.18014e-08	7.66151	19	55960469	55979373	18904						mki67	marker of proliferation Ki-67 [Source:ZFIN;Acc:ZDB-GENE-030131-9771]	MKI67	marker of proliferation Ki-67 [Source:HGNC Symbol;Acc:HGNC:7107]		marker of proliferation Ki-67 [Source:ZFIN;Acc:ZDB-GENE-030131-9771]	mki67	marker of proliferation Ki-67 [Source:ZFIN;Acc:ZDB-GENE-030131-9771]	MKI67	marker of proliferation Ki-67
5488	ENSSSAG00000039591	21.8173	-0.827399	0.307314	-2.69236	0.00709482	0.0407395	1.38998	14	61280551	61373698	93147								CRYBG2	crystallin beta-gamma domain containing 2 [Source:HGNC Symbol;Acc:HGNC:17295]
5487	ENSSSAG00000056249	251.969	-0.827284	0.139493	-5.93064	3.01764e-09	1.1851e-07	6.92624	26	25555301	25706085	150784	plekha7b		pleckstrin homology domain containing, family A member 7b [Source:ZFIN;Acc:ZDB-GENE-091014-2]	PLEKHA7	pleckstrin homology domain containing A7 [Source:HGNC Symbol;Acc:HGNC:27049]	PLEKHA7	pleckstrin homology domain containing A7 [Source:HGNC Symbol;Acc:HGNC:27049]	PLEKHA7	pleckstrin homology domain containing A7 [Source:HGNC Symbol;Acc:HGNC:27049]	plekha7b	pleckstrin homology domain containing, family A member 7b [Source:ZFIN;Acc:ZDB-GENE-091014-2]	plekha7b	pleckstrin homology domain containing, family A member 7b [Source:ZFIN;Acc:ZDB-GENE-091014-2]	PLEKHA7	pleckstrin homology domain containing A7
5486	ENSSSAG00000107164	160.087	-0.826304	0.134183	-6.15802	7.36598e-10	3.20142e-08	7.49466	23	39526420	39532052	5632						gtse1	G-2 and S-phase expressed 1 [Source:ZFIN;Acc:ZDB-GENE-050522-493]	GTSE1	G2 and S-phase expressed 1 [Source:HGNC Symbol;Acc:HGNC:13698]		G-2 and S-phase expressed 1 [Source:ZFIN;Acc:ZDB-GENE-050522-493]	gtse1	G-2 and S-phase expressed 1 [Source:ZFIN;Acc:ZDB-GENE-050522-493]	GTSE1	G2 and S-phase expressed 1
5485	ENSSSAG00000075597	129.243	-0.825135	0.168392	-4.90009	9.57906e-07	2.17121e-05	4.6633	14	60235093	60287403	52310	med30		mediator complex subunit 30 [Source:NCBI gene;Acc:393690]	med30	mediator complex subunit 30 [Source:ZFIN;Acc:ZDB-GENE-040426-1676]	med30	mediator complex subunit 30 [Source:ZFIN;Acc:ZDB-GENE-040426-1676]	MED30	mediator complex subunit 30 [Source:HGNC Symbol;Acc:HGNC:23032]	med30	mediator complex subunit 30 [Source:NCBI gene;Acc:393690]	med30	mediator complex subunit 30 [Source:NCBI gene;Acc:393690]	MED30	mediator complex subunit 30
5484	ENSSSAG00000073844	503.183	-0.825054	0.164179	-5.02533	5.02557e-07	1.22352e-05	4.91239	29	11734087	11737828	3741	tyms		thymidylate synthetase [Source:ZFIN;Acc:ZDB-GENE-040426-59]	tyms	thymidylate synthetase [Source:ZFIN;Acc:ZDB-GENE-040426-59]	tyms	thymidylate synthetase [Source:ZFIN;Acc:ZDB-GENE-040426-59]	TYMS	thymidylate synthetase [Source:HGNC Symbol;Acc:HGNC:12441]	tyms	thymidylate synthetase [Source:ZFIN;Acc:ZDB-GENE-040426-59]	tyms	thymidylate synthetase [Source:ZFIN;Acc:ZDB-GENE-040426-59]	TYMS	thymidylate synthetase
5483	ENSSSAG00000041481	47.9597	-0.825046	0.206614	-3.99317	6.51955e-05	0.000858984	3.06601	8	15535755	15546851	11096								SPAG5	sperm associated antigen 5 [Source:HGNC Symbol;Acc:HGNC:13452]		si:dkey-25o16.4 [Source:ZFIN;Acc:ZDB-GENE-030131-969]	si:dkey-25o16.4	si:dkey-25o16.4 [Source:ZFIN;Acc:ZDB-GENE-030131-969]	SPAG5	sperm associated antigen 5
5482	ENSSSAG00000057240	63.0321	-0.824801	0.187465	-4.39976	1.08372e-05	0.000182536	3.73865	5	60889869	60893309	3440				CD83		cd83	CD83 molecule [Source:ZFIN;Acc:ZDB-GENE-060503-762]				CD83 molecule [Source:ZFIN;Acc:ZDB-GENE-060503-762]	cd83	CD83 molecule [Source:ZFIN;Acc:ZDB-GENE-060503-762]
5481	ENSSSAG00000117918	478.235	-0.824019	0.0999503	-8.24429	1.66144e-16	1.75653e-14	13.7553	CAJNNT020002423.1	144805	162677	17872						tktb	transketolase b [Source:ZFIN;Acc:ZDB-GENE-030909-13]	TKTL2	transketolase like 2 [Source:HGNC Symbol;Acc:HGNC:25313]		transketolase b [Source:ZFIN;Acc:ZDB-GENE-030909-13]	tktb	transketolase b [Source:ZFIN;Acc:ZDB-GENE-030909-13]	TKT	transketolase
5480	ENSSSAG00000076659	40.8629	-0.822297	0.231162	-3.55723	0.000374789	0.00374009	2.42712	12	29570314	29576587	6273	atad5b		ATPase family AAA domain containing 5b [Source:ZFIN;Acc:ZDB-GENE-030131-338]	atad5b	ATPase family AAA domain containing 5b [Source:ZFIN;Acc:ZDB-GENE-030131-338]	atad5b	ATPase family AAA domain containing 5b [Source:ZFIN;Acc:ZDB-GENE-030131-338]			atad5b	ATPase family AAA domain containing 5a [Source:ZFIN;Acc:ZDB-GENE-070912-20]	atad5a	ATPase family AAA domain containing 5a [Source:ZFIN;Acc:ZDB-GENE-070912-20]	ATAD5	ATPase family AAA domain containing 5
5479	ENSSSAG00000064752	307.597	-0.822082	0.11523	-7.13428	9.72941e-13	6.39295e-11	10.1943	9	122639916	122656310	16394	zc3h4		zinc finger CCCH-type containing 4 [Source:ZFIN;Acc:ZDB-GENE-100330-1]	ZC3H4	zinc finger CCCH-type containing 4 [Source:HGNC Symbol;Acc:HGNC:17808]	ZC3H4	zinc finger CCCH-type containing 4 [Source:HGNC Symbol;Acc:HGNC:17808]	ZC3H4	zinc finger CCCH-type containing 4 [Source:HGNC Symbol;Acc:HGNC:17808]	zc3h4	zinc finger CCCH-type containing 4 [Source:ZFIN;Acc:ZDB-GENE-100330-1]	zc3h4	zinc finger CCCH-type containing 4 [Source:ZFIN;Acc:ZDB-GENE-100330-1]	ZC3H4	zinc finger CCCH-type containing 4
5478	ENSSSAG00000005322	208.583	-0.820784	0.121438	-6.7589	1.39045e-11	7.94092e-10	9.10013	1	131048697	131062408	13711	zgc:86764		zgc:86764 [Source:ZFIN;Acc:ZDB-GENE-040718-435]	zgc:86764	zgc:86764 [Source:ZFIN;Acc:ZDB-GENE-040718-435]	zgc:86764	zgc:86764 [Source:ZFIN;Acc:ZDB-GENE-040718-435]			zgc:86764	zgc:86764 [Source:ZFIN;Acc:ZDB-GENE-040718-435]	zgc:86764	zgc:86764 [Source:ZFIN;Acc:ZDB-GENE-040718-435]	PRC1	protein regulator of cytokinesis 1
5477	ENSSSAG00000073671	57.3427	-0.819907	0.23601	-3.47403	0.000512704	0.00486043	2.31333	9	65463977	65599169	135192			FAT atypical cadherin 4 [Source:HGNC Symbol;Acc:HGNC:23109]	FAT4	FAT atypical cadherin 4 [Source:HGNC Symbol;Acc:HGNC:23109]	FAT4	FAT atypical cadherin 4 [Source:HGNC Symbol;Acc:HGNC:23109]	FAT4	FAT atypical cadherin 4 [Source:HGNC Symbol;Acc:HGNC:23109]	FAT4	FAT atypical cadherin 4 [Source:NCBI gene;Acc:101882648]	FAT4	FAT atypical cadherin 4 [Source:NCBI gene;Acc:101882648]	FAT4	FAT atypical cadherin 4
5476	ENSSSAG00000083858	946.871	-0.818662	0.219892	-3.72302	0.000196856	0.00219756	2.65806	6	55985214	55993081	7867	RRM2		ribonucleotide reductase regulatory subunit M2 [Source:HGNC Symbol;Acc:HGNC:10452]	rrm2	ribonucleotide reductase regulatory subunit M2 [Source:HGNC Symbol;Acc:HGNC:10452]	rrm2	ribonucleotide reductase M2 polypeptide [Source:ZFIN;Acc:ZDB-GENE-990415-25]	RRM2	ribonucleotide reductase regulatory subunit M2 [Source:HGNC Symbol;Acc:HGNC:10452]	RRM2	ribonucleotide reductase regulatory subunit M2 [Source:NCBI gene;Acc:100330864]	rrm2	ribonucleotide reductase regulatory subunit M2 [Source:NCBI gene;Acc:100330864]	RRM2	ribonucleotide reductase regulatory subunit M2
5475	ENSSSAG00000074223	138.306	-0.818231	0.122084	-6.70221	2.05297e-11	1.14464e-09	8.94133	3	14013716	14021845	8129			cell division cycle 7 homolog (S. cerevisiae) [Source:ZFIN;Acc:ZDB-GENE-041114-113]	cdc7	cell division cycle 7 homolog (S. cerevisiae) [Source:ZFIN;Acc:ZDB-GENE-041114-113]	cdc7	cell division cycle 7 homolog (S. cerevisiae) [Source:ZFIN;Acc:ZDB-GENE-041114-113]	CDC7	cell division cycle 7 [Source:HGNC Symbol;Acc:HGNC:1745]		cell division cycle 7 homolog (S. cerevisiae) [Source:ZFIN;Acc:ZDB-GENE-041114-113]	cdc7	cell division cycle 7 homolog (S. cerevisiae) [Source:ZFIN;Acc:ZDB-GENE-041114-113]	CDC7	cell division cycle 7
5474	ENSSSAG00000081198	151.56	-0.818003	0.180738	-4.5259	6.01397e-06	0.000110693	3.95588	26	21106005	21111499	5494	MNS1		meiosis specific nuclear structural 1 [Source:HGNC Symbol;Acc:HGNC:29636]	MNS1	meiosis specific nuclear structural 1 [Source:HGNC Symbol;Acc:HGNC:29636]	mns1	meiosis-specific nuclear structural 1 [Source:ZFIN;Acc:ZDB-GENE-030521-42]	MNS1	meiosis specific nuclear structural 1 [Source:HGNC Symbol;Acc:HGNC:29636]	MNS1	meiosis-specific nuclear structural 1 [Source:NCBI gene;Acc:573382]	mns1	meiosis-specific nuclear structural 1 [Source:NCBI gene;Acc:573382]	MNS1	meiosis specific nuclear structural 1
5473	ENSSSAG00000005836	15.4404	-0.817854	0.312133	-2.62021	0.00878756	0.0481261	1.31762	7	23793748	23810365	16617	slc7a7		solute carrier family 7 member 7 [Source:ZFIN;Acc:ZDB-GENE-051127-5]	slc7a7	solute carrier family 7 member 7 [Source:ZFIN;Acc:ZDB-GENE-051127-5]	slc7a7	solute carrier family 7 member 7 [Source:ZFIN;Acc:ZDB-GENE-051127-5]	SLC7A7	solute carrier family 7 member 7 [Source:HGNC Symbol;Acc:HGNC:11065]	slc7a7	solute carrier family 7 member 7 [Source:ZFIN;Acc:ZDB-GENE-051127-5]	slc7a7	solute carrier family 7 member 7 [Source:ZFIN;Acc:ZDB-GENE-051127-5]	SLC7A7	solute carrier family 7 member 7
5472	ENSSSAG00000092125	271.514	-0.817816	0.204051	-4.0079	6.12606e-05	0.000816648	3.08797	21	33442100	33443685	1585
5471	ENSSSAG00000080957	376.226	-0.812751	0.106613	-7.62335	2.47179e-14	2.04117e-12	11.6901	12	59297320	59347529	50209						CIT	citron rho-interacting serine/threonine kinase [Source:HGNC Symbol;Acc:HGNC:1985]	CIT	citron rho-interacting serine/threonine kinase [Source:HGNC Symbol;Acc:HGNC:1985]		citron rho-interacting serine/threonine kinase a [Source:ZFIN;Acc:ZDB-GENE-130530-981]	cita	citron rho-interacting serine/threonine kinase a [Source:ZFIN;Acc:ZDB-GENE-130530-981]	CIT	citron rho-interacting serine/threonine kinase
5470	ENSSSAG00000005407	4388.92	-0.812144	0.132038	-6.15083	7.70794e-10	3.3217e-08	7.47864	5	20829446	20853244	23798						mcm7	minichromosome maintenance complex component 7 [Source:ZFIN;Acc:ZDB-GENE-020419-27]	MCM7	minichromosome maintenance complex component 7 [Source:HGNC Symbol;Acc:HGNC:6950]		minichromosome maintenance complex component 7 [Source:ZFIN;Acc:ZDB-GENE-020419-27]	mcm7	minichromosome maintenance complex component 7 [Source:ZFIN;Acc:ZDB-GENE-020419-27]	MCM7	minichromosome maintenance complex component 7
5469	ENSSSAG00000115926	17.4974	-0.810987	0.29248	-2.7728	0.00555768	0.0336322	1.47324	17	2125617	2414767	289150			WW domain containing oxidoreductase [Source:NCBI gene;Acc:393887]	wwox	WW domain containing oxidoreductase [Source:ZFIN;Acc:ZDB-GENE-040426-858]	wwox	WW domain containing oxidoreductase [Source:ZFIN;Acc:ZDB-GENE-040426-858]	WWOX	WW domain containing oxidoreductase [Source:HGNC Symbol;Acc:HGNC:12799]
5468	ENSSSAG00000091958	43.6765	-0.810176	0.25807	-3.13937	0.00169312	0.0129232	1.88863	CAJNNT020001616.1	525	20169	19644								ZFP41	ZFP41 zinc finger protein [Source:HGNC Symbol;Acc:HGNC:26786]		zgc:171551 [Source:ZFIN;Acc:ZDB-GENE-080220-8]	zgc:171551	zgc:171551 [Source:ZFIN;Acc:ZDB-GENE-080220-8]	ZNF32	zinc finger protein 32
5467	ENSSSAG00000075380	53.8184	-0.809923	0.194105	-4.1726	3.01143e-05	0.000441936	3.35464	18	26722777	26726415	3638	fbxo5		F-box protein 5 [Source:NCBI gene;Acc:445392]	fbxo5	F-box protein 5 [Source:ZFIN;Acc:ZDB-GENE-030131-4027]	fbxo5	F-box protein 5 [Source:ZFIN;Acc:ZDB-GENE-030131-4027]	FBXO5	F-box protein 5 [Source:HGNC Symbol;Acc:HGNC:13584]	fbxo5	F-box protein 5 [Source:NCBI gene;Acc:445392]	fbxo5	F-box protein 5 [Source:NCBI gene;Acc:445392]
5466	ENSSSAG00000069356	233.92	-0.808258	0.186422	-4.33564	1.4534e-05	0.000236083	3.62694	6	63826580	63830900	4320	esco2		establishment of sister chromatid cohesion N-acetyltransferase 2 [Source:NCBI gene (formerly Entrezgene);Acc:100194940]	esco2	establishment of sister chromatid cohesion N-acetyltransferase 2 [Source:NCBI gene (formerly Entrezgene);Acc:100194940]	esco2	establishment of sister chromatid cohesion N-acetyltransferase 2 [Source:ZFIN;Acc:ZDB-GENE-050913-156]	ESCO2	establishment of sister chromatid cohesion N-acetyltransferase 2 [Source:HGNC Symbol;Acc:HGNC:27230]	esco2	establishment of sister chromatid cohesion N-acetyltransferase 2 [Source:NCBI gene;Acc:445395]	esco2	establishment of sister chromatid cohesion N-acetyltransferase 2 [Source:NCBI gene;Acc:445395]	ESCO2	establishment of sister chromatid cohesion N-acetyltransferase 2
5465	ENSSSAG00000112284	67.2961	-0.806438	0.179677	-4.48826	7.18087e-06	0.000128532	3.89099	17	79716599	79728539	11940	HELB		DNA helicase B [Source:HGNC Symbol;Acc:HGNC:17196]		DNA helicase B [Source:HGNC Symbol;Acc:HGNC:17196]	HELB	DNA helicase B [Source:HGNC Symbol;Acc:HGNC:17196]	HELB	DNA helicase B [Source:HGNC Symbol;Acc:HGNC:17196]		helicase (DNA) B [Source:ZFIN;Acc:ZDB-GENE-030729-16]	helb	helicase (DNA) B [Source:ZFIN;Acc:ZDB-GENE-030729-16]	HELB	DNA helicase B
5464	ENSSSAG00000121774	31.9829	-0.80218	0.27843	-2.88108	0.00396314	0.0256655	1.59065	CAJNNT020001618.1	2424	5864	3440
5463	ENSSSAG00000040658	44.4263	-0.801293	0.175683	-4.56102	5.09067e-06	9.5482e-05	4.02008	5	52289883	52294431	4548						cldc1	C-type lectin domain containing 1 [Source:ZFIN;Acc:ZDB-GENE-141216-19]	CLEC4F	C-type lectin domain family 4 member F [Source:HGNC Symbol;Acc:HGNC:25357]		si:ch73-86n18.1 [Source:ZFIN;Acc:ZDB-GENE-141216-19]	si:ch73-86n18.1	si:ch73-86n18.1 [Source:ZFIN;Acc:ZDB-GENE-141216-19]	COLEC12	collectin subfamily member 12
5462	ENSSSAG00000102865	68.6716	-0.800416	0.181982	-4.39832	1.0909e-05	0.000183643	3.73603	15	95230708	95298899	68191	znf385a		zinc finger protein 385A [Source:ZFIN;Acc:ZDB-GENE-090313-255]		zinc finger protein 385A [Source:ZFIN;Acc:ZDB-GENE-090313-255]	ZNF385A	zinc finger protein 385A [Source:HGNC Symbol;Acc:HGNC:17521]	ZNF385A	zinc finger protein 385A [Source:HGNC Symbol;Acc:HGNC:17521]	znf385a	zinc finger protein 385A [Source:NCBI gene;Acc:100147851]	BX571968.1	zinc finger protein 385A [Source:NCBI gene;Acc:100147851]	ZNF385A	zinc finger protein 385A
5461	ENSSSAG00000099324	20.7639	-0.799662	0.251618	-3.17808	0.00148252	0.0116027	1.93544	12	48819598	48925428	105830
5460	ENSSSAG00000082437	24.8478	-0.799557	0.234754	-3.40594	0.000659378	0.00597823	2.22343	2	57676992	57697928	20936								ADAP2	ArfGAP with dual PH domains 2 [Source:HGNC Symbol;Acc:HGNC:16487]		ArfGAP with dual PH domains 2 [Source:ZFIN;Acc:ZDB-GENE-070912-21]	adap2	ArfGAP with dual PH domains 2 [Source:ZFIN;Acc:ZDB-GENE-070912-21]	ADAP1	ArfGAP with dual PH domains 1
5459	ENSSSAG00000095960	47.6804	-0.799129	0.260766	-3.06454	0.00218003	0.0158668	1.79951	10	18358804	18362541	3737	mibp		muscle-specific beta 1 integrin binding protein [Source:ZFIN;Acc:ZDB-GENE-030404-1]	mibp	muscle-specific beta 1 integrin binding protein [Source:ZFIN;Acc:ZDB-GENE-030404-1]	mibp	muscle-specific beta 1 integrin binding protein [Source:ZFIN;Acc:ZDB-GENE-030404-1]			mibp	nicotinamide riboside kinase 2 [Source:ZFIN;Acc:ZDB-GENE-040912-44]	nmrk2	nicotinamide riboside kinase 2 [Source:ZFIN;Acc:ZDB-GENE-040912-44]	NMRK2	nicotinamide riboside kinase 2
5458	ENSSSAG00000076494	208.956	-0.798464	0.155486	-5.13527	2.81738e-07	7.34491e-06	5.13401	19	59952894	59994069	41175	brca1			brca1				BRCA1	BRCA1 DNA repair associated [Source:HGNC Symbol;Acc:HGNC:1100]	brca1	bloodthirsty-related gene family, member 4 [Source:ZFIN;Acc:ZDB-GENE-060825-109]	btr04	bloodthirsty-related gene family, member 4 [Source:ZFIN;Acc:ZDB-GENE-060825-109]	BRCA1	BRCA1 DNA repair associated
5457	ENSSSAG00000080102	232.82	-0.797505	0.150853	-5.28663	1.24589e-07	3.53452e-06	5.45167	24	10384710	10398079	13369	ncaph		non-SMC condensin I complex, subunit H [Source:ZFIN;Acc:ZDB-GENE-070112-652]	ncaph	non-SMC condensin I complex, subunit H [Source:ZFIN;Acc:ZDB-GENE-070112-652]	ncaph	non-SMC condensin I complex, subunit H [Source:ZFIN;Acc:ZDB-GENE-070112-652]	NCAPH	non-SMC condensin I complex subunit H [Source:HGNC Symbol;Acc:HGNC:1112]	ncaph	non-SMC condensin I complex, subunit H [Source:ZFIN;Acc:ZDB-GENE-070112-652]	ncaph	non-SMC condensin I complex, subunit H [Source:ZFIN;Acc:ZDB-GENE-070112-652]	NCAPH	non-SMC condensin I complex subunit H
5456	ENSSSAG00000071769	171.64	-0.797463	0.14136	-5.64137	1.68701e-08	5.76565e-07	6.23915	9	1546014	1554734	8720						osr1	odd-skipped related transcription factor 1 [Source:ZFIN;Acc:ZDB-GENE-070321-1]	OSR1	odd-skipped related transcription factor 1 [Source:HGNC Symbol;Acc:HGNC:8111]		odd-skipped related transcription factor 1 [Source:NCBI gene;Acc:450059]	osr1	odd-skipped related transcription factor 1 [Source:NCBI gene;Acc:450059]	OSR1	odd-skipped related transcription factor 1
5455	ENSSSAG00000089505	18.1484	-0.794961	0.277323	-2.86656	0.00414964	0.0266866	1.57371	3	1328008	1400820	72812						PDE1C	phosphodiesterase 1C [Source:HGNC Symbol;Acc:HGNC:8776]	PDE1C	phosphodiesterase 1C [Source:HGNC Symbol;Acc:HGNC:8776]
5454	ENSSSAG00000009474	58.0382	-0.793829	0.167501	-4.73924	2.1452e-06	4.45275e-05	4.35137	10	101833752	101835562	1810								PCLAF	PCNA clamp associated factor [Source:HGNC Symbol;Acc:HGNC:28961]		PCNA clamp associated factor [Source:ZFIN;Acc:ZDB-GENE-131127-543]	pclaf	PCNA clamp associated factor [Source:ZFIN;Acc:ZDB-GENE-131127-543]	PCLAF	PCNA clamp associated factor
5453	ENSSSAG00000115571	21.8393	-0.793406	0.28563	-2.77774	0.00547388	0.0332437	1.47829	17	8756244	8771834	15590	jam2a		junctional adhesion molecule 2a [Source:ZFIN;Acc:ZDB-GENE-031204-3]	jam2a	junctional adhesion molecule 2a [Source:ZFIN;Acc:ZDB-GENE-031204-3]	jam2a	junctional adhesion molecule 2a [Source:ZFIN;Acc:ZDB-GENE-031204-3]	VSIR	V-set immunoregulatory receptor [Source:HGNC Symbol;Acc:HGNC:30085]	jam2a	junctional adhesion molecule 2a [Source:ZFIN;Acc:ZDB-GENE-031204-3]	jam2a	junctional adhesion molecule 2a [Source:ZFIN;Acc:ZDB-GENE-031204-3]	JAM2	junctional adhesion molecule 2
5452	ENSSSAG00000120521	22.0901	-0.79301	0.281933	-2.81277	0.00491173	0.0305026	1.51566	2	82869315	82902757	33442
5451	ENSSSAG00000045497	40.4251	-0.79285	0.235759	-3.36297	0.000771087	0.00679348	2.16791	2	26482182	26483778	1596											V-set domain-containing T-cell activation inhibitor 1-like [Source:NCBI gene;Acc:797620]	CR376783.1	V-set domain-containing T-cell activation inhibitor 1-like [Source:NCBI gene;Acc:797620]	VTCN1
5450	ENSSSAG00000043631	19.6418	-0.792513	0.27528	-2.87894	0.0039902	0.0258298	1.58788	10	68843768	68846176	2408
5449	ENSSSAG00000055202	22.4153	-0.792369	0.299072	-2.64943	0.00806284	0.0450565	1.34624	17	5781207	5813366	32159								CHN1	chimerin 1 [Source:HGNC Symbol;Acc:HGNC:1943]		chimerin 1 [Source:ZFIN;Acc:ZDB-GENE-040426-1934]	chn1	chimerin 1 [Source:ZFIN;Acc:ZDB-GENE-040426-1934]	CHN1	chimerin 1
5448	ENSSSAG00000046494	612.113	-0.79153	0.176849	-4.47574	7.61479e-06	0.000134643	3.87082	16	49161571	49177228	15657	uhrf1		ubiquitin-like with PHD and ring finger domains 1 [Source:NCBI gene;Acc:406350]	uhrf1	ubiquitin-like with PHD and ring finger domains 1 [Source:NCBI gene (formerly Entrezgene);Acc:406350]	uhrf1	ubiquitin-like with PHD and ring finger domains 1 [Source:ZFIN;Acc:ZDB-GENE-040426-2039]	UHRF1	ubiquitin like with PHD and ring finger domains 1 [Source:HGNC Symbol;Acc:HGNC:12556]	uhrf1	ubiquitin-like with PHD and ring finger domains 1 [Source:NCBI gene;Acc:406350]	uhrf1	ubiquitin-like with PHD and ring finger domains 1 [Source:NCBI gene;Acc:406350]	UHRF1	ubiquitin like with PHD and ring finger domains 1
5447	ENSSSAG00000112165	378.315	-0.791275	0.198919	-3.97788	6.95323e-05	0.000907381	3.04221	6	63987509	63992136	4627	cited2		Cbp/p300-interacting transactivator, with Glu/Asp-rich carboxy-terminal domain, 2 [Source:ZFIN;Acc:ZDB-GENE-041010-141]	cited2	Cbp/p300-interacting transactivator, with Glu/Asp-rich carboxy-terminal domain, 2 [Source:ZFIN;Acc:ZDB-GENE-041010-141]	cited2	Cbp/p300-interacting transactivator, with Glu/Asp-rich carboxy-terminal domain, 2 [Source:ZFIN;Acc:ZDB-GENE-041010-141]	CITED2	Cbp/p300 interacting transactivator with Glu/Asp rich carboxy-terminal domain 2 [Source:HGNC Symbol;Acc:HGNC:1987]	cited2	Cbp/p300-interacting transactivator, with Glu/Asp-rich carboxy-terminal domain, 2 [Source:ZFIN;Acc:ZDB-GENE-041010-141]	cited2	Cbp/p300-interacting transactivator, with Glu/Asp-rich carboxy-terminal domain, 2 [Source:ZFIN;Acc:ZDB-GENE-041010-141]	CITED2	Cbp/p300 interacting transactivator with Glu/Asp rich carboxy-terminal domain 2
5446	ENSSSAG00000045721	182.299	-0.790476	0.144478	-5.47124	4.46903e-08	1.40336e-06	5.85283	10	46480514	46490810	10296	orc1		origin recognition complex, subunit 1 [Source:ZFIN;Acc:ZDB-GENE-030131-6960]	orc1	origin recognition complex, subunit 1 [Source:ZFIN;Acc:ZDB-GENE-030131-6960]	orc1	origin recognition complex, subunit 1 [Source:ZFIN;Acc:ZDB-GENE-030131-6960]	ORC1	origin recognition complex subunit 1 [Source:HGNC Symbol;Acc:HGNC:8487]	orc1	origin recognition complex, subunit 1 [Source:ZFIN;Acc:ZDB-GENE-030131-6960]	orc1	origin recognition complex, subunit 1 [Source:ZFIN;Acc:ZDB-GENE-030131-6960]	ORC1	origin recognition complex subunit 1
5445	ENSSSAG00000068255	3878.63	-0.789431	0.126175	-6.25662	3.93413e-10	1.79408e-08	7.74616	26	30367208	30378538	11330	pcat2		Lysophosphatidylcholine acyltransferase 2 [Source:NCBI gene (formerly Entrezgene);Acc:100380789]	pcat2	Lysophosphatidylcholine acyltransferase 2 [Source:NCBI gene (formerly Entrezgene);Acc:100380789]	lpcat2	lysophosphatidylcholine acyltransferase 2 [Source:ZFIN;Acc:ZDB-GENE-050522-229]	LPCAT2	lysophosphatidylcholine acyltransferase 2 [Source:HGNC Symbol;Acc:HGNC:26032]	pcat2	lysophosphatidylcholine acyltransferase 2 [Source:NCBI gene;Acc:553683]	lpcat2	lysophosphatidylcholine acyltransferase 2 [Source:NCBI gene;Acc:553683]	LPCAT2	lysophosphatidylcholine acyltransferase 2
5444	ENSSSAG00000094136	61.6682	-0.787908	0.208901	-3.77168	0.000162152	0.0018717	2.72776	1	151153875	151155756	1881
5443	ENSSSAG00000114515	21.831	-0.787211	0.298203	-2.63984	0.0082944	0.0460944	1.33635	21	46969234	46972690	3456
5442	ENSSSAG00000047958	209.006	-0.787101	0.163075	-4.82663	1.3886e-06	3.03486e-05	4.51786	15	26293198	26310406	17208								BUB1B	BUB1 mitotic checkpoint serine/threonine kinase B [Source:HGNC Symbol;Acc:HGNC:1149]		BUB1 mitotic checkpoint serine/threonine kinase Bb [Source:ZFIN;Acc:ZDB-GENE-030829-51]	bub1bb	BUB1 mitotic checkpoint serine/threonine kinase Bb [Source:ZFIN;Acc:ZDB-GENE-030829-51]	BUB1B	BUB1 mitotic checkpoint serine/threonine kinase B
5441	ENSSSAG00000079734	71.414	-0.784728	0.186604	-4.20531	2.60724e-05	0.0003915	3.40727	10	9365826	9417178	51352	kif14		kinesin family member 14 [Source:ZFIN;Acc:ZDB-GENE-030131-5759]	kif14	kinesin family member 14 [Source:ZFIN;Acc:ZDB-GENE-030131-5759]	kif14	kinesin family member 14 [Source:ZFIN;Acc:ZDB-GENE-030131-5759]	KIF14	kinesin family member 14 [Source:HGNC Symbol;Acc:HGNC:19181]	kif14	kinesin family member 14 [Source:ZFIN;Acc:ZDB-GENE-030131-5759]	kif14	kinesin family member 14 [Source:ZFIN;Acc:ZDB-GENE-030131-5759]	KIF14	kinesin family member 14
5440	ENSSSAG00000101266	417.03	-0.7844	0.178031	-4.40597	1.05312e-05	0.000178563	3.74821	24	6714026	6724383	10357	znf367		zinc finger protein 367 [Source:NCBI gene;Acc:550421]	znf367	zinc finger protein 367 [Source:NCBI gene (formerly Entrezgene);Acc:550421]	znf367	zinc finger protein 367 [Source:ZFIN;Acc:ZDB-GENE-050417-231]	ZNF367	zinc finger protein 367 [Source:HGNC Symbol;Acc:HGNC:18320]	znf367	zinc finger protein 367 [Source:NCBI gene;Acc:550421]	znf367	zinc finger protein 367 [Source:NCBI gene;Acc:550421]	ZNF367	zinc finger protein 367
5439	ENSSSAG00000083929	30.409	-0.783129	0.206516	-3.7921	0.000149377	0.00174268	2.75878	26	10419863	10421682	1819						znf408	zinc finger protein 408 [Source:ZFIN;Acc:ZDB-GENE-130530-589]	ZNF408	zinc finger protein 408 [Source:HGNC Symbol;Acc:HGNC:20041]		zinc finger protein 408 [Source:ZFIN;Acc:ZDB-GENE-130530-589]	znf408	zinc finger protein 408 [Source:ZFIN;Acc:ZDB-GENE-130530-589]
5438	ENSSSAG00000008578	103.42	-0.782031	0.143418	-5.4528	4.95815e-08	1.54583e-06	5.81084	23	49439246	49462483	23237	zwilch		zwilch kinetochore protein [Source:NCBI gene;Acc:336439]	zwilch	zwilch kinetochore protein [Source:NCBI gene (formerly Entrezgene);Acc:336439]	zwilch	zwilch kinetochore protein [Source:ZFIN;Acc:ZDB-GENE-050420-101]	ZWILCH	zwilch kinetochore protein [Source:HGNC Symbol;Acc:HGNC:25468]	zwilch	zwilch kinetochore protein [Source:NCBI gene;Acc:336439]	zwilch	zwilch kinetochore protein [Source:NCBI gene;Acc:336439]	ZWILCH	zwilch kinetochore protein
5437	ENSSSAG00000009795	91.2326	-0.781938	0.191058	-4.09267	4.26432e-05	0.000599871	3.22194	17	64883431	64893415	9984						foxm1	forkhead box M1 [Source:ZFIN;Acc:ZDB-GENE-040426-1275]	FOXM1	forkhead box M1 [Source:HGNC Symbol;Acc:HGNC:3818]		forkhead box M1 [Source:ZFIN;Acc:ZDB-GENE-040426-1275]	foxm1	forkhead box M1 [Source:ZFIN;Acc:ZDB-GENE-040426-1275]	FOXM1	forkhead box M1
5436	ENSSSAG00000004352	70.8128	-0.781579	0.153136	-5.10383	3.32843e-07	8.47473e-06	5.07187	12	25406919	25416980	10061	taf5		TAF5 RNA polymerase II, TATA box binding protein (TBP)-associated factor [Source:ZFIN;Acc:ZDB-GENE-051120-180]	taf5	TAF5 RNA polymerase II, TATA box binding protein (TBP)-associated factor [Source:ZFIN;Acc:ZDB-GENE-051120-180]	taf5	TAF5 RNA polymerase II, TATA box binding protein (TBP)-associated factor [Source:ZFIN;Acc:ZDB-GENE-051120-180]	TAF5	TATA-box binding protein associated factor 5 [Source:HGNC Symbol;Acc:HGNC:11539]	taf5	TAF5 RNA polymerase II, TATA box binding protein (TBP)-associated factor [Source:ZFIN;Acc:ZDB-GENE-051120-180]	taf5	TAF5 RNA polymerase II, TATA box binding protein (TBP)-associated factor [Source:ZFIN;Acc:ZDB-GENE-051120-180]	TAF5	TATA-box binding protein associated factor 5
5435	ENSSSAG00000034358	813.813	-0.781391	0.198566	-3.93518	8.31345e-05	0.00106058	2.97446	1	126316084	126325437	9353	rasgef1bb		RasGEF domain family, member 1Bb [Source:NCBI gene;Acc:445085]	rasgef1bb	RasGEF domain family, member 1Bb [Source:NCBI gene (formerly Entrezgene);Acc:445085]	rasgef1bb	RasGEF domain family, member 1Bb [Source:ZFIN;Acc:ZDB-GENE-040801-220]	RASGEF1B	RasGEF domain family member 1B [Source:HGNC Symbol;Acc:HGNC:24881]	rasgef1bb	RasGEF domain family, member 1Bb [Source:NCBI gene;Acc:445085]	rasgef1bb	RasGEF domain family, member 1Bb [Source:NCBI gene;Acc:445085]	RASGEF1B	RasGEF domain family member 1B
5434	ENSSSAG00000047362	17.9428	-0.77977	0.280828	-2.77668	0.00549177	0.0333126	1.47739	1	172534438	172572605	38167								GRIN3A	glutamate ionotropic receptor NMDA type subunit 3A [Source:HGNC Symbol;Acc:HGNC:16767]
5433	ENSSSAG00000066213	79.7902	-0.779526	0.14949	-5.21458	1.84234e-07	5.01255e-06	5.29994	1	41468759	41511856	43097								CATSPERB	cation channel sperm associated auxiliary subunit beta [Source:HGNC Symbol;Acc:HGNC:20500]
5432	ENSSSAG00000041733	448.116	-0.778933	0.16378	-4.75597	1.97491e-06	4.14433e-05	4.38255	9	90788614	90805686	17072	hmmr		hyaluronan-mediated motility receptor (RHAMM) [Source:ZFIN;Acc:ZDB-GENE-030131-731]	hmmr	hyaluronan-mediated motility receptor (RHAMM) [Source:ZFIN;Acc:ZDB-GENE-030131-731]	hmmr	hyaluronan-mediated motility receptor (RHAMM) [Source:ZFIN;Acc:ZDB-GENE-030131-731]	HMMR	hyaluronan mediated motility receptor [Source:HGNC Symbol;Acc:HGNC:5012]	hmmr	hyaluronan-mediated motility receptor (RHAMM) [Source:ZFIN;Acc:ZDB-GENE-030131-731]	hmmr	hyaluronan-mediated motility receptor (RHAMM) [Source:ZFIN;Acc:ZDB-GENE-030131-731]	HMMR	hyaluronan mediated motility receptor
5431	ENSSSAG00000018337	276.223	-0.778316	0.145107	-5.36374	8.15183e-08	2.39895e-06	5.61998	9	23561568	23584319	22751						kif15	kinesin family member 15 [Source:ZFIN;Acc:ZDB-GENE-050622-16]	KIF15	kinesin family member 15 [Source:HGNC Symbol;Acc:HGNC:17273]		kinesin family member 15 [Source:ZFIN;Acc:ZDB-GENE-050622-16]	kif15	kinesin family member 15 [Source:ZFIN;Acc:ZDB-GENE-050622-16]	KIF15	kinesin family member 15
5430	ENSSSAG00000059043	46.7227	-0.778067	0.252571	-3.08058	0.00206597	0.0152088	1.81791	2	33399482	33404021	4539	ccne2		cyclin E2 [Source:ZFIN;Acc:ZDB-GENE-030131-9689]	CCNE2	cyclin E2 [Source:ZFIN;Acc:ZDB-GENE-030131-9689]	ccne2	cyclin E2 [Source:ZFIN;Acc:ZDB-GENE-030131-9689]	CCNE2	cyclin E2 [Source:HGNC Symbol;Acc:HGNC:1590]	ccne2	cyclin E2 [Source:ZFIN;Acc:ZDB-GENE-030131-9689]	ccne2	cyclin E2 [Source:ZFIN;Acc:ZDB-GENE-030131-9689]	CCNE2	cyclin E2
5429	ENSSSAG00000066578	457.314	-0.777616	0.132775	-5.85663	4.72351e-09	1.7906e-07	6.747	26	15366576	15373134	6558	cdt1		chromatin licensing and DNA replication factor 1 [Source:ZFIN;Acc:ZDB-GENE-070111-1]	CDT1	chromatin licensing and DNA replication factor 1 [Source:HGNC Symbol;Acc:HGNC:24576]	CDT1	chromatin licensing and DNA replication factor 1 [Source:HGNC Symbol;Acc:HGNC:24576]	CDT1	chromatin licensing and DNA replication factor 1 [Source:HGNC Symbol;Acc:HGNC:24576]	cdt1	chromatin licensing and DNA replication factor 1 [Source:ZFIN;Acc:ZDB-GENE-070111-1]	cdt1	chromatin licensing and DNA replication factor 1 [Source:ZFIN;Acc:ZDB-GENE-070111-1]	CDT1	chromatin licensing and DNA replication factor 1
5428	ENSSSAG00000049800	35.7096	-0.777218	0.230882	-3.36629	0.000761852	0.00673933	2.17138	6	27252927	27257958	5031	tmed1a		transmembrane p24 trafficking protein 1a [Source:ZFIN;Acc:ZDB-GENE-040801-229]	tmed1a	transmembrane p24 trafficking protein 1a [Source:ZFIN;Acc:ZDB-GENE-040801-229]	tmed1a	transmembrane p24 trafficking protein 1a [Source:ZFIN;Acc:ZDB-GENE-040801-229]	TMED1	transmembrane p24 trafficking protein 1 [Source:HGNC Symbol;Acc:HGNC:17291]
5427	ENSSSAG00000054811	20.5322	-0.775705	0.265327	-2.92358	0.00346037	0.0230235	1.63783	10	43448521	43465040	16519	wdr78		WD repeat domain 78 [Source:ZFIN;Acc:ZDB-GENE-050522-322]	dnai4	dynein axonemal intermediate chain 4 [Source:ZFIN;Acc:ZDB-GENE-050522-322]	dnai4	dynein axonemal intermediate chain 4 [Source:ZFIN;Acc:ZDB-GENE-050522-322]	DNAI4	dynein axonemal intermediate chain 4 [Source:HGNC Symbol;Acc:HGNC:26252]	wdr78	WD repeat domain 78 [Source:ZFIN;Acc:ZDB-GENE-050522-322]	wdr78	WD repeat domain 78 [Source:ZFIN;Acc:ZDB-GENE-050522-322]	DNAI4	dynein axonemal intermediate chain 4
5426	ENSSSAG00000098743	80.4498	-0.774862	0.188698	-4.10637	4.01921e-05	0.000570646	3.24363	5	21742119	21755697	13578	shisa3		shisa family member 3 [Source:ZFIN;Acc:ZDB-GENE-070112-2022]	shisa3	shisa family member 3 [Source:ZFIN;Acc:ZDB-GENE-070112-2022]	shisa3	shisa family member 3 [Source:ZFIN;Acc:ZDB-GENE-070112-2022]	SHISA3	shisa family member 3 [Source:HGNC Symbol;Acc:HGNC:25159]	shisa3	shisa family member 3 [Source:ZFIN;Acc:ZDB-GENE-070112-2022]	shisa3	shisa family member 3 [Source:ZFIN;Acc:ZDB-GENE-070112-2022]	SHISA3	shisa family member 3
5425	ENSSSAG00000086325	849.87	-0.774162	0.117098	-6.61125	3.81095e-11	2.03566e-09	8.69129	27	20912159	20936327	24168	ANLN		anillin actin binding protein [Source:HGNC Symbol;Acc:HGNC:14082]	ANLN	anillin, actin binding protein [Source:HGNC Symbol;Acc:HGNC:14082]	anln	anillin, actin binding protein [Source:ZFIN;Acc:ZDB-GENE-030131-4486]	ANLN	anillin, actin binding protein [Source:HGNC Symbol;Acc:HGNC:14082]	ANLN	anillin, actin binding protein [Source:ZFIN;Acc:ZDB-GENE-030131-4486]	anln	anillin, actin binding protein [Source:ZFIN;Acc:ZDB-GENE-030131-4486]	ANLN	anillin actin binding protein
5424	ENSSSAG00000100347	301.263	-0.773799	0.122481	-6.31772	2.65446e-10	1.24968e-08	7.9032	15	16982328	16993687	11359	armc1l		armadillo repeat containing 1, like [Source:ZFIN;Acc:ZDB-GENE-030131-9819]	armc1l	armadillo repeat containing 1, like [Source:ZFIN;Acc:ZDB-GENE-030131-9819]	armc1l	armadillo repeat containing 1, like [Source:ZFIN;Acc:ZDB-GENE-030131-9819]			armc1l	armadillo repeat containing 1, like [Source:ZFIN;Acc:ZDB-GENE-030131-9819]	armc1l	armadillo repeat containing 1, like [Source:ZFIN;Acc:ZDB-GENE-030131-9819]	ARMC1	armadillo repeat containing 1
5423	ENSSSAG00000074759	300.071	-0.771868	0.184611	-4.18105	2.9017e-05	0.000427682	3.36888	1	47507385	47567885	60500	wdhd1		WD repeat and HMG-box DNA binding protein 1 [Source:ZFIN;Acc:ZDB-GENE-030131-1665]	wdhd1	WD repeat and HMG-box DNA binding protein 1 [Source:ZFIN;Acc:ZDB-GENE-030131-1665]	wdhd1	WD repeat and HMG-box DNA binding protein 1 [Source:ZFIN;Acc:ZDB-GENE-030131-1665]	WDHD1	WD repeat and HMG-box DNA binding protein 1 [Source:HGNC Symbol;Acc:HGNC:23170]	wdhd1	WD repeat and HMG-box DNA binding protein 1 [Source:ZFIN;Acc:ZDB-GENE-030131-1665]	wdhd1	WD repeat and HMG-box DNA binding protein 1 [Source:ZFIN;Acc:ZDB-GENE-030131-1665]	WDHD1	WD repeat and HMG-box DNA binding protein 1
5422	ENSSSAG00000054109	2047.02	-0.771637	0.14683	-5.2553	1.47787e-07	4.10872e-06	5.38629	4	34346222	34454838	108616						adamts15a	ADAM metallopeptidase with thrombospondin type 1 motif, 15a [Source:ZFIN;Acc:ZDB-GENE-060526-203]	ADAMTS15	ADAM metallopeptidase with thrombospondin type 1 motif 15 [Source:HGNC Symbol;Acc:HGNC:16305]		ADAM metallopeptidase with thrombospondin type 1 motif, 15a [Source:ZFIN;Acc:ZDB-GENE-060526-203]	adamts15a	ADAM metallopeptidase with thrombospondin type 1 motif, 15a [Source:ZFIN;Acc:ZDB-GENE-060526-203]	ADAMTS15	ADAM metallopeptidase with thrombospondin type 1 motif 15
5421	ENSSSAG00000121975	31.801	-0.771595	0.234002	-3.29739	0.000975876	0.00824355	2.08389	5	56726871	56730672	3801						dnajc28	DnaJ (Hsp40) homolog, subfamily C, member 28 [Source:ZFIN;Acc:ZDB-GENE-050417-130]	DNAJC28	DnaJ heat shock protein family (Hsp40) member C28 [Source:HGNC Symbol;Acc:HGNC:1297]		DnaJ (Hsp40) homolog, subfamily C, member 28 [Source:ZFIN;Acc:ZDB-GENE-050417-130]	dnajc28	DnaJ (Hsp40) homolog, subfamily C, member 28 [Source:ZFIN;Acc:ZDB-GENE-050417-130]	DNAJC28	DnaJ heat shock protein family (Hsp40) member C28
5420	ENSSSAG00000070665	133.845	-0.770732	0.127364	-6.0514	1.43589e-09	5.9367e-08	7.22645	18	76958398	76972150	13752	ccnb3		cyclin B3 [Source:ZFIN;Acc:ZDB-GENE-060929-684]	ccnb3	cyclin B3 [Source:ZFIN;Acc:ZDB-GENE-060929-684]	ccnb3	cyclin B3 [Source:ZFIN;Acc:ZDB-GENE-060929-684]	CCNB3	cyclin B3 [Source:HGNC Symbol;Acc:HGNC:18709]	ccnb3	cyclin B3 [Source:ZFIN;Acc:ZDB-GENE-060929-684]	ccnb3	cyclin B3 [Source:ZFIN;Acc:ZDB-GENE-060929-684]	CCNB3	cyclin B3
5419	ENSSSAG00000080343	129.474	-0.770033	0.14418	-5.34076	9.25567e-08	2.68819e-06	5.57054	26	20560837	20563683	2846	ccnb2		cyclin B2 [Source:ZFIN;Acc:ZDB-GENE-030429-12]	ccnb2	cyclin B2 [Source:ZFIN;Acc:ZDB-GENE-030429-12]	ccnb2	cyclin B2 [Source:ZFIN;Acc:ZDB-GENE-030429-12]	CCNB2	cyclin B2 [Source:HGNC Symbol;Acc:HGNC:1580]	ccnb2	cyclin B2 [Source:ZFIN;Acc:ZDB-GENE-030429-12]	ccnb2	cyclin B2 [Source:ZFIN;Acc:ZDB-GENE-030429-12]	CCNB2	cyclin B2
5418	ENSSSAG00000009808	91.6377	-0.76985	0.196508	-3.91765	8.94168e-05	0.00112894	2.94733	23	42290061	42314381	24320								TICRR	TOPBP1 interacting checkpoint and replication regulator [Source:HGNC Symbol;Acc:HGNC:28704]					TICRR	TOPBP1 interacting checkpoint and replication regulator
5417	ENSSSAG00000059003	178.262	-0.769199	0.139695	-5.50628	3.66485e-08	1.16885e-06	5.93224	21	38234665	38277791	43126	bard1		BRCA1 associated RING domain 1 [Source:ZFIN;Acc:ZDB-GENE-030131-5883]	BARD1	BRCA1 associated RING domain 1 [Source:HGNC Symbol;Acc:HGNC:952]	BARD1	BRCA1 associated RING domain 1 [Source:HGNC Symbol;Acc:HGNC:952]	BARD1	BRCA1 associated RING domain 1 [Source:HGNC Symbol;Acc:HGNC:952]	bard1	BRCA1 associated RING domain 1 [Source:ZFIN;Acc:ZDB-GENE-030131-5883]	bard1	BRCA1 associated RING domain 1 [Source:ZFIN;Acc:ZDB-GENE-030131-5883]	BARD1	BRCA1 associated RING domain 1
5416	ENSSSAG00000040809	22.3136	-0.767917	0.254209	-3.02081	0.00252095	0.0177641	1.75046	3	64407550	64418315	10765	raver1		ribonucleoprotein, PTB-binding 1 [Source:ZFIN;Acc:ZDB-GENE-050522-99]	raver1	ribonucleoprotein, PTB-binding 1 [Source:ZFIN;Acc:ZDB-GENE-050522-99]	raver1	ribonucleoprotein, PTB-binding 1 [Source:ZFIN;Acc:ZDB-GENE-050522-99]	RAVER1	ribonucleoprotein, PTB binding 1 [Source:HGNC Symbol;Acc:HGNC:30296]	raver1	ribonucleoprotein, PTB-binding 1 [Source:ZFIN;Acc:ZDB-GENE-050522-99]	raver1	ribonucleoprotein, PTB-binding 1 [Source:ZFIN;Acc:ZDB-GENE-050522-99]	RAVER1	ribonucleoprotein, PTB binding 1
5415	ENSSSAG00000090256	137.329	-0.767243	0.231459	-3.31481	0.000917039	0.00784675	2.10531	6	42168491	42169943	1452								GJC1	gap junction protein gamma 1 [Source:HGNC Symbol;Acc:HGNC:4280]		connexin 47.1 [Source:ZFIN;Acc:ZDB-GENE-040912-134]	cx47.1	connexin 47.1 [Source:ZFIN;Acc:ZDB-GENE-040912-134]	GJC1	gap junction protein gamma 1
5414	ENSSSAG00000112180	343.853	-0.767147	0.127023	-6.03946	1.54632e-09	6.37601e-08	7.19545	CAJNNT020001778.1	1846	55570	53724						smc2	structural maintenance of chromosomes 2 [Source:ZFIN;Acc:ZDB-GENE-030131-105]				structural maintenance of chromosomes 2 [Source:ZFIN;Acc:ZDB-GENE-030131-105]	smc2	structural maintenance of chromosomes 2 [Source:ZFIN;Acc:ZDB-GENE-030131-105]	SMC2	structural maintenance of chromosomes 2
5413	ENSSSAG00000064666	93.5976	-0.766501	0.276944	-2.76771	0.00564515	0.0340134	1.46835	20	83181813	83273746	91933						ARHGEF17	Rho guanine nucleotide exchange factor 17 [Source:HGNC Symbol;Acc:HGNC:21726]	ARHGEF17	Rho guanine nucleotide exchange factor 17 [Source:HGNC Symbol;Acc:HGNC:21726]		si:ch211-248g20.5 [Source:NCBI gene;Acc:100002227]	ARHGEF17	si:ch211-248g20.5 [Source:NCBI gene;Acc:100002227]	ARHGEF17	Rho guanine nucleotide exchange factor 17
5412	ENSSSAG00000054174	278.404	-0.766077	0.139975	-5.47295	4.42614e-08	1.39275e-06	5.85613	14	61953053	61979542	26489	CLSPN		claspin [Source:HGNC Symbol;Acc:HGNC:19715]	CLSPN	claspin [Source:HGNC Symbol;Acc:HGNC:19715]			CLSPN	claspin [Source:HGNC Symbol;Acc:HGNC:19715]	CLSPN	claspin [Source:HGNC Symbol;Acc:HGNC:19715]			CLSPN	claspin
5411	ENSSSAG00000047444	103.048	-0.764945	0.137559	-5.56084	2.68486e-08	8.76422e-07	6.05729	1	102795635	102839386	43751								THBS2	thrombospondin 2 [Source:HGNC Symbol;Acc:HGNC:11786]		thrombospondin 2a [Source:ZFIN;Acc:ZDB-GENE-020708-2]	thbs2a	thrombospondin 2a [Source:ZFIN;Acc:ZDB-GENE-020708-2]	THBS2	thrombospondin 2
5410	ENSSSAG00000084845	30.7536	-0.763882	0.281562	-2.71301	0.00666742	0.0387073	1.41221	11	75478961	75484931	5970
5409	ENSSSAG00000001109	310.796	-0.76387	0.17483	-4.36921	1.24694e-05	0.000206723	3.68461	2	70648913	70652355	3442	tk1		thymidine kinase 1, soluble [Source:NCBI gene (formerly Entrezgene);Acc:100196419]	tk1	thymidine kinase 1, soluble [Source:NCBI gene (formerly Entrezgene);Acc:100196419]	tk1	thymidine kinase 1, soluble [Source:ZFIN;Acc:ZDB-GENE-030131-5801]	TK1	thymidine kinase 1 [Source:HGNC Symbol;Acc:HGNC:11830]	tk1	thymidine kinase 1, soluble [Source:ZFIN;Acc:ZDB-GENE-030131-5801]	tk1	thymidine kinase 1, soluble [Source:ZFIN;Acc:ZDB-GENE-030131-5801]	TK1	thymidine kinase 1
5408	ENSSSAG00000045445	135.714	-0.763277	0.138945	-5.49338	3.94317e-08	1.25239e-06	5.90226	15	1243827	1272559	28732			cytoskeleton associated protein 2-like [Source:ZFIN;Acc:ZDB-GENE-030131-6690]	ckap2l	cytoskeleton associated protein 2-like [Source:ZFIN;Acc:ZDB-GENE-030131-6690]	ckap2l	cytoskeleton associated protein 2-like [Source:ZFIN;Acc:ZDB-GENE-030131-6690]	CKAP2L	cytoskeleton associated protein 2 like [Source:HGNC Symbol;Acc:HGNC:26877]	ckap2l	cytoskeleton associated protein 2-like [Source:ZFIN;Acc:ZDB-GENE-030131-6690]	ckap2l	cytoskeleton associated protein 2-like [Source:ZFIN;Acc:ZDB-GENE-030131-6690]	CKAP2L	cytoskeleton associated protein 2 like
5407	ENSSSAG00000006328	21.9765	-0.762494	0.265974	-2.8668	0.00414646	0.026683	1.57377	20	1760030	1782857	22827				mb21d2		MB21D2	Mab-21 domain containing 2 [Source:HGNC Symbol;Acc:HGNC:30438]	MB21D2	Mab-21 domain containing 2 [Source:HGNC Symbol;Acc:HGNC:30438]		protein MB21D2 [Source:NCBI gene;Acc:556707]	MB21D2	protein MB21D2 [Source:NCBI gene;Acc:556707]	MB21D2	Mab-21 domain containing 2
5406	ENSSSAG00000007310	75.5152	-0.762276	0.146066	-5.21871	1.80169e-07	4.91069e-06	5.30886	15	79841192	79845678	4486	tpk2		thiamin pyrophosphokinase 2 [Source:ZFIN;Acc:ZDB-GENE-060503-173]	tpk2	thiamin pyrophosphokinase 2 [Source:ZFIN;Acc:ZDB-GENE-060503-173]	tpk2	thiamin pyrophosphokinase 2 [Source:ZFIN;Acc:ZDB-GENE-060503-173]			tpk2	thiamin pyrophosphokinase 2 [Source:ZFIN;Acc:ZDB-GENE-060503-173]	tpk2	thiamin pyrophosphokinase 2 [Source:ZFIN;Acc:ZDB-GENE-060503-173]	NUDT20
5405	ENSSSAG00000079296	1750.42	-0.760929	0.144083	-5.28119	1.28344e-07	3.63095e-06	5.43998	4	51629717	51636406	6689	rir1		Ribonucleoside-diphosphate reductase large subunit [Source:NCBI gene (formerly Entrezgene);Acc:100195484]	rir1	Ribonucleoside-diphosphate reductase large subunit [Source:NCBI gene (formerly Entrezgene);Acc:100195484]	rrm1	ribonucleotide reductase M1 polypeptide [Source:ZFIN;Acc:ZDB-GENE-990415-247]	RRM1	ribonucleotide reductase catalytic subunit M1 [Source:HGNC Symbol;Acc:HGNC:10451]	rir1	ribonucleotide reductase M1 polypeptide [Source:NCBI gene;Acc:30740]	rrm1	ribonucleotide reductase M1 polypeptide [Source:NCBI gene;Acc:30740]	RRM1	ribonucleotide reductase catalytic subunit M1
5404	ENSSSAG00000001580	95.488	-0.759785	0.171876	-4.42053	9.84574e-06	0.00016853	3.77332	3	34648191	34731363	83172						greb1l	GREB1 like retinoic acid receptor coactivator [Source:ZFIN;Acc:ZDB-GENE-030131-4022]	GREB1L	GREB1 like retinoic acid receptor coactivator [Source:HGNC Symbol;Acc:HGNC:31042]		Danio rerio GREB1 like retinoic acid receptor coactivator (greb1l), mRNA. [Source:RefSeq mRNA;Acc:NM_001362307]	greb1l	Danio rerio GREB1 like retinoic acid receptor coactivator (greb1l), mRNA. [Source:RefSeq mRNA;Acc:NM_001362307]	GREB1L	GREB1 like retinoic acid receptor coactivator
5403	ENSSSAG00000010881	238.636	-0.759741	0.167622	-4.53248	5.82957e-06	0.000107819	3.96731	1	125249089	125251777	2688	swi5		SWI5 homologous recombination repair protein [Source:NCBI gene (formerly Entrezgene);Acc:100195612]	swi5	SWI5 homologous recombination repair protein [Source:NCBI gene (formerly Entrezgene);Acc:100195612]	swi5	SWI5 homologous recombination repair protein [Source:ZFIN;Acc:ZDB-GENE-091204-368]	SWI5	SWI5 homologous recombination repair protein [Source:HGNC Symbol;Acc:HGNC:31412]	swi5	SWI5 homologous recombination repair protein [Source:ZFIN;Acc:ZDB-GENE-091204-368]	swi5	SWI5 homologous recombination repair protein [Source:ZFIN;Acc:ZDB-GENE-091204-368]	SWI5	SWI5 homologous recombination repair protein
5402	ENSSSAG00000054517	42.9257	-0.759284	0.186126	-4.07942	4.51488e-05	0.000629897	3.20073	18	72897981	72911671	13690	si:dkeyp-74b6.2		si:dkeyp-74b6.2 [Source:ZFIN;Acc:ZDB-GENE-160113-86]		si:dkeyp-74b6.2 [Source:ZFIN;Acc:ZDB-GENE-160113-86]			CBLN3	cerebellin 3 precursor [Source:HGNC Symbol;Acc:HGNC:20146]	si:dkeyp-74b6.2	cerebellin 12 [Source:ZFIN;Acc:ZDB-GENE-070912-11]	cbln12	cerebellin 12 [Source:ZFIN;Acc:ZDB-GENE-070912-11]	CBLN1	cerebellin 1 precursor
5401	ENSSSAG00000061885	49.3648	-0.758253	0.25668	-2.95408	0.00313598	0.0212313	1.67302	CAJNNT020003185.1	72267	74709	2442						dscc1	DNA replication and sister chromatid cohesion 1 [Source:ZFIN;Acc:ZDB-GENE-040912-35]	DSCC1	DNA replication and sister chromatid cohesion 1 [Source:HGNC Symbol;Acc:HGNC:24453]		DNA replication and sister chromatid cohesion 1 [Source:NCBI gene;Acc:447872]	dscc1	DNA replication and sister chromatid cohesion 1 [Source:NCBI gene;Acc:447872]	DSCC1	DNA replication and sister chromatid cohesion 1
5400	ENSSSAG00000073106	445.034	-0.757906	0.122094	-6.20756	5.38151e-10	2.40039e-08	7.61972	14	74855425	74876222	20797	ANLN		anillin actin binding protein [Source:HGNC Symbol;Acc:HGNC:14082]	ANLN	anillin, actin binding protein [Source:HGNC Symbol;Acc:HGNC:14082]	anln	anillin, actin binding protein [Source:ZFIN;Acc:ZDB-GENE-030131-4486]	ANLN	anillin, actin binding protein [Source:HGNC Symbol;Acc:HGNC:14082]	ANLN	anillin, actin binding protein [Source:ZFIN;Acc:ZDB-GENE-030131-4486]	anln	anillin, actin binding protein [Source:ZFIN;Acc:ZDB-GENE-030131-4486]	ANLN	anillin actin binding protein
5399	ENSSSAG00000008310	75.7434	-0.757021	0.177826	-4.25708	2.07116e-05	0.000320904	3.49362	16	52905776	52918232	12456						zgc:85936	zgc:85936 [Source:ZFIN;Acc:ZDB-GENE-040426-2450]	ANKLE1	ankyrin repeat and LEM domain containing 1 [Source:HGNC Symbol;Acc:HGNC:26812]		zgc:85936 [Source:ZFIN;Acc:ZDB-GENE-040426-2450]	zgc:85936	zgc:85936 [Source:ZFIN;Acc:ZDB-GENE-040426-2450]	ANKLE1	ankyrin repeat and LEM domain containing 1
5398	ENSSSAG00000069366	362.523	-0.756788	0.195575	-3.86956	0.000109033	0.00133286	2.87522	6	63866624	63878165	11541	scara3		scavenger receptor class A, member 3 [Source:ZFIN;Acc:ZDB-GENE-041014-317]	SCARA3	scavenger receptor class A member 3 [Source:HGNC Symbol;Acc:HGNC:19000]	SCARA3	scavenger receptor class A member 3 [Source:HGNC Symbol;Acc:HGNC:19000]	SCARA3	scavenger receptor class A member 3 [Source:HGNC Symbol;Acc:HGNC:19000]
5397	ENSSSAG00000068387	594.579	-0.756408	0.161498	-4.6837	2.81744e-06	5.6597e-05	4.24721	1	58597727	58617533	19806	calhm3					hells	helicase, lymphoid specific [Source:ZFIN;Acc:ZDB-GENE-030131-9923]	HELLS	helicase, lymphoid specific [Source:HGNC Symbol;Acc:HGNC:4861]	calhm3	calcium homeostasis modulator 3 [Source:ZFIN;Acc:ZDB-GENE-081107-70]	calhm3	calcium homeostasis modulator 3 [Source:ZFIN;Acc:ZDB-GENE-081107-70]	CALHM3	calcium homeostasis modulator 3
5396	ENSSSAG00000109675	47.2004	-0.754201	0.197786	-3.81322	0.000137168	0.00161879	2.79081	19	66713988	66718815	4827
5395	ENSSSAG00000066564	140.117	-0.752787	0.139116	-5.41121	6.26004e-08	1.90095e-06	5.72103	9	114142320	114153805	11485	c1qtnf5		C1q and TNF related 5 [Source:ZFIN;Acc:ZDB-GENE-050706-101]	c1qtnf5	C1q and TNF related 5 [Source:ZFIN;Acc:ZDB-GENE-050706-101]	c1qtnf5	C1q and TNF related 5 [Source:ZFIN;Acc:ZDB-GENE-050706-101]	C1QTNF5	C1q and TNF related 5 [Source:HGNC Symbol;Acc:HGNC:14344]	c1qtnf5	C1q and TNF related 5 [Source:ZFIN;Acc:ZDB-GENE-050706-101]	c1qtnf5	C1q and TNF related 5 [Source:ZFIN;Acc:ZDB-GENE-050706-101]	C1QTNF5	C1q and TNF related 5
5394	ENSSSAG00000092110	39.4343	-0.752165	0.255479	-2.94413	0.00323862	0.0217766	1.66201	17	17691358	17698017	6659											xin actin binding repeat containing 2a [Source:ZFIN;Acc:ZDB-GENE-040108-7]	xirp2a	xin actin binding repeat containing 2a [Source:ZFIN;Acc:ZDB-GENE-040108-7]	XIRP2	xin actin binding repeat containing 2
5393	ENSSSAG00000073996	408.79	-0.751296	0.170534	-4.40556	1.05513e-05	0.000178804	3.74762	23	31112315	31130191	17876	chaf1a		chromatin assembly factor 1, subunit A (p150) [Source:NCBI gene;Acc:563212]	chaf1a	chromatin assembly factor 1, subunit A (p150) [Source:ZFIN;Acc:ZDB-GENE-030131-5366]	chaf1a	chromatin assembly factor 1, subunit A (p150) [Source:NCBI gene (formerly Entrezgene);Acc:563212]	CHAF1A	chromatin assembly factor 1 subunit A [Source:HGNC Symbol;Acc:HGNC:1910]	chaf1a	chromatin assembly factor 1, subunit A (p150) [Source:NCBI gene;Acc:563212]	chaf1a	chromatin assembly factor 1, subunit A (p150) [Source:NCBI gene;Acc:563212]	CHAF1A	chromatin assembly factor 1 subunit A
5392	ENSSSAG00000102597	26.9221	-0.750651	0.235924	-3.18175	0.00146386	0.0114858	1.93984	2	37106924	37129290	22366	col28a1b		collagen, type XXVIII, alpha 1b [Source:ZFIN;Acc:ZDB-GENE-160503-1]	col28a1b	collagen, type XXVIII, alpha 1b [Source:ZFIN;Acc:ZDB-GENE-160503-1]	col28a1b	collagen, type XXVIII, alpha 1b [Source:ZFIN;Acc:ZDB-GENE-160503-1]			col28a1b	collagen, type XXVIII, alpha 1a [Source:ZFIN;Acc:ZDB-GENE-070705-84]	col28a1a	collagen, type XXVIII, alpha 1a [Source:ZFIN;Acc:ZDB-GENE-070705-84]	COL28A1	collagen type XXVIII alpha 1 chain
5391	ENSSSAG00000077287	129.226	-0.749673	0.155606	-4.81778	1.45166e-06	3.15911e-05	4.50044	29	17360429	17370612	10183	mastl		microtubule associated serine/threonine kinase-like [Source:NCBI gene;Acc:445215]	mastl	microtubule associated serine/threonine kinase-like [Source:ZFIN;Acc:ZDB-GENE-040801-128]	mastl	microtubule associated serine/threonine kinase-like [Source:ZFIN;Acc:ZDB-GENE-040801-128]	MASTL	microtubule associated serine/threonine kinase like [Source:HGNC Symbol;Acc:HGNC:19042]	mastl	microtubule associated serine/threonine kinase-like [Source:NCBI gene;Acc:445215]	mastl	microtubule associated serine/threonine kinase-like [Source:NCBI gene;Acc:445215]	MASTL	microtubule associated serine/threonine kinase like
5390	ENSSSAG00000009920	41.8117	-0.749637	0.26981	-2.77839	0.00546291	0.0332167	1.47864	7	49145038	49163232	18194	BMAL2		aryl hydrocarbon receptor nuclear translocator like 2 [Source:HGNC Symbol;Acc:HGNC:18984]	BMAL2	basic helix-loop-helix ARNT like 2 [Source:HGNC Symbol;Acc:HGNC:18984]			BMAL2	basic helix-loop-helix ARNT like 2 [Source:HGNC Symbol;Acc:HGNC:18984]	ARNTL2	aryl hydrocarbon receptor nuclear translocator-like 2 [Source:ZFIN;Acc:ZDB-GENE-000509-2]	arntl2	aryl hydrocarbon receptor nuclear translocator-like 2 [Source:ZFIN;Acc:ZDB-GENE-000509-2]	ARNTL	aryl hydrocarbon receptor nuclear translocator like
5389	ENSSSAG00000047410	233.884	-0.749494	0.134422	-5.5757	2.46542e-08	8.17011e-07	6.08777	6	17922832	17943513	20681						ccnf	cyclin F [Source:NCBI gene (formerly Entrezgene);Acc:266981]	CCNF	cyclin F [Source:HGNC Symbol;Acc:HGNC:1591]		cyclin F [Source:NCBI gene;Acc:266981]	ccnf	cyclin F [Source:NCBI gene;Acc:266981]	CCNF	cyclin F
5388	ENSSSAG00000081224	2166.12	-0.74818	0.173876	-4.30295	1.6854e-05	0.00026759	3.57253	24	22357121	22421896	64775											hemicentin 2 [Source:ZFIN;Acc:ZDB-GENE-030131-9765]	hmcn2	hemicentin 2 [Source:ZFIN;Acc:ZDB-GENE-030131-9765]	HMCN1	hemicentin 1
5387	ENSSSAG00000083017	45.1223	-0.748006	0.208104	-3.59438	0.000325159	0.00332717	2.47793	24	8924824	8955344	30520	tm2d2		TM2 domain containing 2 [Source:NCBI gene;Acc:436913]	tm2d2	TM2 domain containing 2 [Source:NCBI gene (formerly Entrezgene);Acc:436913]	tm2d2	TM2 domain containing 2 [Source:ZFIN;Acc:ZDB-GENE-040718-387]	TM2D2	TM2 domain containing 2 [Source:HGNC Symbol;Acc:HGNC:24127]	tm2d2	TM2 domain containing 2 [Source:NCBI gene;Acc:436913]	tm2d2	TM2 domain containing 2 [Source:NCBI gene;Acc:436913]	TM2D2	TM2 domain containing 2
5386	ENSSSAG00000046943	95.4176	-0.747017	0.13505	-5.53143	3.17637e-08	1.02699e-06	5.98843	9	7301403	7356231	54828	asap3		ArfGAP with SH3 domain, ankyrin repeat and PH domain 3 [Source:ZFIN;Acc:ZDB-GENE-050913-39]	asap3	ArfGAP with SH3 domain, ankyrin repeat and PH domain 3 [Source:ZFIN;Acc:ZDB-GENE-050913-39]	asap3	ArfGAP with SH3 domain, ankyrin repeat and PH domain 3 [Source:ZFIN;Acc:ZDB-GENE-050913-39]			asap3	ArfGAP with SH3 domain, ankyrin repeat and PH domain 3 [Source:ZFIN;Acc:ZDB-GENE-050913-39]	asap3	ArfGAP with SH3 domain, ankyrin repeat and PH domain 3 [Source:ZFIN;Acc:ZDB-GENE-050913-39]	ASAP3	ArfGAP with SH3 domain, ankyrin repeat and PH domain 3
5385	ENSSSAG00000108446	103.956	-0.74649	0.160682	-4.64577	3.38805e-06	6.6657e-05	4.17615	1	69162147	69166275	4128						adob	2-aminoethanethiol (cysteamine) dioxygenase b [Source:ZFIN;Acc:ZDB-GENE-040426-2267]	ADO	2-aminoethanethiol dioxygenase [Source:HGNC Symbol;Acc:HGNC:23506]		2-aminoethanethiol (cysteamine) dioxygenase b [Source:ZFIN;Acc:ZDB-GENE-040426-2267]	adob	2-aminoethanethiol (cysteamine) dioxygenase b [Source:ZFIN;Acc:ZDB-GENE-040426-2267]	ADO	2-aminoethanethiol dioxygenase
5384	ENSSSAG00000045279	437.367	-0.746415	0.153055	-4.87678	1.07831e-06	2.41368e-05	4.61732	15	42869936	42885291	15355								KNL1	kinetochore scaffold 1 [Source:HGNC Symbol;Acc:HGNC:24054]		kinetochore scaffold 1 [Source:ZFIN;Acc:ZDB-GENE-030131-5437]	knl1	kinetochore scaffold 1 [Source:ZFIN;Acc:ZDB-GENE-030131-5437]
5383	ENSSSAG00000043299	89.4067	-0.744253	0.185247	-4.01762	5.87882e-05	0.000787814	3.10358	10	84239453	84273403	33950	FANCA		FA complementation group A [Source:HGNC Symbol;Acc:HGNC:3582]	FANCA	FA complementation group A [Source:HGNC Symbol;Acc:HGNC:3582]			FANCA	FA complementation group A [Source:HGNC Symbol;Acc:HGNC:3582]	FANCA	Fanconi anemia group A protein-like [Source:NCBI gene;Acc:110438398]	FO834799.1	Fanconi anemia group A protein-like [Source:NCBI gene;Acc:110438398]	FANCA	FA complementation group A
5382	ENSSSAG00000043861	496.515	-0.744033	0.112492	-6.61409	3.73854e-11	2.00706e-09	8.69744	10	123632233	123645355	13122	incenp		inner centromere protein [Source:NCBI gene (formerly Entrezgene);Acc:100306857]	incenp	inner centromere protein [Source:NCBI gene (formerly Entrezgene);Acc:100306857]			INCENP	inner centromere protein [Source:HGNC Symbol;Acc:HGNC:6058]	incenp	inner centromere protein [Source:NCBI gene;Acc:572121]	CABZ01058261.1	inner centromere protein [Source:NCBI gene;Acc:572121]	INCENP	inner centromere protein
5381	ENSSSAG00000120560	129.205	-0.740137	0.201725	-3.66904	0.000243463	0.00262469	2.58092	5	57644710	57745197	100487	znf385d		zinc finger protein 385D [Source:ZFIN;Acc:ZDB-GENE-130201-2]		zinc finger protein 385D [Source:HGNC Symbol;Acc:HGNC:26191]			ZNF385D	zinc finger protein 385D [Source:HGNC Symbol;Acc:HGNC:26191]	znf385d	zinc finger protein 385D [Source:ZFIN;Acc:ZDB-GENE-130201-2]	znf385d	zinc finger protein 385D [Source:ZFIN;Acc:ZDB-GENE-130201-2]	ZNF385D	zinc finger protein 385D
5380	ENSSSAG00000046375	1094.87	-0.739941	0.130714	-5.66078	1.50683e-08	5.19634e-07	6.2843	27	19056644	19063286	6642			stathmin 1a [Source:ZFIN;Acc:ZDB-GENE-031006-14]					STMN1	stathmin 1 [Source:HGNC Symbol;Acc:HGNC:6510]	stmn1a	stathmin 1b [Source:ZFIN;Acc:ZDB-GENE-050417-397]	stmn1b	stathmin 1b [Source:ZFIN;Acc:ZDB-GENE-050417-397]	STMN1	stathmin 1
5379	ENSSSAG00000000078	286.639	-0.739665	0.144157	-5.13096	2.88272e-07	7.49878e-06	5.12501	1	4862065	4868637	6572	nusap1		nucleolar and spindle associated protein 1 [Source:NCBI gene;Acc:567446]	nusap1	nucleolar and spindle associated protein 1 [Source:NCBI gene (formerly Entrezgene);Acc:567446]	nusap1	nucleolar and spindle associated protein 1 [Source:ZFIN;Acc:ZDB-GENE-030827-5]	NUSAP1	nucleolar and spindle associated protein 1 [Source:HGNC Symbol;Acc:HGNC:18538]	nusap1	nucleolar and spindle associated protein 1 [Source:NCBI gene;Acc:567446]	nusap1	nucleolar and spindle associated protein 1 [Source:NCBI gene;Acc:567446]	NUSAP1	nucleolar and spindle associated protein 1
5378	ENSSSAG00000111722	49.0666	-0.739451	0.209158	-3.53538	0.000407189	0.00401072	2.39678	10	47986152	48087521	101369	fam129a		niban apoptosis regulator 1a [Source:ZFIN;Acc:ZDB-GENE-041014-181]	niban1a	niban apoptosis regulator 1a [Source:ZFIN;Acc:ZDB-GENE-041014-181]	niban1a	niban apoptosis regulator 1a [Source:ZFIN;Acc:ZDB-GENE-041014-181]	NIBAN1	niban apoptosis regulator 1 [Source:HGNC Symbol;Acc:HGNC:16784]	fam129a	niban apoptosis regulator 1b [Source:ZFIN;Acc:ZDB-GENE-070912-688]	niban1b	niban apoptosis regulator 1b [Source:ZFIN;Acc:ZDB-GENE-070912-688]	NIBAN1	niban apoptosis regulator 1
5377	ENSSSAG00000095583	44.771	-0.738155	0.278736	-2.64822	0.00809167	0.0451897	1.34496	8	4928989	4962814	33825					tachykinin receptor 3-like [Source:ZFIN;Acc:ZDB-GENE-061207-19]	tacr3a	tachykinin receptor 3a [Source:ZFIN;Acc:ZDB-GENE-090312-106]				tachykinin receptor 3-like [Source:ZFIN;Acc:ZDB-GENE-061207-19]	tacr3l	tachykinin receptor 3-like [Source:ZFIN;Acc:ZDB-GENE-061207-19]	TACR3	tachykinin receptor 3
5376	ENSSSAG00000046353	31.9527	-0.737557	0.228322	-3.23034	0.00123644	0.0100181	1.99922	11	79722509	79727660	5151	lman2l		lectin, mannose-binding 2-like a [Source:ZFIN;Acc:ZDB-GENE-040715-4]	lman2l	lectin, mannose-binding 2-like a [Source:ZFIN;Acc:ZDB-GENE-040715-4]	lman2la	lectin, mannose-binding 2-like a [Source:ZFIN;Acc:ZDB-GENE-040715-4]	LMAN2L	lectin, mannose binding 2 like [Source:HGNC Symbol;Acc:HGNC:19263]	lman2l	lectin, mannose-binding 2-like b [Source:ZFIN;Acc:ZDB-GENE-060929-256]	lman2lb	lectin, mannose-binding 2-like b [Source:ZFIN;Acc:ZDB-GENE-060929-256]	LMAN2L	lectin, mannose binding 2 like
5375	ENSSSAG00000077279	106.625	-0.736397	0.133512	-5.5156	3.47596e-08	1.11442e-06	5.95295	1	151678721	151734066	55345	scarb1		scavenger receptor class B, member 1 [Source:ZFIN;Acc:ZDB-GENE-031126-1]	scarb1	scavenger receptor class B, member 1 [Source:ZFIN;Acc:ZDB-GENE-031126-1]	scarb1	scavenger receptor class B, member 1 [Source:ZFIN;Acc:ZDB-GENE-031126-1]	SCARB1	scavenger receptor class B member 1 [Source:HGNC Symbol;Acc:HGNC:1664]	scarb1	scavenger receptor class B, member 1 [Source:ZFIN;Acc:ZDB-GENE-031126-1]	scarb1	scavenger receptor class B, member 1 [Source:ZFIN;Acc:ZDB-GENE-031126-1]	SCARB1	scavenger receptor class B member 1
5374	ENSSSAG00000071787	61.8749	-0.734747	0.25204	-2.91519	0.00355467	0.0234983	1.62896	15	68838379	68904945	66566	dnmt3bb.1		DNA (cytosine-5-)-methyltransferase 3 beta, duplicate b.1 [Source:ZFIN;Acc:ZDB-GENE-050314-1]	dnmt3bb.1	DNA (cytosine-5-)-methyltransferase 3 beta, duplicate b.1 [Source:ZFIN;Acc:ZDB-GENE-050314-1]	dnmt3bb.1	DNA (cytosine-5-)-methyltransferase 3 beta, duplicate b.1 [Source:ZFIN;Acc:ZDB-GENE-050314-1]	DNMT3B	DNA methyltransferase 3 beta [Source:HGNC Symbol;Acc:HGNC:2979]	dnmt3bb.1	DNA (cytosine-5-)-methyltransferase 3 beta, duplicate b.1 [Source:ZFIN;Acc:ZDB-GENE-050314-1]	dnmt3bb.1	DNA (cytosine-5-)-methyltransferase 3 beta, duplicate b.1 [Source:ZFIN;Acc:ZDB-GENE-050314-1]	DNMT3B	DNA methyltransferase 3 beta
5373	ENSSSAG00000111913	103.73	-0.734705	0.120478	-6.09825	1.07238e-09	4.49458e-08	7.34731	17	6560289	6589065	28776	ankrd10a		ankyrin repeat domain 10a [Source:ZFIN;Acc:ZDB-GENE-040426-700]	ankrd10a	ankyrin repeat domain 10a [Source:ZFIN;Acc:ZDB-GENE-040426-700]	ankrd10a	ankyrin repeat domain 10a [Source:ZFIN;Acc:ZDB-GENE-040426-700]	ANKRD10	ankyrin repeat domain 10 [Source:HGNC Symbol;Acc:HGNC:20265]	ankrd10a	ankyrin repeat domain 10a [Source:ZFIN;Acc:ZDB-GENE-040426-700]	ankrd10a	ankyrin repeat domain 10a [Source:ZFIN;Acc:ZDB-GENE-040426-700]	ANKRD10	ankyrin repeat domain 10
5372	ENSSSAG00000073668	68.8442	-0.733997	0.207427	-3.53858	0.00040229	0.00396886	2.40133	14	33231099	33251175	20076								ODF2L	outer dense fiber of sperm tails 2 like [Source:HGNC Symbol;Acc:HGNC:29225]		outer dense fiber of sperm tails 2a [Source:ZFIN;Acc:ZDB-GENE-091117-46]	odf2a	outer dense fiber of sperm tails 2a [Source:ZFIN;Acc:ZDB-GENE-091117-46]	ODF2	outer dense fiber of sperm tails 2
5371	ENSSSAG00000068542	24.4406	-0.732255	0.251476	-2.91183	0.00359319	0.023712	1.62503	9	151505141	151708529	203388						veph1	ventricular zone expressed PH domain-containing 1 [Source:ZFIN;Acc:ZDB-GENE-041014-375]	VEPH1	ventricular zone expressed PH domain containing 1 [Source:HGNC Symbol;Acc:HGNC:25735]		ventricular zone expressed PH domain-containing 1 [Source:NCBI gene;Acc:405756]	veph1	ventricular zone expressed PH domain-containing 1 [Source:NCBI gene;Acc:405756]	VEPH1	ventricular zone expressed PH domain containing 1
5370	ENSSSAG00000077347	331.733	-0.731846	0.126467	-5.78687	7.17107e-09	2.63031e-07	6.57999	4	43180953	43199687	18734	kif4		kinesin family member 4 [Source:ZFIN;Acc:ZDB-GENE-040426-1545]	kif4	kinesin family member 4 [Source:ZFIN;Acc:ZDB-GENE-040426-1545]	kif4	kinesin family member 4 [Source:ZFIN;Acc:ZDB-GENE-040426-1545]	KIF4A	kinesin family member 4A [Source:HGNC Symbol;Acc:HGNC:13339]	kif4	kinesin family member 4 [Source:ZFIN;Acc:ZDB-GENE-040426-1545]	kif4	kinesin family member 4 [Source:ZFIN;Acc:ZDB-GENE-040426-1545]	KIF4A	kinesin family member 4A
5369	ENSSSAG00000099650	362.001	-0.73135	0.0995257	-7.34835	2.00666e-13	1.4703e-11	10.8326	3	73451107	73481650	30543	ngfra		nerve growth factor receptor a (TNFR superfamily, member 16) [Source:ZFIN;Acc:ZDB-GENE-050928-1]	NGFR	nerve growth factor receptor [Source:HGNC Symbol;Acc:HGNC:7809]	NGFR	nerve growth factor receptor [Source:HGNC Symbol;Acc:HGNC:7809]	NGFR	nerve growth factor receptor [Source:HGNC Symbol;Acc:HGNC:7809]
5368	ENSSSAG00000060432	625.389	-0.729879	0.0975693	-7.48062	7.39739e-14	5.75114e-12	11.2402	2	7279587	7287838	8251						rbm12bb	RNA binding motif protein 12Bb [Source:ZFIN;Acc:ZDB-GENE-030131-6428]	RBM12B	RNA binding motif protein 12B [Source:HGNC Symbol;Acc:HGNC:32310]		RNA binding motif protein 12B [Source:ZFIN;Acc:ZDB-GENE-030131-6428]	rbm12b	RNA binding motif protein 12B [Source:ZFIN;Acc:ZDB-GENE-030131-6428]	RBM12B	RNA binding motif protein 12B
5367	ENSSSAG00000081908	84.3786	-0.729212	0.145879	-4.99876	5.76994e-07	1.38488e-05	4.85859	18	55317154	55324135	6981			MAD2 mitotic arrest deficient-like 1 (yeast) [Source:ZFIN;Acc:ZDB-GENE-030515-3]	mad2l1	MAD2 mitotic arrest deficient-like 1 (yeast) [Source:ZFIN;Acc:ZDB-GENE-030515-3]	mad2l1	MAD2 mitotic arrest deficient-like 1 (yeast) [Source:ZFIN;Acc:ZDB-GENE-030515-3]	MAD2L1	mitotic arrest deficient 2 like 1 [Source:HGNC Symbol;Acc:HGNC:6763]		MAD2 mitotic arrest deficient-like 1 (yeast) [Source:ZFIN;Acc:ZDB-GENE-030515-3]	mad2l1	MAD2 mitotic arrest deficient-like 1 (yeast) [Source:ZFIN;Acc:ZDB-GENE-030515-3]	MAD2L1	mitotic arrest deficient 2 like 1
5366	ENSSSAG00000071616	264.508	-0.728861	0.185262	-3.93421	8.34699e-05	0.00106442	2.97289	21	16881391	16887192	5801	cdca7a		cell division cycle associated 7a [Source:ZFIN;Acc:ZDB-GENE-050417-29]	cdca7a	cell division cycle associated 7a [Source:ZFIN;Acc:ZDB-GENE-050417-29]	cdca7a	cell division cycle associated 7a [Source:ZFIN;Acc:ZDB-GENE-050417-29]	CDCA7	cell division cycle associated 7 [Source:HGNC Symbol;Acc:HGNC:14628]	cdca7a	cell division cycle associated 7a [Source:ZFIN;Acc:ZDB-GENE-050417-29]	cdca7a	cell division cycle associated 7a [Source:ZFIN;Acc:ZDB-GENE-050417-29]	CDCA7	cell division cycle associated 7
5365	ENSSSAG00000052884	67.0256	-0.727844	0.139423	-5.22042	1.78519e-07	4.87006e-06	5.31247	26	24028746	24257674	228928	spon1a		spondin 1a [Source:ZFIN;Acc:ZDB-GENE-000427-9]	spon1a	spondin 1a [Source:ZFIN;Acc:ZDB-GENE-000427-9]	spon1a	spondin 1a [Source:ZFIN;Acc:ZDB-GENE-000427-9]	SPON1	spondin 1 [Source:HGNC Symbol;Acc:HGNC:11252]	spon1a	spondin 1a [Source:ZFIN;Acc:ZDB-GENE-000427-9]	spon1a	spondin 1a [Source:ZFIN;Acc:ZDB-GENE-000427-9]	SPON1	spondin 1
5364	ENSSSAG00000068147	62.3991	-0.727466	0.237218	-3.06666	0.00216466	0.015785	1.80176	15	86608088	86613997	5909	suv39h1b		suppressor of variegation 3-9 homolog 1b [Source:ZFIN;Acc:ZDB-GENE-030131-5105]	suv39h1b	SUV39H1 histone lysine methyltransferase b [Source:ZFIN;Acc:ZDB-GENE-030131-5105]	suv39h1b	SUV39H1 histone lysine methyltransferase b [Source:ZFIN;Acc:ZDB-GENE-030131-5105]	SUV39H1	SUV39H1 histone lysine methyltransferase [Source:HGNC Symbol;Acc:HGNC:11479]	suv39h1b	suppressor of variegation 3-9 homolog 1b [Source:ZFIN;Acc:ZDB-GENE-030131-5105]	suv39h1b	suppressor of variegation 3-9 homolog 1b [Source:ZFIN;Acc:ZDB-GENE-030131-5105]	SUV39H1	suppressor of variegation 3-9 homolog 1
5363	ENSSSAG00000071836	344.069	-0.726886	0.123428	-5.88916	3.88175e-09	1.49091e-07	6.82655	29	14761297	14791130	29833								CD38	CD38 molecule [Source:HGNC Symbol;Acc:HGNC:1667]
5362	ENSSSAG00000087436	72.0297	-0.72668	0.170844	-4.25347	2.10482e-05	0.000325223	3.48782	11	19067882	19073708	5826	zgc:162592		zgc:162592 [Source:ZFIN;Acc:ZDB-GENE-030131-5400]	zgc:162592	zgc:162592 [Source:ZFIN;Acc:ZDB-GENE-030131-5400]	zgc:162592	zgc:162592 [Source:ZFIN;Acc:ZDB-GENE-030131-5400]
5361	ENSSSAG00000080163	181.213	-0.726282	0.107529	-6.75428	1.43545e-11	8.1522e-10	9.08873	15	36743898	36851495	107597	EPB41L2		erythrocyte membrane protein band 4.1 like 2 [Source:HGNC Symbol;Acc:HGNC:3379]	EPB41L2	erythrocyte membrane protein band 4.1 like 2 [Source:HGNC Symbol;Acc:HGNC:3379]	EPB41L2	erythrocyte membrane protein band 4.1 like 2 [Source:HGNC Symbol;Acc:HGNC:3379]	EPB41L2	erythrocyte membrane protein band 4.1 like 2 [Source:HGNC Symbol;Acc:HGNC:3379]	EPB41L2	si:ch73-18b11.1 [Source:ZFIN;Acc:ZDB-GENE-070912-332]	EPB41L2	si:ch73-18b11.1 [Source:ZFIN;Acc:ZDB-GENE-070912-332]	EPB41L2	erythrocyte membrane protein band 4.1 like 2
5360	ENSSSAG00000006389	49.0787	-0.725819	0.250362	-2.89908	0.0037426	0.0245073	1.6107	16	62355985	62370660	14675	cyyr1		cysteine/tyrosine-rich 1 [Source:NCBI gene;Acc:405818]	cyyr1	cysteine/tyrosine-rich 1 [Source:ZFIN;Acc:ZDB-GENE-040426-2356]	cyyr1	cysteine/tyrosine-rich 1 [Source:ZFIN;Acc:ZDB-GENE-040426-2356]			cyyr1	cysteine/tyrosine-rich 1 [Source:NCBI gene;Acc:405818]	cyyr1	cysteine/tyrosine-rich 1 [Source:NCBI gene;Acc:405818]	CYYR1	cysteine and tyrosine rich 1
5359	ENSSSAG00000072792	620.04	-0.725708	0.169947	-4.27019	1.95303e-05	0.000305076	3.51559	18	14439241	14461937	22696						hells	helicase, lymphoid specific [Source:ZFIN;Acc:ZDB-GENE-030131-9923]	HELLS	helicase, lymphoid specific [Source:HGNC Symbol;Acc:HGNC:4861]		helicase, lymphoid specific [Source:ZFIN;Acc:ZDB-GENE-030131-9923]	hells	helicase, lymphoid specific [Source:ZFIN;Acc:ZDB-GENE-030131-9923]	HELLS	helicase, lymphoid specific
5358	ENSSSAG00000000040	294.05	-0.7253	0.152616	-4.75245	2.0097e-06	4.21155e-05	4.37556	1	2618154	2659980	41826						nsd2	nuclear receptor binding SET domain protein 2 [Source:ZFIN;Acc:ZDB-GENE-030131-2581]	NSD2	nuclear receptor binding SET domain protein 2 [Source:HGNC Symbol;Acc:HGNC:12766]		nuclear receptor binding SET domain protein 2 [Source:ZFIN;Acc:ZDB-GENE-030131-2581]	nsd2	nuclear receptor binding SET domain protein 2 [Source:ZFIN;Acc:ZDB-GENE-030131-2581]	NSD2	nuclear receptor binding SET domain protein 2
5357	ENSSSAG00000071248	45.7142	-0.72443	0.262596	-2.75872	0.00580282	0.0348192	1.45818	18	23972513	23974499	1986	AEDO		2-aminoethanethiol (cysteamine) dioxygenase b [Source:ZFIN;Acc:ZDB-GENE-040426-2267]	aedo	2-aminoethanethiol dioxygenase [Source:NCBI gene (formerly Entrezgene);Acc:100195766]	adob	2-aminoethanethiol (cysteamine) dioxygenase b [Source:ZFIN;Acc:ZDB-GENE-040426-2267]	ADO	2-aminoethanethiol dioxygenase [Source:HGNC Symbol;Acc:HGNC:23506]	AEDO	2-aminoethanethiol (cysteamine) dioxygenase b [Source:ZFIN;Acc:ZDB-GENE-040426-2267]	adob	2-aminoethanethiol (cysteamine) dioxygenase b [Source:ZFIN;Acc:ZDB-GENE-040426-2267]	ADO	2-aminoethanethiol dioxygenase
5356	ENSSSAG00000088862	638.539	-0.722546	0.161287	-4.47987	7.469e-06	0.000132525	3.8777	5	52758492	52770303	11811						rpa2	replication protein A2 [Source:ZFIN;Acc:ZDB-GENE-010131-3]	RPA2	replication protein A2 [Source:HGNC Symbol;Acc:HGNC:10290]		replication protein A2 [Source:ZFIN;Acc:ZDB-GENE-010131-3]	rpa2	replication protein A2 [Source:ZFIN;Acc:ZDB-GENE-010131-3]	RPA2	replication protein A2
5355	ENSSSAG00000068716	86.2145	-0.722309	0.249601	-2.89386	0.00380539	0.0248467	1.60473	13	93598974	93605987	7013	SKP2		S-phase kinase associated protein 2 [Source:HGNC Symbol;Acc:HGNC:10901]	SKP2	S-phase kinase associated protein 2 [Source:HGNC Symbol;Acc:HGNC:10901]	skp2	S-phase kinase-associated protein 2, E3 ubiquitin protein ligase [Source:ZFIN;Acc:ZDB-GENE-030219-158]	SKP2	S-phase kinase associated protein 2 [Source:HGNC Symbol;Acc:HGNC:10901]	SKP2	S-phase kinase-associated protein 2, E3 ubiquitin protein ligase [Source:ZFIN;Acc:ZDB-GENE-030219-158]	skp2	S-phase kinase-associated protein 2, E3 ubiquitin protein ligase [Source:ZFIN;Acc:ZDB-GENE-030219-158]	SKP2	S-phase kinase associated protein 2
5354	ENSSSAG00000094220	29.5423	-0.721332	0.256822	-2.80868	0.00497449	0.0308172	1.51121	CAJNNT020000710.1	1396	11988	10592						hpf1	histone PARylation factor 1 [Source:ZFIN;Acc:ZDB-GENE-030131-740]	HPF1	histone PARylation factor 1 [Source:HGNC Symbol;Acc:HGNC:26051]		histone PARylation factor 1 [Source:NCBI gene;Acc:100002184]	hpf1	histone PARylation factor 1 [Source:NCBI gene;Acc:100002184]	HPF1	histone PARylation factor 1
5353	ENSSSAG00000065521	247.187	-0.720903	0.159857	-4.50966	6.49305e-06	0.000118159	3.92753	24	31262051	31277955	15904	phf19		PHD finger protein 19 [Source:ZFIN;Acc:ZDB-GENE-081105-128]	phf19	PHD finger protein 19 [Source:ZFIN;Acc:ZDB-GENE-081105-128]	phf19	PHD finger protein 19 [Source:ZFIN;Acc:ZDB-GENE-081105-128]	PHF19	PHD finger protein 19 [Source:HGNC Symbol;Acc:HGNC:24566]	phf19	PHD finger protein 19 [Source:ZFIN;Acc:ZDB-GENE-081105-128]	phf19	PHD finger protein 19 [Source:ZFIN;Acc:ZDB-GENE-081105-128]	PHF19	PHD finger protein 19
5352	ENSSSAG00000073454	503.198	-0.720244	0.170531	-4.22354	2.40498e-05	0.000364855	3.43788	20	23985025	24004716	19691						cenpe	centromere protein E [Source:ZFIN;Acc:ZDB-GENE-060929-860]	CENPE	centromere protein E [Source:HGNC Symbol;Acc:HGNC:1856]		centromere protein E [Source:ZFIN;Acc:ZDB-GENE-060929-860]	cenpe	centromere protein E [Source:ZFIN;Acc:ZDB-GENE-060929-860]	CENPE	centromere protein E
5351	ENSSSAG00000066014	188.922	-0.720136	0.148572	-4.84706	1.25303e-06	2.76426e-05	4.55842	14	41060649	41073750	13101	pask		PAS domain containing serine/threonine kinase [Source:ZFIN;Acc:ZDB-GENE-030131-1394]		PAS domain containing serine/threonine kinase [Source:ZFIN;Acc:ZDB-GENE-030131-1394]			PASK	PAS domain containing serine/threonine kinase [Source:HGNC Symbol;Acc:HGNC:17270]	pask	PAS domain containing serine/threonine kinase [Source:ZFIN;Acc:ZDB-GENE-030131-1394]	pask	PAS domain containing serine/threonine kinase [Source:ZFIN;Acc:ZDB-GENE-030131-1394]	PASK	PAS domain containing serine/threonine kinase
5350	ENSSSAG00000042306	386.092	-0.72009	0.128859	-5.58821	2.29418e-08	7.63071e-07	6.11744	2	22108187	22131459	23272						ncapd2	non-SMC condensin I complex, subunit D2 [Source:ZFIN;Acc:ZDB-GENE-050506-59]	NCAPD2	non-SMC condensin I complex subunit D2 [Source:HGNC Symbol;Acc:HGNC:24305]		non-SMC condensin I complex, subunit D2 [Source:ZFIN;Acc:ZDB-GENE-050506-59]	ncapd2	non-SMC condensin I complex, subunit D2 [Source:ZFIN;Acc:ZDB-GENE-050506-59]	NCAPD2	non-SMC condensin I complex subunit D2
5349	ENSSSAG00000007642	193.753	-0.719778	0.148543	-4.84558	1.26241e-06	2.78093e-05	4.55581	6	68062326	68068217	5891	tent5ab		terminal nucleotidyltransferase 5Ab [Source:ZFIN;Acc:ZDB-GENE-071004-35]	tent5ab	terminal nucleotidyltransferase 5Ab [Source:ZFIN;Acc:ZDB-GENE-071004-35]	tent5ab	terminal nucleotidyltransferase 5Ab [Source:ZFIN;Acc:ZDB-GENE-071004-35]	TENT5A	terminal nucleotidyltransferase 5A [Source:HGNC Symbol;Acc:HGNC:18345]	tent5ab	terminal nucleotidyltransferase 5Ab [Source:ZFIN;Acc:ZDB-GENE-071004-35]	tent5ab	terminal nucleotidyltransferase 5Ab [Source:ZFIN;Acc:ZDB-GENE-071004-35]	TENT5A	terminal nucleotidyltransferase 5A
5348	ENSSSAG00000007424	108	-0.718873	0.163576	-4.39473	1.10911e-05	0.000186298	3.72979	16	44637608	44651287	13679	SASS6		SAS-6 centriolar assembly protein [Source:HGNC Symbol;Acc:HGNC:25403]	sass6	SAS-6 centriolar assembly protein [Source:HGNC Symbol;Acc:HGNC:25403]	sass6	SAS-6 centriolar assembly protein [Source:NCBI gene (formerly Entrezgene);Acc:406747]	SASS6	SAS-6 centriolar assembly protein [Source:HGNC Symbol;Acc:HGNC:25403]	SASS6	SAS-6 centriolar assembly protein [Source:NCBI gene;Acc:406747]	sass6	SAS-6 centriolar assembly protein [Source:NCBI gene;Acc:406747]	SASS6	SAS-6 centriolar assembly protein
5347	ENSSSAG00000008856	111.834	-0.7187	0.187433	-3.83443	0.000125855	0.00150328	2.82296	10	59615631	59651378	35747											CTF18, chromosome transmission fidelity factor 18 homolog (S. cerevisiae) [Source:ZFIN;Acc:ZDB-GENE-050522-508]	chtf18	CTF18, chromosome transmission fidelity factor 18 homolog (S. cerevisiae) [Source:ZFIN;Acc:ZDB-GENE-050522-508]	CHTF18	chromosome transmission fidelity factor 18
5346	ENSSSAG00000049742	116.399	-0.718138	0.140915	-5.09627	3.46414e-07	8.75462e-06	5.05776	10	42419394	42428252	8858	nasp		nuclear autoantigenic sperm protein (histone-binding) [Source:ZFIN;Acc:ZDB-GENE-030131-5511]	nasp	nuclear autoantigenic sperm protein (histone-binding) [Source:ZFIN;Acc:ZDB-GENE-030131-5511]	nasp	nuclear autoantigenic sperm protein (histone-binding) [Source:ZFIN;Acc:ZDB-GENE-030131-5511]	NASP	nuclear autoantigenic sperm protein [Source:HGNC Symbol;Acc:HGNC:7644]	nasp	nuclear autoantigenic sperm protein (histone-binding) [Source:ZFIN;Acc:ZDB-GENE-030131-5511]	nasp	nuclear autoantigenic sperm protein (histone-binding) [Source:ZFIN;Acc:ZDB-GENE-030131-5511]	NASP	nuclear autoantigenic sperm protein
5345	ENSSSAG00000000429	38.7147	-0.717746	0.235763	-3.04435	0.00233182	0.0166893	1.77756	3	95279072	95339096	60024	syt17		synaptotagmin XVII [Source:ZFIN;Acc:ZDB-GENE-090527-1]		synaptotagmin XVII [Source:ZFIN;Acc:ZDB-GENE-090527-1]	SYT17	synaptotagmin 17 [Source:HGNC Symbol;Acc:HGNC:24119]	SYT17	synaptotagmin 17 [Source:HGNC Symbol;Acc:HGNC:24119]	syt17	synaptotagmin XVII [Source:ZFIN;Acc:ZDB-GENE-090527-1]	syt17	synaptotagmin XVII [Source:ZFIN;Acc:ZDB-GENE-090527-1]	SYT17	synaptotagmin 17
5344	ENSSSAG00000008362	167.008	-0.717728	0.157265	-4.56382	5.0231e-06	9.44467e-05	4.02481	7	49070063	49076750	6687						foxm1	forkhead box M1 [Source:ZFIN;Acc:ZDB-GENE-040426-1275]	FOXM1	forkhead box M1 [Source:HGNC Symbol;Acc:HGNC:3818]		forkhead box M1 [Source:ZFIN;Acc:ZDB-GENE-040426-1275]	foxm1	forkhead box M1 [Source:ZFIN;Acc:ZDB-GENE-040426-1275]	FOXM1	forkhead box M1
5343	ENSSSAG00000068723	71.046	-0.716713	0.167244	-4.28542	1.82393e-05	0.000287112	3.54195	9	71705258	71735737	30479	bcorl1		BCL6 corepressor-like 1 [Source:ZFIN;Acc:ZDB-GENE-130530-838]		BCL6 corepressor-like 1 [Source:ZFIN;Acc:ZDB-GENE-130530-838]			BCORL1	BCL6 corepressor like 1 [Source:HGNC Symbol;Acc:HGNC:25657]	bcorl1	BCL6 corepressor-like 1 [Source:ZFIN;Acc:ZDB-GENE-130530-838]	bcorl1	BCL6 corepressor-like 1 [Source:ZFIN;Acc:ZDB-GENE-130530-838]
5342	ENSSSAG00000072506	119.819	-0.716217	0.136284	-5.25535	1.47747e-07	4.10872e-06	5.38629	11	14976152	14980520	4368	cdt1		chromatin licensing and DNA replication factor 1 [Source:ZFIN;Acc:ZDB-GENE-070111-1]	CDT1	chromatin licensing and DNA replication factor 1 [Source:HGNC Symbol;Acc:HGNC:24576]	CDT1	chromatin licensing and DNA replication factor 1 [Source:HGNC Symbol;Acc:HGNC:24576]	CDT1	chromatin licensing and DNA replication factor 1 [Source:HGNC Symbol;Acc:HGNC:24576]	cdt1	chromatin licensing and DNA replication factor 1 [Source:ZFIN;Acc:ZDB-GENE-070111-1]	cdt1	chromatin licensing and DNA replication factor 1 [Source:ZFIN;Acc:ZDB-GENE-070111-1]	CDT1	chromatin licensing and DNA replication factor 1
5341	ENSSSAG00000115116	31.292	-0.714885	0.205043	-3.48651	0.000489374	0.00466969	2.33071	20	11370207	11375833	5626
5340	ENSSSAG00000099448	51.2328	-0.712325	0.254653	-2.79724	0.00515417	0.0317501	1.49825	6	12756721	12787900	31179
5339	ENSSSAG00000076730	105.472	-0.711938	0.186446	-3.81846	0.000134288	0.00158848	2.79902	13	27619155	27800683	181528						BSN	bassoon presynaptic cytomatrix protein [Source:HGNC Symbol;Acc:HGNC:1117]	BSN	bassoon presynaptic cytomatrix protein [Source:HGNC Symbol;Acc:HGNC:1117]		bassoon (presynaptic cytomatrix protein) b [Source:ZFIN;Acc:ZDB-GENE-120628-1]	bsnb	bassoon (presynaptic cytomatrix protein) b [Source:ZFIN;Acc:ZDB-GENE-120628-1]	BSN	bassoon presynaptic cytomatrix protein
5338	ENSSSAG00000069575	40.8586	-0.711779	0.216533	-3.28716	0.00101204	0.00849271	2.07095	13	72731798	72738580	6782	prr11		proline rich 11 [Source:ZFIN;Acc:ZDB-GENE-091118-97]		proline rich 11 [Source:ZFIN;Acc:ZDB-GENE-091118-97]					prr11	proline rich 11 [Source:ZFIN;Acc:ZDB-GENE-091118-97]	prr11	proline rich 11 [Source:ZFIN;Acc:ZDB-GENE-091118-97]	PRR11	proline rich 11
5337	ENSSSAG00000058470	215.029	-0.710856	0.150096	-4.73602	2.17956e-06	4.51486e-05	4.34536	24	14400183	14545797	145614	iqgap2		IQ motif containing GTPase activating protein 2 [Source:ZFIN;Acc:ZDB-GENE-030131-2878]	iqgap2	IQ motif containing GTPase activating protein 2 [Source:ZFIN;Acc:ZDB-GENE-030131-2878]	iqgap2	IQ motif containing GTPase activating protein 2 [Source:ZFIN;Acc:ZDB-GENE-030131-2878]			iqgap2	IQ motif containing GTPase activating protein 2 [Source:ZFIN;Acc:ZDB-GENE-030131-2878]	iqgap2	IQ motif containing GTPase activating protein 2 [Source:ZFIN;Acc:ZDB-GENE-030131-2878]	IQGAP1	IQ motif containing GTPase activating protein 1
5336	ENSSSAG00000071438	22.8517	-0.710638	0.234197	-3.03436	0.00241043	0.0171355	1.7661	26	17579938	17582160	2222						ugt5b2	UDP glucuronosyltransferase 5 family, polypeptide B2 [Source:ZFIN;Acc:ZDB-GENE-100406-4]	UGT1A7	UDP glucuronosyltransferase family 1 member A7 [Source:HGNC Symbol;Acc:HGNC:12539]		UDP glucuronosyltransferase 5 family, polypeptide B2 [Source:ZFIN;Acc:ZDB-GENE-100406-4]	ugt5b2	UDP glucuronosyltransferase 5 family, polypeptide B2 [Source:ZFIN;Acc:ZDB-GENE-100406-4]	UGT2A1	UDP glucuronosyltransferase family 2 member A1 complex locus
5335	ENSSSAG00000008218	118.087	-0.709846	0.154813	-4.5852	4.53557e-06	8.61814e-05	4.06459	16	52206612	52237504	30892	kif14		kinesin family member 14 [Source:ZFIN;Acc:ZDB-GENE-030131-5759]	kif14	kinesin family member 14 [Source:ZFIN;Acc:ZDB-GENE-030131-5759]	kif14	kinesin family member 14 [Source:ZFIN;Acc:ZDB-GENE-030131-5759]	KIF14	kinesin family member 14 [Source:HGNC Symbol;Acc:HGNC:19181]	kif14	kinesin family member 14 [Source:ZFIN;Acc:ZDB-GENE-030131-5759]	kif14	kinesin family member 14 [Source:ZFIN;Acc:ZDB-GENE-030131-5759]	KIF14	kinesin family member 14
5334	ENSSSAG00000003766	107.821	-0.709314	0.168556	-4.20819	2.57429e-05	0.000387654	3.41156	8	7032165	7033129	964	tmem187		transmembrane protein 187 [Source:ZFIN;Acc:ZDB-GENE-090313-366]		transmembrane protein 187 [Source:ZFIN;Acc:ZDB-GENE-090313-366]	TMEM187	transmembrane protein 187 [Source:HGNC Symbol;Acc:HGNC:13705]	TMEM187	transmembrane protein 187 [Source:HGNC Symbol;Acc:HGNC:13705]	tmem187	transmembrane protein 187 [Source:ZFIN;Acc:ZDB-GENE-090313-366]	tmem187	transmembrane protein 187 [Source:ZFIN;Acc:ZDB-GENE-090313-366]	TMEM187	transmembrane protein 187
5333	ENSSSAG00000073345	555.586	-0.708199	0.141902	-4.99076	6.01433e-07	1.43676e-05	4.84261	5	61868545	61885477	16932						iqgap3	IQ motif containing GTPase activating protein 3 [Source:ZFIN;Acc:ZDB-GENE-160226-1]	IQGAP3	IQ motif containing GTPase activating protein 3 [Source:HGNC Symbol;Acc:HGNC:20669]		IQ motif containing GTPase activating protein 3 [Source:ZFIN;Acc:ZDB-GENE-160226-1]	iqgap3	IQ motif containing GTPase activating protein 3 [Source:ZFIN;Acc:ZDB-GENE-160226-1]	IQGAP3	IQ motif containing GTPase activating protein 3
5332	ENSSSAG00000003166	102.716	-0.706527	0.129342	-5.46247	4.69545e-08	1.47143e-06	5.83226	7	10879407	10977953	98546	rbpj							RBPJ	recombination signal binding protein for immunoglobulin kappa J region [Source:HGNC Symbol;Acc:HGNC:5724]	rbpj	recombination signal binding protein for immunoglobulin kappa J region b [Source:ZFIN;Acc:ZDB-GENE-070319-1]	rbpjb	recombination signal binding protein for immunoglobulin kappa J region b [Source:ZFIN;Acc:ZDB-GENE-070319-1]	RBPJ	recombination signal binding protein for immunoglobulin kappa J region
5331	ENSSSAG00000094614	143.622	-0.705189	0.243782	-2.8927	0.00381943	0.0249197	1.60346	29	22890224	22987280	97056						hs6st1b	heparan sulfate 6-O-sulfotransferase 1b [Source:ZFIN;Acc:ZDB-GENE-070103-2]	HS6ST1	heparan sulfate 6-O-sulfotransferase 1 [Source:HGNC Symbol;Acc:HGNC:5201]		heparan sulfate 6-O-sulfotransferase 1b [Source:NCBI gene;Acc:791107]	hs6st1b	heparan sulfate 6-O-sulfotransferase 1b [Source:NCBI gene;Acc:791107]	HS6ST1	heparan sulfate 6-O-sulfotransferase 1
5330	ENSSSAG00000068867	109.671	-0.704268	0.172975	-4.07151	4.671e-05	0.00064754	3.18873	23	25999832	26023100	23268	ect2		epithelial cell transforming 2 [Source:ZFIN;Acc:ZDB-GENE-040831-2]	ect2	epithelial cell transforming 2 [Source:ZFIN;Acc:ZDB-GENE-040831-2]	ect2	epithelial cell transforming 2 [Source:ZFIN;Acc:ZDB-GENE-040831-2]	ECT2	epithelial cell transforming 2 [Source:HGNC Symbol;Acc:HGNC:3155]	ect2	epithelial cell transforming 2 [Source:ZFIN;Acc:ZDB-GENE-040831-2]	ect2	epithelial cell transforming 2 [Source:ZFIN;Acc:ZDB-GENE-040831-2]	ECT2	epithelial cell transforming 2
5329	ENSSSAG00000066721	1210.26	-0.702947	0.134958	-5.20863	1.90236e-07	5.14377e-06	5.28872	19	56269813	56294736	24923						top2a	DNA topoisomerase II alpha [Source:ZFIN;Acc:ZDB-GENE-030131-2453]	TOP2A	DNA topoisomerase II alpha [Source:HGNC Symbol;Acc:HGNC:11989]		DNA topoisomerase II alpha [Source:ZFIN;Acc:ZDB-GENE-030131-2453]	top2a	DNA topoisomerase II alpha [Source:ZFIN;Acc:ZDB-GENE-030131-2453]	TOP2A	DNA topoisomerase II alpha
5328	ENSSSAG00000007082	164.152	-0.702796	0.130202	-5.39773	6.74888e-08	2.03358e-06	5.69174	11	93631331	93638298	6967	kif20a		kinesin family member 20A [Source:ZFIN;Acc:ZDB-GENE-050522-252]	kif20a	kinesin family member 20A [Source:ZFIN;Acc:ZDB-GENE-050522-252]	kif20a	kinesin family member 20A [Source:ZFIN;Acc:ZDB-GENE-050522-252]	KIF20A	kinesin family member 20A [Source:HGNC Symbol;Acc:HGNC:9787]	kif20a	kinesin family member 20A [Source:ZFIN;Acc:ZDB-GENE-050522-252]	kif20a	kinesin family member 20A [Source:ZFIN;Acc:ZDB-GENE-050522-252]	KIF20A	kinesin family member 20A
5327	ENSSSAG00000035894	84.4568	-0.702542	0.173101	-4.05857	4.93731e-05	0.000679882	3.16757	7	25112334	25147800	35466	intu		Danio rerio inturned planar cell polarity protein (intu), mRNA. [Source:RefSeq mRNA;Acc:NM_001353932]	intu	inturned planar cell polarity protein [Source:ZFIN;Acc:ZDB-GENE-110914-91]	intu	inturned planar cell polarity protein [Source:ZFIN;Acc:ZDB-GENE-110914-91]	INTU	inturned planar cell polarity protein [Source:HGNC Symbol;Acc:HGNC:29239]	intu	Danio rerio inturned planar cell polarity protein (intu), mRNA. [Source:RefSeq mRNA;Acc:NM_001353932]	intu	Danio rerio inturned planar cell polarity protein (intu), mRNA. [Source:RefSeq mRNA;Acc:NM_001353932]	INTU	inturned planar cell polarity protein
5326	ENSSSAG00000053226	188.718	-0.700818	0.138304	-5.06721	4.0369e-07	1.00524e-05	4.99773	10	49174588	49537609	363021	aspm		abnormal spindle microtubule assembly [Source:ZFIN;Acc:ZDB-GENE-050208-620]	aspm	assembly factor for spindle microtubules [Source:ZFIN;Acc:ZDB-GENE-050208-620]	aspm	assembly factor for spindle microtubules [Source:ZFIN;Acc:ZDB-GENE-050208-620]	ASPM	assembly factor for spindle microtubules [Source:HGNC Symbol;Acc:HGNC:19048]	aspm	abnormal spindle microtubule assembly [Source:ZFIN;Acc:ZDB-GENE-050208-620]	aspm	abnormal spindle microtubule assembly [Source:ZFIN;Acc:ZDB-GENE-050208-620]	ASPM	assembly factor for spindle microtubules
5325	ENSSSAG00000041769	73.0638	-0.700071	0.224142	-3.12334	0.00178813	0.0135034	1.86956	12	30483307	30487856	4549	cdc6		cell division cycle 6 homolog (S. cerevisiae) [Source:ZFIN;Acc:ZDB-GENE-050506-131]	cdc6	cell division cycle 6 homolog (S. cerevisiae) [Source:ZFIN;Acc:ZDB-GENE-050506-131]	cdc6	cell division cycle 6 homolog (S. cerevisiae) [Source:ZFIN;Acc:ZDB-GENE-050506-131]	CDC6	cell division cycle 6 [Source:HGNC Symbol;Acc:HGNC:1744]	cdc6	cell division cycle 6 homolog (S. cerevisiae) [Source:ZFIN;Acc:ZDB-GENE-050506-131]	cdc6	cell division cycle 6 homolog (S. cerevisiae) [Source:ZFIN;Acc:ZDB-GENE-050506-131]	CDC6	cell division cycle 6
5324	ENSSSAG00000068886	173.974	-0.699788	0.162258	-4.31281	1.61193e-05	0.000258128	3.58817	16	18927706	18929788	2082				PAF				PCLAF	PCNA clamp associated factor [Source:HGNC Symbol;Acc:HGNC:28961]		PCNA clamp associated factor [Source:ZFIN;Acc:ZDB-GENE-131127-543]	pclaf	PCNA clamp associated factor [Source:ZFIN;Acc:ZDB-GENE-131127-543]	PCLAF	PCNA clamp associated factor
5323	ENSSSAG00000058525	78.1133	-0.699759	0.178587	-3.91831	8.91722e-05	0.00112632	2.94834	17	12597132	12605524	8392	cep70		centrosomal protein 70 [Source:ZFIN;Acc:ZDB-GENE-070705-311]	cep70	centrosomal protein 70 [Source:ZFIN;Acc:ZDB-GENE-070705-311]	cep70	centrosomal protein 70 [Source:ZFIN;Acc:ZDB-GENE-070705-311]	CEP70	centrosomal protein 70 [Source:HGNC Symbol;Acc:HGNC:29972]	cep70	centrosomal protein 70 [Source:ZFIN;Acc:ZDB-GENE-070705-311]	cep70	centrosomal protein 70 [Source:ZFIN;Acc:ZDB-GENE-070705-311]	CEP70	centrosomal protein 70
5322	ENSSSAG00000056679	27.8894	-0.699254	0.264928	-2.63942	0.00830491	0.046136	1.33596	13	46993162	47229278	236116						agrn	agrin [Source:ZFIN;Acc:ZDB-GENE-030131-1033]	AGRN	agrin [Source:HGNC Symbol;Acc:HGNC:329]
5321	ENSSSAG00000110610	50.3993	-0.699159	0.197802	-3.53464	0.000408333	0.00402069	2.3957	1	80396690	80398695	2005
5320	ENSSSAG00000066812	244.078	-0.698539	0.127933	-5.46019	4.75616e-08	1.48893e-06	5.82713	9	71628758	71643712	14954	cenpi		centromere protein I [Source:ZFIN;Acc:ZDB-GENE-060810-127]	CENPI	centromere protein I [Source:HGNC Symbol;Acc:HGNC:3968]	CENPI	centromere protein I [Source:NCBI gene (formerly Entrezgene);Acc:558570]	CENPI	centromere protein I [Source:HGNC Symbol;Acc:HGNC:3968]	cenpi	centromere protein I [Source:ZFIN;Acc:ZDB-GENE-060810-127]	cenpi	centromere protein I [Source:ZFIN;Acc:ZDB-GENE-060810-127]	CENPI	centromere protein I
5319	ENSSSAG00000091541	25.7582	-0.698201	0.252654	-2.76346	0.00571913	0.0343981	1.46347	8	9961555	9964653	3098
5318	ENSSSAG00000088245	149.033	-0.698105	0.128642	-5.42674	5.7394e-08	1.75889e-06	5.75476	1	33509119	33719127	210008	CDIN1		CDAN1 interacting nuclease 1 [Source:HGNC Symbol;Acc:HGNC:26929]	cdin1	CDAN1 interacting nuclease 1 [Source:ZFIN;Acc:ZDB-GENE-060929-922]	cdin1	CDAN1 interacting nuclease 1 [Source:NCBI gene (formerly Entrezgene);Acc:767755]	CDIN1	CDAN1 interacting nuclease 1 [Source:HGNC Symbol;Acc:HGNC:26929]	CDIN1	zgc:154061 [Source:NCBI gene;Acc:767755]	CDIN1	zgc:154061 [Source:NCBI gene;Acc:767755]	CDIN1	CDAN1 interacting nuclease 1
5317	ENSSSAG00000117735	132.28	-0.697214	0.189601	-3.67727	0.000235739	0.00255236	2.59306	11	22221894	22231875	9981	psf2		DNA replication complex GINS protein PSF2 [Source:NCBI gene (formerly Entrezgene);Acc:100195188]	psf2	DNA replication complex GINS protein PSF2 [Source:NCBI gene (formerly Entrezgene);Acc:100195188]	gins2	GINS complex subunit 2 [Source:ZFIN;Acc:ZDB-GENE-050419-19]	GINS2	GINS complex subunit 2 [Source:HGNC Symbol;Acc:HGNC:24575]	psf2	GINS complex subunit 2 [Source:ZFIN;Acc:ZDB-GENE-050419-19]	gins2	GINS complex subunit 2 [Source:ZFIN;Acc:ZDB-GENE-050419-19]	GINS2	GINS complex subunit 2
5316	ENSSSAG00000078528	168.327	-0.696799	0.163447	-4.26316	2.01554e-05	0.000313558	3.50368	1	10329903	10355411	25508				pole2		pole2	polymerase (DNA directed), epsilon 2 [Source:ZFIN;Acc:ZDB-GENE-020419-16]	POLE2	DNA polymerase epsilon 2, accessory subunit [Source:HGNC Symbol;Acc:HGNC:9178]		polymerase (DNA directed), epsilon 2 [Source:ZFIN;Acc:ZDB-GENE-020419-16]	pole2	polymerase (DNA directed), epsilon 2 [Source:ZFIN;Acc:ZDB-GENE-020419-16]	POLE2	DNA polymerase epsilon 2, accessory subunit
5315	ENSSSAG00000066947	1870.59	-0.696179	0.0546594	-12.7367	3.69854e-37	1.56952e-34	33.8042	11	30224094	30348089	123995						SLC6A2	solute carrier family 6 member 2 [Source:HGNC Symbol;Acc:HGNC:11048]	SLC6A2	solute carrier family 6 member 2 [Source:HGNC Symbol;Acc:HGNC:11048]		solute carrier family 6 member 2 [Source:ZFIN;Acc:ZDB-GENE-110408-4]	slc6a2	solute carrier family 6 member 2 [Source:ZFIN;Acc:ZDB-GENE-110408-4]	SLC6A2	solute carrier family 6 member 2
5314	ENSSSAG00000066685	189.887	-0.695994	0.184664	-3.76897	0.000163922	0.00188359	2.72501	16	67939982	68003334	63352			ST6 beta-galactosamide alpha-2,6-sialyltranferase 2b [Source:ZFIN;Acc:ZDB-GENE-120426-2]		ST6 beta-galactosamide alpha-2,6-sialyltranferase 2b [Source:ZFIN;Acc:ZDB-GENE-120426-2]			ST6GAL2	ST6 beta-galactoside alpha-2,6-sialyltransferase 2 [Source:HGNC Symbol;Acc:HGNC:10861]		ST6 beta-galactosamide alpha-2,6-sialyltranferase 2a [Source:NCBI gene;Acc:403116]	st6gal2a	ST6 beta-galactosamide alpha-2,6-sialyltranferase 2a [Source:NCBI gene;Acc:403116]	ST6GAL2	ST6 beta-galactoside alpha-2,6-sialyltransferase 2
5313	ENSSSAG00000044192	67.6926	-0.695913	0.155474	-4.47607	7.60284e-06	0.000134509	3.87125	1	25737565	25747191	9626						arhgap11a	Rho GTPase activating protein 11A [Source:ZFIN;Acc:ZDB-GENE-040426-2562]	ARHGAP11A	Rho GTPase activating protein 11A [Source:HGNC Symbol;Acc:HGNC:15783]		Rho GTPase activating protein 11A [Source:ZFIN;Acc:ZDB-GENE-040426-2562]	arhgap11a	Rho GTPase activating protein 11A [Source:ZFIN;Acc:ZDB-GENE-040426-2562]	ARHGAP11A	Rho GTPase activating protein 11A
5312	ENSSSAG00000072070	7169.97	-0.69478	0.180642	-3.84617	0.000119978	0.00144494	2.84015	16	40415531	40425262	9731	lpl		lipoprotein lipase [Source:ZFIN;Acc:ZDB-GENE-990415-139]	lpla	lipoprotein lipase [Source:ZFIN;Acc:ZDB-GENE-990415-139]	lpla	lipoprotein lipase a [Source:ZFIN;Acc:ZDB-GENE-990415-139]	LPL	lipoprotein lipase [Source:HGNC Symbol;Acc:HGNC:6677]	lpl	lipoprotein lipase [Source:ZFIN;Acc:ZDB-GENE-990415-139]	lpl	lipoprotein lipase [Source:ZFIN;Acc:ZDB-GENE-990415-139]	LPL	lipoprotein lipase
5311	ENSSSAG00000081183	879.001	-0.693114	0.12322	-5.62503	1.85473e-08	6.28264e-07	6.20186	14	42728579	42751232	22653	lig1		ligase I, DNA, ATP-dependent [Source:ZFIN;Acc:ZDB-GENE-110404-2]	lig1	ligase I, DNA, ATP-dependent [Source:ZFIN;Acc:ZDB-GENE-110404-2]	lig1	ligase I, DNA, ATP-dependent [Source:ZFIN;Acc:ZDB-GENE-110404-2]	LIG1	DNA ligase 1 [Source:HGNC Symbol;Acc:HGNC:6598]	lig1	ligase I, DNA, ATP-dependent [Source:ZFIN;Acc:ZDB-GENE-110404-2]	lig1	ligase I, DNA, ATP-dependent [Source:ZFIN;Acc:ZDB-GENE-110404-2]	LIG1	DNA ligase 1
5310	ENSSSAG00000076052	41.5029	-0.692479	0.203591	-3.40132	0.000670624	0.00606579	2.21711	26	19136086	19198683	62597								PKD1L2	polycystin 1 like 2 (gene/pseudogene) [Source:HGNC Symbol;Acc:HGNC:21715]		polycystic kidney disease 1 like 2a [Source:ZFIN;Acc:ZDB-GENE-050208-89]	pkd1l2a	polycystic kidney disease 1 like 2a [Source:ZFIN;Acc:ZDB-GENE-050208-89]	PKD1L2	polycystin 1 like 2 (gene/pseudogene)
5309	ENSSSAG00000063439	101.592	-0.691868	0.156348	-4.42517	9.63653e-06	0.000165785	3.78045	10	22676875	22679021	2146	cks2		CDC28 protein kinase regulatory subunit 2 [Source:ZFIN;Acc:ZDB-GENE-050208-508]	cks2	CDC28 protein kinase regulatory subunit 2 [Source:ZFIN;Acc:ZDB-GENE-050208-508]	cks2	CDC28 protein kinase regulatory subunit 2 [Source:ZFIN;Acc:ZDB-GENE-050208-508]			cks2	CDC28 protein kinase regulatory subunit 2 [Source:ZFIN;Acc:ZDB-GENE-050208-508]	cks2	CDC28 protein kinase regulatory subunit 2 [Source:ZFIN;Acc:ZDB-GENE-050208-508]	CKS1B	CDC28 protein kinase regulatory subunit 1B
5308	ENSSSAG00000033695	104.51	-0.690952	0.147056	-4.69856	2.62005e-06	5.3156e-05	4.27445	21	1200511	1359894	159383	TBC1D4		TBC1 domain family member 4 [Source:HGNC Symbol;Acc:HGNC:19165]	tbc1d4	TBC1 domain family member 4 [Source:HGNC Symbol;Acc:HGNC:19165]	TBC1D4	TBC1 domain family member 4 [Source:HGNC Symbol;Acc:HGNC:19165]	TBC1D4	TBC1 domain family member 4 [Source:HGNC Symbol;Acc:HGNC:19165]	tbc1d4	TBC1 domain family, member 4 [Source:ZFIN;Acc:ZDB-GENE-030131-9881]	tbc1d4	TBC1 domain family, member 4 [Source:ZFIN;Acc:ZDB-GENE-030131-9881]	TBC1D4	TBC1 domain family member 4
5307	ENSSSAG00000076437	239.736	-0.690299	0.144125	-4.78958	1.67131e-06	3.58857e-05	4.44508	12	66974427	66999969	25542	espl1		extra spindle pole bodies like 1, separase [Source:ZFIN;Acc:ZDB-GENE-030131-5188]		extra spindle pole bodies like 1, separase [Source:ZFIN;Acc:ZDB-GENE-030131-5188]			ESPL1	extra spindle pole bodies like 1, separase [Source:HGNC Symbol;Acc:HGNC:16856]	espl1	extra spindle pole bodies like 1, separase [Source:ZFIN;Acc:ZDB-GENE-030131-5188]	espl1	extra spindle pole bodies like 1, separase [Source:ZFIN;Acc:ZDB-GENE-030131-5188]	ESPL1	extra spindle pole bodies like 1, separase
5306	ENSSSAG00000088872	54.6753	-0.690162	0.225539	-3.06006	0.0022129	0.016073	1.7939	5	56731046	56734779	3733												CR628395.1
5305	ENSSSAG00000007105	308.796	-0.690061	0.135249	-5.10216	3.35801e-07	8.53583e-06	5.06875	10	83994763	84016035	21272											si:dkey-30c15.10 [Source:ZFIN;Acc:ZDB-GENE-060503-826]	si:dkey-30c15.10	si:dkey-30c15.10 [Source:ZFIN;Acc:ZDB-GENE-060503-826]	ANLN	anillin actin binding protein
5304	ENSSSAG00000074661	77.2998	-0.689788	0.177235	-3.89194	9.94446e-05	0.00123363	2.90882	15	55956236	56016863	60627						lin9	lin-9 DREAM MuvB core complex component [Source:ZFIN;Acc:ZDB-GENE-030131-1747]	LIN9	lin-9 DREAM MuvB core complex component [Source:HGNC Symbol;Acc:HGNC:30830]		lin-9 DREAM MuvB core complex component [Source:NCBI gene;Acc:560867]	lin9	lin-9 DREAM MuvB core complex component [Source:NCBI gene;Acc:560867]	LIN9	lin-9 DREAM MuvB core complex component
5303	ENSSSAG00000067262	73.4582	-0.688829	0.178444	-3.86021	0.000113292	0.00137854	2.86058	4	42513656	42520615	6959	cdca5		cell division cycle associated 5 [Source:ZFIN;Acc:ZDB-GENE-030131-235]		cell division cycle associated 5 [Source:ZFIN;Acc:ZDB-GENE-030131-235]	cdca5	cell division cycle associated 5 [Source:ZFIN;Acc:ZDB-GENE-030131-235]	CDCA5	cell division cycle associated 5 [Source:HGNC Symbol;Acc:HGNC:14626]	cdca5	cell division cycle associated 5 [Source:ZFIN;Acc:ZDB-GENE-030131-235]	cdca5	cell division cycle associated 5 [Source:ZFIN;Acc:ZDB-GENE-030131-235]	CDCA5	cell division cycle associated 5
5302	ENSSSAG00000072958	44.7944	-0.687757	0.240922	-2.85469	0.00430794	0.0274733	1.56109	27	21600814	21769533	168719	thsd7aa		thrombospondin, type I, domain containing 7Aa [Source:NCBI gene;Acc:557991]	thsd7aa	thrombospondin, type I, domain containing 7Aa [Source:NCBI gene (formerly Entrezgene);Acc:557991]	thsd7aa	thrombospondin, type I, domain containing 7Aa [Source:ZFIN;Acc:ZDB-GENE-060503-709]	THSD7A	thrombospondin type 1 domain containing 7A [Source:HGNC Symbol;Acc:HGNC:22207]	thsd7aa	thrombospondin, type I, domain containing 7Aa [Source:NCBI gene;Acc:557991]	thsd7aa	thrombospondin, type I, domain containing 7Aa [Source:NCBI gene;Acc:557991]	THSD7A	thrombospondin type 1 domain containing 7A
5301	ENSSSAG00000068281	86.154	-0.686414	0.185044	-3.70947	0.000207691	0.00229832	2.63859	11	90374192	90382441	8249	cdca5		cell division cycle associated 5 [Source:ZFIN;Acc:ZDB-GENE-030131-235]	cdca5	cell division cycle associated 5 [Source:ZFIN;Acc:ZDB-GENE-030131-235]	cdca5	cell division cycle associated 5 [Source:ZFIN;Acc:ZDB-GENE-030131-235]	CDCA5	cell division cycle associated 5 [Source:HGNC Symbol;Acc:HGNC:14626]	cdca5	cell division cycle associated 5 [Source:ZFIN;Acc:ZDB-GENE-030131-235]	cdca5	cell division cycle associated 5 [Source:ZFIN;Acc:ZDB-GENE-030131-235]	CDCA5	cell division cycle associated 5
5300	ENSSSAG00000058126	24.8342	-0.685713	0.255342	-2.68547	0.00724283	0.0414337	1.38265	11	83656341	83665191	8850	neu1		oxytocin [Source:ZFIN;Acc:ZDB-GENE-030407-1]		oxytocin [Source:ZFIN;Acc:ZDB-GENE-030407-1]	oxt	oxytocin [Source:ZFIN;Acc:ZDB-GENE-030407-1]	AVP	arginine vasopressin [Source:HGNC Symbol;Acc:HGNC:894]	neu1	oxytocin [Source:ZFIN;Acc:ZDB-GENE-030407-1]	oxt	oxytocin [Source:ZFIN;Acc:ZDB-GENE-030407-1]	OXT	oxytocin/neurophysin I prepropeptide
5299	ENSSSAG00000105157	35.3564	-0.685375	0.2407	-2.84742	0.00440753	0.0279684	1.55333	4	59911878	59915911	4033												AL929237.4
5298	ENSSSAG00000069067	70.8048	-0.685277	0.168547	-4.06579	4.78698e-05	0.000662116	3.17907	13	50277050	50389884	112834						foxj3	forkhead box J3 [Source:ZFIN;Acc:ZDB-GENE-101005-1]				forkhead box J3 [Source:ZFIN;Acc:ZDB-GENE-101005-1]	foxj3	forkhead box J3 [Source:ZFIN;Acc:ZDB-GENE-101005-1]	FOXJ3	forkhead box J3
5297	ENSSSAG00000081194	752.025	-0.685131	0.175111	-3.91256	9.13229e-05	0.00114874	2.93978	24	22279490	22302703	23213	angptl2b		angiopoietin-like 2b [Source:ZFIN;Acc:ZDB-GENE-050624-1]	angptl2b	angiopoietin-like 2b [Source:ZFIN;Acc:ZDB-GENE-050624-1]	angptl2b	angiopoietin-like 2b [Source:ZFIN;Acc:ZDB-GENE-050624-1]	FGA	fibrinogen alpha chain [Source:HGNC Symbol;Acc:HGNC:3661]	angptl2b	angiopoietin-like 2b [Source:ZFIN;Acc:ZDB-GENE-050624-1]	angptl2b	angiopoietin-like 2b [Source:ZFIN;Acc:ZDB-GENE-050624-1]	ANGPTL2	angiopoietin like 2
5296	ENSSSAG00000042724	92.2632	-0.68507	0.188623	-3.63196	0.000281275	0.00295126	2.52999	16	75591865	75597727	5862								DONSON	DNA replication fork stabilization factor DONSON [Source:HGNC Symbol;Acc:HGNC:2993]					DONSON	DNA replication fork stabilization factor DONSON
5295	ENSSSAG00000057705	24.2093	-0.684829	0.252467	-2.71255	0.00667676	0.0387467	1.41176	25	39555993	39600815	44822	inpp4aa		inositol polyphosphate-4-phosphatase type I Aa [Source:ZFIN;Acc:ZDB-GENE-060312-5]	inpp4aa	inositol polyphosphate-4-phosphatase type I Aa [Source:ZFIN;Acc:ZDB-GENE-060312-5]	inpp4aa	inositol polyphosphate-4-phosphatase type I Aa [Source:ZFIN;Acc:ZDB-GENE-060312-5]	INPP4A	inositol polyphosphate-4-phosphatase type I A [Source:HGNC Symbol;Acc:HGNC:6074]	inpp4aa	inositol polyphosphate-4-phosphatase type I Aa [Source:ZFIN;Acc:ZDB-GENE-060312-5]	inpp4aa	inositol polyphosphate-4-phosphatase type I Aa [Source:ZFIN;Acc:ZDB-GENE-060312-5]	INPP4A	inositol polyphosphate-4-phosphatase type I A
5294	ENSSSAG00000076862	255.183	-0.684546	0.102489	-6.67921	2.40231e-11	1.33213e-09	8.87545	6	66210853	66223101	12248	lbr		lamin B receptor [Source:ZFIN;Acc:ZDB-GENE-030804-11]	lbr	lamin B receptor [Source:ZFIN;Acc:ZDB-GENE-030804-11]	lbr	lamin B receptor [Source:ZFIN;Acc:ZDB-GENE-030804-11]	LBR	lamin B receptor [Source:HGNC Symbol;Acc:HGNC:6518]	lbr	lamin B receptor [Source:ZFIN;Acc:ZDB-GENE-030804-11]	lbr	lamin B receptor [Source:ZFIN;Acc:ZDB-GENE-030804-11]	LBR	lamin B receptor
5293	ENSSSAG00000029006	271.143	-0.684444	0.117415	-5.82929	5.56626e-09	2.07152e-07	6.68371	11	21083020	21115786	32766						dnaaf1	dynein axonemal assembly factor 1 [Source:ZFIN;Acc:ZDB-GENE-031114-4]	DNAAF1	dynein axonemal assembly factor 1 [Source:HGNC Symbol;Acc:HGNC:30539]		dynein, axonemal, assembly factor 1 [Source:NCBI gene;Acc:386722]	dnaaf1	dynein, axonemal, assembly factor 1 [Source:NCBI gene;Acc:386722]	DNAAF1	dynein axonemal assembly factor 1
5292	ENSSSAG00000008048	79.4199	-0.684321	0.222075	-3.08149	0.00205966	0.0151787	1.81877	7	55937828	55957625	19797	e2f7		E2F transcription factor 7 [Source:NCBI gene;Acc:567941]	e2f7	E2F transcription factor 7 [Source:ZFIN;Acc:ZDB-GENE-030131-3527]	e2f7	E2F transcription factor 7 [Source:ZFIN;Acc:ZDB-GENE-030131-3527]	E2F7	E2F transcription factor 7 [Source:HGNC Symbol;Acc:HGNC:23820]	e2f7	E2F transcription factor 7 [Source:NCBI gene;Acc:567941]	e2f7	E2F transcription factor 7 [Source:NCBI gene;Acc:567941]	E2F7	E2F transcription factor 7
5291	ENSSSAG00000073185	191.688	-0.684308	0.117546	-5.82164	5.82745e-09	2.16082e-07	6.66538	26	522266	550723	28457						serpind1	serpin peptidase inhibitor, clade D (heparin cofactor), member 1 [Source:ZFIN;Acc:ZDB-GENE-030711-2]	SERPIND1	serpin family D member 1 [Source:HGNC Symbol;Acc:HGNC:4838]		serpin peptidase inhibitor, clade D (heparin cofactor), member 1 [Source:ZFIN;Acc:ZDB-GENE-030711-2]	serpind1	serpin peptidase inhibitor, clade D (heparin cofactor), member 1 [Source:ZFIN;Acc:ZDB-GENE-030711-2]	SERPIND1	serpin family D member 1
5290	ENSSSAG00000042717	2005.32	-0.683862	0.114907	-5.95144	2.65798e-09	1.05607e-07	6.97631	12	93559958	93575182	15224	mcm2		MCM2 minichromosome maintenance deficient 2, mitotin (S. cerevisiae) [Source:NCBI gene (formerly Entrezgene);Acc:100380341]	MCM2	minichromosome maintenance complex component 2 [Source:ZFIN;Acc:ZDB-GENE-020419-24]	mcm2	minichromosome maintenance complex component 2 [Source:ZFIN;Acc:ZDB-GENE-020419-24]	MCM2	minichromosome maintenance complex component 2 [Source:HGNC Symbol;Acc:HGNC:6944]	mcm2	minichromosome maintenance complex component 2 [Source:ZFIN;Acc:ZDB-GENE-020419-24]	mcm2	minichromosome maintenance complex component 2 [Source:ZFIN;Acc:ZDB-GENE-020419-24]	MCM2	minichromosome maintenance complex component 2
5289	ENSSSAG00000054281	121.09	-0.683142	0.154822	-4.41245	1.02209e-05	0.000173784	3.75999	28	36968384	36985386	17002	kif20ba		kinesin family member 20Ba [Source:ZFIN;Acc:ZDB-GENE-041111-213]		kinesin family member 20Ba [Source:ZFIN;Acc:ZDB-GENE-041111-213]			KIF20B	kinesin family member 20B [Source:HGNC Symbol;Acc:HGNC:7212]	kif20ba	kinesin family member 20Ba [Source:ZFIN;Acc:ZDB-GENE-041111-213]	kif20ba	kinesin family member 20Ba [Source:ZFIN;Acc:ZDB-GENE-041111-213]	KIF20B	kinesin family member 20B
5288	ENSSSAG00000043063	407.445	-0.682474	0.182258	-3.74455	0.00018072	0.00204317	2.6897	18	7388995	7405966	16971	mcmbp		minichromosome maintenance complex binding protein [Source:NCBI gene;Acc:321119]	mcmbp	minichromosome maintenance complex binding protein [Source:ZFIN;Acc:ZDB-GENE-030131-9676]	mcmbp	minichromosome maintenance complex binding protein [Source:ZFIN;Acc:ZDB-GENE-030131-9676]	MCMBP	minichromosome maintenance complex binding protein [Source:HGNC Symbol;Acc:HGNC:25782]	mcmbp	minichromosome maintenance complex binding protein [Source:NCBI gene;Acc:321119]	mcmbp	minichromosome maintenance complex binding protein [Source:NCBI gene;Acc:321119]	MCMBP	minichromosome maintenance complex binding protein
5287	ENSSSAG00000005878	134.644	-0.682292	0.128437	-5.31228	1.08262e-07	3.10596e-06	5.5078	7	16057545	16065150	7605	fa29a		FAM29A [Source:NCBI gene (formerly Entrezgene);Acc:100380399]	fa29a	FAM29A [Source:NCBI gene (formerly Entrezgene);Acc:100380399]	haus6	HAUS augmin-like complex, subunit 6 [Source:ZFIN;Acc:ZDB-GENE-030131-5517]	HAUS6	HAUS augmin like complex subunit 6 [Source:HGNC Symbol;Acc:HGNC:25948]	fa29a	HAUS augmin-like complex, subunit 6 [Source:NCBI gene;Acc:558814]	haus6	HAUS augmin-like complex, subunit 6 [Source:NCBI gene;Acc:558814]	HAUS6	HAUS augmin like complex subunit 6
5286	ENSSSAG00000072486	75.3747	-0.680286	0.159598	-4.26249	2.02166e-05	0.000313871	3.50325	20	63884795	63906913	22118	c2cd3		C2 domain containing 3 centriole elongation regulator [Source:ZFIN;Acc:ZDB-GENE-060503-104]		C2 domain containing 3 centriole elongation regulator [Source:ZFIN;Acc:ZDB-GENE-060503-104]			C2CD3	C2 domain containing 3 centriole elongation regulator [Source:HGNC Symbol;Acc:HGNC:24564]	c2cd3	C2 domain containing 3 centriole elongation regulator [Source:ZFIN;Acc:ZDB-GENE-060503-104]	c2cd3	C2 domain containing 3 centriole elongation regulator [Source:ZFIN;Acc:ZDB-GENE-060503-104]	C2CD3	C2 domain containing 3 centriole elongation regulator
5285	ENSSSAG00000107262	206.79	-0.680102	0.21129	-3.2188	0.00128726	0.0103694	1.98425	22	16164926	16193106	28180	ccdc120		coiled-coil domain containing 120 [Source:ZFIN;Acc:ZDB-GENE-061027-93]	ccdc120b	coiled-coil domain containing 120b [Source:ZFIN;Acc:ZDB-GENE-061027-93]	ccdc120b	coiled-coil domain containing 120b [Source:ZFIN;Acc:ZDB-GENE-061027-93]	CCDC120	coiled-coil domain containing 120 [Source:HGNC Symbol;Acc:HGNC:28910]	ccdc120	coiled-coil domain containing 120 [Source:ZFIN;Acc:ZDB-GENE-061027-93]	ccdc120	coiled-coil domain containing 120 [Source:ZFIN;Acc:ZDB-GENE-061027-93]	CCDC120	coiled-coil domain containing 120
5284	ENSSSAG00000108659	42.8756	-0.679162	0.194087	-3.49926	0.00046655	0.00449825	2.34696	26	17632257	17642420	10163
5283	ENSSSAG00000051898	683.153	-0.679034	0.169728	-4.00071	6.31521e-05	0.000836389	3.07759	13	83034900	83054664	19764						rrm1	ribonucleotide reductase M1 polypeptide [Source:ZFIN;Acc:ZDB-GENE-990415-247]	RRM1	ribonucleotide reductase catalytic subunit M1 [Source:HGNC Symbol;Acc:HGNC:10451]		ribonucleotide reductase M1 polypeptide [Source:NCBI gene;Acc:30740]	rrm1	ribonucleotide reductase M1 polypeptide [Source:NCBI gene;Acc:30740]	RRM1	ribonucleotide reductase catalytic subunit M1
5282	ENSSSAG00000075565	805.583	-0.679002	0.129846	-5.22929	1.7016e-07	4.67122e-06	5.33057	14	33929593	33937352	7759	hgv2		HGV2 protein [Source:NCBI gene (formerly Entrezgene);Acc:100380622]	hgv2	HGV2 protein [Source:NCBI gene (formerly Entrezgene);Acc:100380622]			NASP	nuclear autoantigenic sperm protein [Source:HGNC Symbol;Acc:HGNC:7644]	hgv2	nuclear autoantigenic sperm protein (histone-binding) [Source:ZFIN;Acc:ZDB-GENE-030131-5511]	nasp	nuclear autoantigenic sperm protein (histone-binding) [Source:ZFIN;Acc:ZDB-GENE-030131-5511]	NASP	nuclear autoantigenic sperm protein
5281	ENSSSAG00000042586	51.4445	-0.678235	0.239878	-2.82742	0.00469249	0.0294645	1.5307	3	25967119	26105681	138562								CDH12	cadherin 12 [Source:HGNC Symbol;Acc:HGNC:1751]
5280	ENSSSAG00000065357	149.003	-0.678204	0.144579	-4.69089	2.72024e-06	5.49333e-05	4.26016	11	12236646	12257207	20561	SHCBP1		SHC binding and spindle associated 1 [Source:HGNC Symbol;Acc:HGNC:29547]	shcbp1	SHC binding and spindle associated 1 [Source:HGNC Symbol;Acc:HGNC:29547]			SHCBP1	SHC binding and spindle associated 1 [Source:HGNC Symbol;Acc:HGNC:29547]	SHCBP1	SHC SH2-domain binding protein 1 [Source:ZFIN;Acc:ZDB-GENE-030131-5865]	shcbp1	SHC SH2-domain binding protein 1 [Source:ZFIN;Acc:ZDB-GENE-030131-5865]	SHCBP1	SHC binding and spindle associated 1
5279	ENSSSAG00000090486	419.813	-0.677286	0.161604	-4.19103	2.77693e-05	0.000412075	3.38502	4	21079588	21084064	4476	TM187		transmembrane protein 187 [Source:ZFIN;Acc:ZDB-GENE-090313-366]	tmem187	transmembrane protein 187 [Source:NCBI gene (formerly Entrezgene);Acc:100286646]	TMEM187	transmembrane protein 187 [Source:HGNC Symbol;Acc:HGNC:13705]	TMEM187	transmembrane protein 187 [Source:HGNC Symbol;Acc:HGNC:13705]	TM187	transmembrane protein 187 [Source:ZFIN;Acc:ZDB-GENE-090313-366]	tmem187	transmembrane protein 187 [Source:ZFIN;Acc:ZDB-GENE-090313-366]	TMEM187	transmembrane protein 187
5278	ENSSSAG00000069916	60.7442	-0.67559	0.198754	-3.39913	0.000676012	0.00610158	2.21456	14	11668456	11678564	10108	mtf2		metal response element binding transcription factor 2 [Source:ZFIN;Acc:ZDB-GENE-060512-94]	mtf2	metal response element binding transcription factor 2 [Source:ZFIN;Acc:ZDB-GENE-060512-94]	mtf2	metal response element binding transcription factor 2 [Source:ZFIN;Acc:ZDB-GENE-060512-94]	MTF2	metal response element binding transcription factor 2 [Source:HGNC Symbol;Acc:HGNC:29535]	mtf2	metal response element binding transcription factor 2 [Source:ZFIN;Acc:ZDB-GENE-060512-94]	mtf2	metal response element binding transcription factor 2 [Source:ZFIN;Acc:ZDB-GENE-060512-94]	MTF2	metal response element binding transcription factor 2
5277	ENSSSAG00000047412	58.699	-0.675342	0.221264	-3.0522	0.00227174	0.0163743	1.78584	10	84988425	84990696	2271	chtf8		CTF8, chromosome transmission fidelity factor 8 homolog (S. cerevisiae) [Source:ZFIN;Acc:ZDB-GENE-050419-148]	chtf8	CTF8, chromosome transmission fidelity factor 8 homolog (S. cerevisiae) [Source:ZFIN;Acc:ZDB-GENE-050419-148]	chtf8	CTF8, chromosome transmission fidelity factor 8 homolog (S. cerevisiae) [Source:ZFIN;Acc:ZDB-GENE-050419-148]	CHTF8	chromosome transmission fidelity factor 8 [Source:HGNC Symbol;Acc:HGNC:24353]	chtf8	CTF8, chromosome transmission fidelity factor 8 homolog (S. cerevisiae) [Source:ZFIN;Acc:ZDB-GENE-050419-148]	chtf8	CTF8, chromosome transmission fidelity factor 8 homolog (S. cerevisiae) [Source:ZFIN;Acc:ZDB-GENE-050419-148]	CHTF8	chromosome transmission fidelity factor 8
5276	ENSSSAG00000068456	81.366	-0.675256	0.197469	-3.41956	0.000627233	0.00574992	2.24034	26	26180376	26272910	92534	pde3b		phosphodiesterase 3B [Source:ZFIN;Acc:ZDB-GENE-160728-20]	PDE3B	phosphodiesterase 3B [Source:HGNC Symbol;Acc:HGNC:8779]	PDE3B	phosphodiesterase 3B [Source:HGNC Symbol;Acc:HGNC:8779]	PDE3B	phosphodiesterase 3B [Source:HGNC Symbol;Acc:HGNC:8779]	pde3b	phosphodiesterase 3B [Source:ZFIN;Acc:ZDB-GENE-160728-20]	pde3b	phosphodiesterase 3B [Source:ZFIN;Acc:ZDB-GENE-160728-20]	PDE3B	phosphodiesterase 3B
5275	ENSSSAG00000115946	60.1718	-0.674918	0.184727	-3.65359	0.000258598	0.00276362	2.55852	27	24011182	24021835	10653								SUSD5	sushi domain containing 5 [Source:HGNC Symbol;Acc:HGNC:29061]		sushi domain containing 5 [Source:ZFIN;Acc:ZDB-GENE-120215-196]	susd5	sushi domain containing 5 [Source:ZFIN;Acc:ZDB-GENE-120215-196]	SUSD5	sushi domain containing 5
5274	ENSSSAG00000045631	623.27	-0.672963	0.107042	-6.28689	3.23884e-10	1.48811e-08	7.82736	15	1437395	1745797	308402	TJP2		tight junction protein 2 [Source:HGNC Symbol;Acc:HGNC:11828]	TJP2	tight junction protein 2 [Source:HGNC Symbol;Acc:HGNC:11828]	tjp2b	tight junction protein 2b (zona occludens 2) [Source:ZFIN;Acc:ZDB-GENE-040718-58]	TJP2	tight junction protein 2 [Source:HGNC Symbol;Acc:HGNC:11828]		tight junction protein 2b (zona occludens 2) [Source:ZFIN;Acc:ZDB-GENE-040718-58]	tjp2b	tight junction protein 2b (zona occludens 2) [Source:ZFIN;Acc:ZDB-GENE-040718-58]	TJP2	tight junction protein 2
5273	ENSSSAG00000001980	988.399	-0.671904	0.124164	-5.41143	6.25241e-08	1.90086e-06	5.72105	5	17738022	17744512	6490	pola2		polymerase (DNA directed), alpha 2 [Source:NCBI gene (formerly Entrezgene);Acc:100195123]	pola2	polymerase (DNA directed), alpha 2 [Source:NCBI gene (formerly Entrezgene);Acc:100195123]	pola2	polymerase (DNA directed), alpha 2 [Source:ZFIN;Acc:ZDB-GENE-030131-778]	POLA2	DNA polymerase alpha 2, accessory subunit [Source:HGNC Symbol;Acc:HGNC:30073]	pola2	polymerase (DNA directed), alpha 2 [Source:ZFIN;Acc:ZDB-GENE-030131-778]	pola2	polymerase (DNA directed), alpha 2 [Source:ZFIN;Acc:ZDB-GENE-030131-778]	POLA2	DNA polymerase alpha 2, accessory subunit
5272	ENSSSAG00000082178	253.853	-0.671183	0.140794	-4.76713	1.86866e-06	3.95395e-05	4.40297	20	92437354	92500785	63431						zgc:153184	zgc:153184 [Source:ZFIN;Acc:ZDB-GENE-060825-136]	RCSD1	RCSD domain containing 1 [Source:HGNC Symbol;Acc:HGNC:28310]		zgc:153184 [Source:ZFIN;Acc:ZDB-GENE-060825-136]	zgc:153184	zgc:153184 [Source:ZFIN;Acc:ZDB-GENE-060825-136]	RCSD1	RCSD domain containing 1
5271	ENSSSAG00000080132	102.818	-0.670056	0.151819	-4.41352	1.01704e-05	0.000173186	3.76149	18	20734457	20770880	36423	MGMT		O-6-methylguanine-DNA methyltransferase [Source:HGNC Symbol;Acc:HGNC:7059]	MGMT	O-6-methylguanine-DNA methyltransferase [Source:HGNC Symbol;Acc:HGNC:7059]	mgmt	O-6-methylguanine-DNA methyltransferase [Source:ZFIN;Acc:ZDB-GENE-120614-1]	MGMT	O-6-methylguanine-DNA methyltransferase [Source:HGNC Symbol;Acc:HGNC:7059]	MGMT	O-6-methylguanine-DNA methyltransferase [Source:ZFIN;Acc:ZDB-GENE-120614-1]	mgmt	O-6-methylguanine-DNA methyltransferase [Source:ZFIN;Acc:ZDB-GENE-120614-1]	MGMT	O-6-methylguanine-DNA methyltransferase
5270	ENSSSAG00000042368	273.471	-0.669976	0.160414	-4.17655	2.9596e-05	0.000435166	3.36135	3	81336076	81357685	21609	atad5a		ATPase family AAA domain containing 5a [Source:ZFIN;Acc:ZDB-GENE-070912-20]		ATPase family AAA domain containing 5a [Source:ZFIN;Acc:ZDB-GENE-070912-20]			ATAD5	ATPase family AAA domain containing 5 [Source:HGNC Symbol;Acc:HGNC:25752]	atad5a	ATPase family AAA domain containing 5a [Source:ZFIN;Acc:ZDB-GENE-070912-20]	atad5a	ATPase family AAA domain containing 5a [Source:ZFIN;Acc:ZDB-GENE-070912-20]	ATAD5	ATPase family AAA domain containing 5
5269	ENSSSAG00000043752	70.2898	-0.669961	0.147054	-4.55588	5.21663e-06	9.75452e-05	4.01079	24	16707766	16779983	72217											EMI domain containing 1 [Source:ZFIN;Acc:ZDB-GENE-070705-40]	emid1	EMI domain containing 1 [Source:ZFIN;Acc:ZDB-GENE-070705-40]	EMID1	EMI domain containing 1
5268	ENSSSAG00000079616	125.794	-0.669121	0.164202	-4.07499	4.6016e-05	0.000639951	3.19385	10	117010277	117021354	11077	NET1		neuroepithelial cell transforming 1 [Source:HGNC Symbol;Acc:HGNC:14592]					NET1	neuroepithelial cell transforming 1 [Source:HGNC Symbol;Acc:HGNC:14592]		neuroepithelial cell transforming 1 [Source:ZFIN;Acc:ZDB-GENE-041121-18]	net1	neuroepithelial cell transforming 1 [Source:ZFIN;Acc:ZDB-GENE-041121-18]	NET1	neuroepithelial cell transforming 1
5267	ENSSSAG00000015319	304.312	-0.66906	0.124965	-5.35399	8.60343e-08	2.5179e-06	5.59896	11	89632909	89661645	28736	kif4		kinesin family member 4 [Source:ZFIN;Acc:ZDB-GENE-040426-1545]	kif4	kinesin family member 4 [Source:ZFIN;Acc:ZDB-GENE-040426-1545]	kif4	kinesin family member 4 [Source:ZFIN;Acc:ZDB-GENE-040426-1545]	KIF4A	kinesin family member 4A [Source:HGNC Symbol;Acc:HGNC:13339]	kif4	kinesin family member 4 [Source:ZFIN;Acc:ZDB-GENE-040426-1545]	kif4	kinesin family member 4 [Source:ZFIN;Acc:ZDB-GENE-040426-1545]	KIF4A	kinesin family member 4A
5266	ENSSSAG00000099210	97.6478	-0.668779	0.208645	-3.20535	0.00134899	0.0107743	1.96761	9	81626495	81637838	11343	atoh8		atonal bHLH transcription factor 8 [Source:NCBI gene;Acc:561606]	atoh8	atonal bHLH transcription factor 8 [Source:ZFIN;Acc:ZDB-GENE-061215-7]	atoh8	atonal bHLH transcription factor 8 [Source:NCBI gene (formerly Entrezgene);Acc:561606]	ATOH8	atonal bHLH transcription factor 8 [Source:HGNC Symbol;Acc:HGNC:24126]	atoh8	atonal bHLH transcription factor 8 [Source:NCBI gene;Acc:561606]	atoh8	atonal bHLH transcription factor 8 [Source:NCBI gene;Acc:561606]	ATOH8	atonal bHLH transcription factor 8
5265	ENSSSAG00000115808	32.3634	-0.668774	0.249865	-2.67654	0.00743857	0.0422556	1.37412	12	6349393	6358047	8654
5264	ENSSSAG00000040064	328.936	-0.667505	0.178099	-3.74795	0.000178286	0.00202188	2.69424	15	2940235	2949740	9505	dhfr		dihydrofolate reductase [Source:NCBI gene (formerly Entrezgene);Acc:100196879]	dhfr	dihydrofolate reductase [Source:NCBI gene (formerly Entrezgene);Acc:100196879]	dhfr	dihydrofolate reductase [Source:ZFIN;Acc:ZDB-GENE-010406-5]	DHFR2	dihydrofolate reductase 2 [Source:HGNC Symbol;Acc:HGNC:27309]	dhfr	dihydrofolate reductase [Source:ZFIN;Acc:ZDB-GENE-010406-5]	dhfr	dihydrofolate reductase [Source:ZFIN;Acc:ZDB-GENE-010406-5]	DHFR	dihydrofolate reductase
5263	ENSSSAG00000004186	221.515	-0.666755	0.160627	-4.15094	3.31111e-05	0.000479695	3.31903	1	24414564	24421984	7420	RBBP4		RB binding protein 4, chromatin remodeling factor [Source:HGNC Symbol;Acc:HGNC:9887]	RBBP4	RB binding protein 4, chromatin remodeling factor [Source:HGNC Symbol;Acc:HGNC:9887]	rbbp4	retinoblastoma binding protein 4 [Source:ZFIN;Acc:ZDB-GENE-030131-445]	RBBP4	RB binding protein 4, chromatin remodeling factor [Source:HGNC Symbol;Acc:HGNC:9887]	RBBP4	RB binding protein 4, chromatin remodeling factor [Source:HGNC Symbol;Acc:HGNC:9887]	CR450764.7		RBBP4	RB binding protein 4, chromatin remodeling factor
5262	ENSSSAG00000031095	41.5656	-0.664837	0.185782	-3.57858	0.000345466	0.00349916	2.45604	21	694490	779835	85345	irg1		aconitate decarboxylase 1 [Source:ZFIN;Acc:ZDB-GENE-081104-428]	acod1	aconitate decarboxylase 1 [Source:HGNC Symbol;Acc:HGNC:33904]	acod1	aconitate decarboxylase 1 [Source:ZFIN;Acc:ZDB-GENE-081104-428]	ACOD1	aconitate decarboxylase 1 [Source:HGNC Symbol;Acc:HGNC:33904]	irg1	aconitate decarboxylase 1 [Source:ZFIN;Acc:ZDB-GENE-081104-428]	acod1	aconitate decarboxylase 1 [Source:ZFIN;Acc:ZDB-GENE-081104-428]	ACOD1	aconitate decarboxylase 1
5261	ENSSSAG00000081232	648.391	-0.664753	0.132089	-5.03263	4.83787e-07	1.18158e-05	4.92754	22	33960564	33976413	15849	CDK4		cyclin dependent kinase 4 [Source:HGNC Symbol;Acc:HGNC:1773]	CDK4	cyclin dependent kinase 4 [Source:HGNC Symbol;Acc:HGNC:1773]	cdk4	cyclin dependent kinase 4 [Source:ZFIN;Acc:ZDB-GENE-060929-974]	CDK4	cyclin dependent kinase 4 [Source:HGNC Symbol;Acc:HGNC:1773]	CDK4	cyclin-dependent kinase 4 [Source:ZFIN;Acc:ZDB-GENE-060929-974]	cdk4	cyclin-dependent kinase 4 [Source:ZFIN;Acc:ZDB-GENE-060929-974]	CDK4	cyclin dependent kinase 4
5260	ENSSSAG00000049725	40.7373	-0.664573	0.2182	-3.04571	0.00232133	0.0166469	1.77867	14	65332763	65339956	7193											LIM homeobox 2a [Source:ZFIN;Acc:ZDB-GENE-091118-109]	lhx2a	LIM homeobox 2a [Source:ZFIN;Acc:ZDB-GENE-091118-109]	LHX9	LIM homeobox 9
5259	ENSSSAG00000015367	25.014	-0.664414	0.239155	-2.77818	0.00546644	0.0332249	1.47854	24	13804231	13900420	96189						ssbp2a	single stranded DNA binding protein 2a [Source:ZFIN;Acc:ZDB-GENE-060531-14]	SSBP2	single stranded DNA binding protein 2 [Source:HGNC Symbol;Acc:HGNC:15831]		single-stranded DNA binding protein 2 [Source:ZFIN;Acc:ZDB-GENE-090312-197]	ssbp2	single-stranded DNA binding protein 2 [Source:ZFIN;Acc:ZDB-GENE-090312-197]	SSBP2	single stranded DNA binding protein 2
5258	ENSSSAG00000121041	231.298	-0.664242	0.0939405	-7.07088	1.53955e-12	9.94492e-11	10.0024	6	82087081	82144361	57280	extl3		exostosin-like glycosyltransferase 3 [Source:ZFIN;Acc:ZDB-GENE-041124-2]	extl3	exostosin-like glycosyltransferase 3 [Source:ZFIN;Acc:ZDB-GENE-041124-2]	extl3	exostosin-like glycosyltransferase 3 [Source:ZFIN;Acc:ZDB-GENE-041124-2]	EXTL3	exostosin like glycosyltransferase 3 [Source:HGNC Symbol;Acc:HGNC:3518]	extl3	exostosin-like glycosyltransferase 3 [Source:ZFIN;Acc:ZDB-GENE-041124-2]	extl3	exostosin-like glycosyltransferase 3 [Source:ZFIN;Acc:ZDB-GENE-041124-2]	EXTL3	exostosin like glycosyltransferase 3
5257	ENSSSAG00000003726	248.832	-0.664205	0.159925	-4.15323	3.27809e-05	0.000475814	3.32256	5	86543723	86557978	14255	ATAD2		ATPase family AAA domain containing 2 [Source:HGNC Symbol;Acc:HGNC:30123]	ATAD2	ATPase family AAA domain containing 2 [Source:HGNC Symbol;Acc:HGNC:30123]	ATAD2	ATPase family AAA domain containing 2 [Source:HGNC Symbol;Acc:HGNC:30123]	ATAD2	ATPase family AAA domain containing 2 [Source:HGNC Symbol;Acc:HGNC:30123]	ATAD2	ATPase family AAA domain containing 2 [Source:ZFIN;Acc:ZDB-GENE-030131-7003]	atad2	ATPase family AAA domain containing 2 [Source:ZFIN;Acc:ZDB-GENE-030131-7003]	ATAD2	ATPase family AAA domain containing 2
5256	ENSSSAG00000066912	179.74	-0.66347	0.184843	-3.58937	0.000331476	0.0033771	2.47146	1	80705303	80731406	26103	dna2							DNA2	DNA replication helicase/nuclease 2 [Source:HGNC Symbol;Acc:HGNC:2939]	dna2	DNA replication helicase/nuclease 2 [Source:NCBI gene;Acc:559535]	BX890597.2	DNA replication helicase/nuclease 2 [Source:NCBI gene;Acc:559535]	DNA2	DNA replication helicase/nuclease 2
5255	ENSSSAG00000040980	109.154	-0.661679	0.116791	-5.66549	1.46601e-08	5.0613e-07	6.29574	18	59026232	59036451	10219						haus6	HAUS augmin-like complex, subunit 6 [Source:ZFIN;Acc:ZDB-GENE-030131-5517]	HAUS6	HAUS augmin like complex subunit 6 [Source:HGNC Symbol;Acc:HGNC:25948]		HAUS augmin-like complex, subunit 6 [Source:NCBI gene;Acc:558814]	haus6	HAUS augmin-like complex, subunit 6 [Source:NCBI gene;Acc:558814]	HAUS6	HAUS augmin like complex subunit 6
5254	ENSSSAG00000043668	86.1724	-0.661554	0.199679	-3.31309	0.000922699	0.00788371	2.10327	12	55177667	55328374	150707	nfasc		neurofascin homolog (chicken) a [Source:ZFIN;Acc:ZDB-GENE-080229-6]	nfasca	neurofascin homolog (chicken) a [Source:ZFIN;Acc:ZDB-GENE-080229-6]	nfasca	neurofascin homolog (chicken) a [Source:ZFIN;Acc:ZDB-GENE-080229-6]	NFASC	neurofascin [Source:HGNC Symbol;Acc:HGNC:29866]	nfasc	neurofascin homolog (chicken) a [Source:ZFIN;Acc:ZDB-GENE-080229-6]	nfasca	neurofascin homolog (chicken) a [Source:ZFIN;Acc:ZDB-GENE-080229-6]	NFASC	neurofascin
5253	ENSSSAG00000007106	129.873	-0.661259	0.132188	-5.00242	5.66156e-07	1.36207e-05	4.8658	1	24743228	24820120	76892	pak6a		p21 protein (Cdc42/Rac)-activated kinase 6a [Source:ZFIN;Acc:ZDB-GENE-130410-1]	PAK6	p21 (RAC1) activated kinase 6 [Source:HGNC Symbol;Acc:HGNC:16061]	PAK6	p21 (RAC1) activated kinase 6 [Source:HGNC Symbol;Acc:HGNC:16061]	PAK6	p21 (RAC1) activated kinase 6 [Source:HGNC Symbol;Acc:HGNC:16061]	pak6a	p21 protein (Cdc42/Rac)-activated kinase 6a [Source:ZFIN;Acc:ZDB-GENE-130410-1]	pak6a	p21 protein (Cdc42/Rac)-activated kinase 6a [Source:ZFIN;Acc:ZDB-GENE-130410-1]	PAK6	p21 (RAC1) activated kinase 6
5252	ENSSSAG00000084797	34.2405	-0.661126	0.217109	-3.04514	0.00232574	0.0166535	1.77849	10	113563786	113616556	52770	lrriq1		leucine-rich repeats and IQ motif containing 1 [Source:ZFIN;Acc:ZDB-GENE-050419-235]		leucine-rich repeats and IQ motif containing 1 [Source:ZFIN;Acc:ZDB-GENE-050419-235]					lrriq1	leucine-rich repeats and IQ motif containing 1 [Source:ZFIN;Acc:ZDB-GENE-050419-235]	lrriq1	leucine-rich repeats and IQ motif containing 1 [Source:ZFIN;Acc:ZDB-GENE-050419-235]	LRRIQ1	leucine rich repeats and IQ motif containing 1
5251	ENSSSAG00000079189	129.079	-0.660672	0.127946	-5.16367	2.42159e-07	6.37838e-06	5.19529	6	57649949	57661858	11909								BUB1	BUB1 mitotic checkpoint serine/threonine kinase [Source:HGNC Symbol;Acc:HGNC:1148]		BUB1 mitotic checkpoint serine/threonine kinase [Source:ZFIN;Acc:ZDB-GENE-081104-75]	bub1	BUB1 mitotic checkpoint serine/threonine kinase [Source:ZFIN;Acc:ZDB-GENE-081104-75]	BUB1	BUB1 mitotic checkpoint serine/threonine kinase
5250	ENSSSAG00000051948	168.741	-0.660394	0.125073	-5.28008	1.29131e-07	3.64645e-06	5.43813	26	35002725	35020412	17687	prc1b		protein regulator of cytokinesis 1b [Source:ZFIN;Acc:ZDB-GENE-040426-777]	prc1b	protein regulator of cytokinesis 1b [Source:ZFIN;Acc:ZDB-GENE-040426-777]	prc1b	protein regulator of cytokinesis 1b [Source:ZFIN;Acc:ZDB-GENE-040426-777]	PRC1	protein regulator of cytokinesis 1 [Source:HGNC Symbol;Acc:HGNC:9341]	prc1b	protein regulator of cytokinesis 1b [Source:ZFIN;Acc:ZDB-GENE-040426-777]	prc1b	protein regulator of cytokinesis 1b [Source:ZFIN;Acc:ZDB-GENE-040426-777]	PRC1	protein regulator of cytokinesis 1
5249	ENSSSAG00000070777	604.571	-0.660292	0.163519	-4.03802	5.39053e-05	0.000732335	3.13529	3	32455508	32470937	15429	mcm4		minichromosome maintenance complex component 4 [Source:NCBI gene (formerly Entrezgene);Acc:100380456]	mcm4	minichromosome maintenance complex component 4 [Source:NCBI gene (formerly Entrezgene);Acc:100380456]	mcm4	minichromosome maintenance complex component 4 [Source:ZFIN;Acc:ZDB-GENE-030131-9544]	MCM4	minichromosome maintenance complex component 4 [Source:HGNC Symbol;Acc:HGNC:6947]	mcm4	minichromosome maintenance complex component 4 [Source:ZFIN;Acc:ZDB-GENE-030131-9544]	mcm4	minichromosome maintenance complex component 4 [Source:ZFIN;Acc:ZDB-GENE-030131-9544]	MCM4	minichromosome maintenance complex component 4
5248	ENSSSAG00000063060	963.294	-0.660231	0.0935727	-7.0558	1.71607e-12	1.09235e-10	9.96164	12	61347086	61404115	57029				timeless		timeless	timeless circadian clock [Source:ZFIN;Acc:ZDB-GENE-030131-8978]	TIMELESS	timeless circadian regulator [Source:HGNC Symbol;Acc:HGNC:11813]		timeless circadian clock [Source:ZFIN;Acc:ZDB-GENE-030131-8978]	timeless	timeless circadian clock [Source:ZFIN;Acc:ZDB-GENE-030131-8978]	TIMELESS	timeless circadian regulator
5247	ENSSSAG00000048075	305.006	-0.659899	0.0975736	-6.76309	1.35083e-11	7.72908e-10	9.11187	29	28401918	28419088	17170	ezh2		enhancer of zeste 2 polycomb repressive complex 2 subunit [Source:NCBI gene;Acc:768133]	ezh2	enhancer of zeste 2 polycomb repressive complex 2 subunit [Source:ZFIN;Acc:ZDB-GENE-041111-259]	ezh2	enhancer of zeste 2 polycomb repressive complex 2 subunit [Source:ZFIN;Acc:ZDB-GENE-041111-259]	EZH2	enhancer of zeste 2 polycomb repressive complex 2 subunit [Source:HGNC Symbol;Acc:HGNC:3527]	ezh2	enhancer of zeste 2 polycomb repressive complex 2 subunit [Source:NCBI gene;Acc:768133]	ezh2	enhancer of zeste 2 polycomb repressive complex 2 subunit [Source:NCBI gene;Acc:768133]	EZH2	enhancer of zeste 2 polycomb repressive complex 2 subunit
5246	ENSSSAG00000007341	54.9558	-0.659719	0.201185	-3.27917	0.00104114	0.00869157	2.0609	2	21584891	21696495	111604	rasip1		Ras interacting protein 1 [Source:ZFIN;Acc:ZDB-GENE-120403-3]	rasip1	Ras interacting protein 1 [Source:ZFIN;Acc:ZDB-GENE-120403-3]	rasip1	Ras interacting protein 1 [Source:ZFIN;Acc:ZDB-GENE-120403-3]	RASIP1	Ras interacting protein 1 [Source:HGNC Symbol;Acc:HGNC:24716]	rasip1	Ras interacting protein 1 [Source:ZFIN;Acc:ZDB-GENE-120403-3]	rasip1	Ras interacting protein 1 [Source:ZFIN;Acc:ZDB-GENE-120403-3]	RASIP1	Ras interacting protein 1
5245	ENSSSAG00000111092	36.5758	-0.659671	0.238174	-2.7697	0.00561082	0.0338599	1.47031	1	63902430	63904667	2237
5244	ENSSSAG00000051852	32.0667	-0.659361	0.218084	-3.02342	0.00249931	0.017636	1.7536	18	22888869	22894857	5988	DNAJC9		DnaJ heat shock protein family (Hsp40) member C9 [Source:HGNC Symbol;Acc:HGNC:19123]	DNAJC9	DnaJ heat shock protein family (Hsp40) member C9 [Source:HGNC Symbol;Acc:HGNC:19123]			DNAJC9	DnaJ heat shock protein family (Hsp40) member C9 [Source:HGNC Symbol;Acc:HGNC:19123]	DNAJC9	DnaJ (Hsp40) homolog, subfamily C, member 9 [Source:ZFIN;Acc:ZDB-GENE-040718-130]	dnajc9	DnaJ (Hsp40) homolog, subfamily C, member 9 [Source:ZFIN;Acc:ZDB-GENE-040718-130]	DNAJC9	DnaJ heat shock protein family (Hsp40) member C9
5243	ENSSSAG00000071032	60.4683	-0.658499	0.153037	-4.30288	1.6859e-05	0.00026759	3.57253	13	108352530	108417690	65160											cingulin-like 1 [Source:ZFIN;Acc:ZDB-GENE-071009-2]	cgnl1	cingulin-like 1 [Source:ZFIN;Acc:ZDB-GENE-071009-2]	CGN	cingulin
5242	ENSSSAG00000045336	149.36	-0.658364	0.232761	-2.8285	0.00467674	0.0293898	1.5318	15	42887705	42891555	3850	rad51		RAD51 recombinase [Source:NCBI gene (formerly Entrezgene);Acc:100195526]	rad51	RAD51 recombinase [Source:NCBI gene (formerly Entrezgene);Acc:100195526]	rad51	RAD51 recombinase [Source:ZFIN;Acc:ZDB-GENE-040426-2286]	RAD51	RAD51 recombinase [Source:HGNC Symbol;Acc:HGNC:9817]	rad51	RAD51 recombinase [Source:ZFIN;Acc:ZDB-GENE-040426-2286]	rad51	RAD51 recombinase [Source:ZFIN;Acc:ZDB-GENE-040426-2286]	RAD51	RAD51 recombinase
5241	ENSSSAG00000004077	554.746	-0.657994	0.129446	-5.08316	3.71213e-07	9.31967e-06	5.0306	5	26377539	26382314	4775	ccna2		cyclin A2 [Source:NCBI gene (formerly Entrezgene);Acc:100195170]	ccna2	cyclin A2 [Source:NCBI gene (formerly Entrezgene);Acc:100195170]	ccna2	cyclin A2 [Source:ZFIN;Acc:ZDB-GENE-020418-1]	CCNA2	cyclin A2 [Source:HGNC Symbol;Acc:HGNC:1578]	ccna2	cyclin A2 [Source:ZFIN;Acc:ZDB-GENE-020418-1]	ccna2	cyclin A2 [Source:ZFIN;Acc:ZDB-GENE-020418-1]	CCNA2	cyclin A2
5240	ENSSSAG00000062151	28.4755	-0.657215	0.251457	-2.61362	0.00895874	0.0488795	1.31087	16	37715200	37797112	81912	tmem117		transmembrane protein 117 [Source:HGNC Symbol;Acc:HGNC:25308]	TMEM117	transmembrane protein 117 [Source:HGNC Symbol;Acc:HGNC:25308]	TMEM117	transmembrane protein 117 [Source:HGNC Symbol;Acc:HGNC:25308]	TMEM117	transmembrane protein 117 [Source:HGNC Symbol;Acc:HGNC:25308]
5239	ENSSSAG00000066044	240.508	-0.657143	0.178261	-3.68641	0.000227442	0.00247912	2.6057	24	14482199	14484206	2007	f2rl2		coagulation factor II (thrombin) receptor-like 2 [Source:ZFIN;Acc:ZDB-GENE-110127-4]		coagulation factor II thrombin receptor like 2 [Source:HGNC Symbol;Acc:HGNC:3539]	F2RL2	coagulation factor II thrombin receptor like 2 [Source:HGNC Symbol;Acc:HGNC:3539]	F2RL2	coagulation factor II thrombin receptor like 2 [Source:HGNC Symbol;Acc:HGNC:3539]	f2rl2	coagulation factor II (thrombin) receptor-like 2 [Source:ZFIN;Acc:ZDB-GENE-110127-4]	f2rl2	coagulation factor II (thrombin) receptor-like 2 [Source:ZFIN;Acc:ZDB-GENE-110127-4]	F2RL2	coagulation factor II thrombin receptor like 2
5238	ENSSSAG00000063941	120.402	-0.657	0.183587	-3.57869	0.000345316	0.00349916	2.45604	9	37989138	38146343	157205	plekhh1		pleckstrin homology domain containing, family H (with MyTH4 domain) member 1 [Source:NCBI gene;Acc:565914]	plekhh1	pleckstrin homology domain containing, family H (with MyTH4 domain) member 1 [Source:NCBI gene (formerly Entrezgene);Acc:565914]	plekhh1	pleckstrin homology domain containing, family H (with MyTH4 domain) member 1 [Source:ZFIN;Acc:ZDB-GENE-061219-1]	PLEKHH1	pleckstrin homology, MyTH4 and FERM domain containing H1 [Source:HGNC Symbol;Acc:HGNC:17733]	plekhh1	pleckstrin homology domain containing, family H (with MyTH4 domain) member 1 [Source:NCBI gene;Acc:565914]	plekhh1	pleckstrin homology domain containing, family H (with MyTH4 domain) member 1 [Source:NCBI gene;Acc:565914]	PLEKHH1	pleckstrin homology, MyTH4 and FERM domain containing H1
5237	ENSSSAG00000006452	396.434	-0.655863	0.0823613	-7.96324	1.67594e-15	1.59522e-13	12.7972	15	95809652	95863815	54163						smc1al	structural maintenance of chromosomes 1A, like [Source:ZFIN;Acc:ZDB-GENE-040426-57]	SMC1A	structural maintenance of chromosomes 1A [Source:HGNC Symbol;Acc:HGNC:11111]		structural maintenance of chromosomes 1A [Source:ZFIN;Acc:ZDB-GENE-090506-9]	smc1a	structural maintenance of chromosomes 1A [Source:ZFIN;Acc:ZDB-GENE-090506-9]	SMC1A	structural maintenance of chromosomes 1A
5236	ENSSSAG00000025368	393.795	-0.655443	0.0777295	-8.43236	3.38768e-17	3.86221e-15	14.4132	17	68400549	68439841	39292	hgfa		hepatocyte growth factor a [Source:ZFIN;Acc:ZDB-GENE-041014-2]	hgfa	hepatocyte growth factor a [Source:ZFIN;Acc:ZDB-GENE-041014-2]	hgfa	hepatocyte growth factor a [Source:ZFIN;Acc:ZDB-GENE-041014-2]	HGF	hepatocyte growth factor [Source:HGNC Symbol;Acc:HGNC:4893]
5235	ENSSSAG00000105344	77.0598	-0.654572	0.149853	-4.36811	1.25326e-05	0.000207499	3.68298	12	22863707	22882681	18974								HMGXB4	HMG-box containing 4 [Source:HGNC Symbol;Acc:HGNC:5003]		HMG box domain containing 4a [Source:ZFIN;Acc:ZDB-GENE-070912-675]	hmgxb4a	HMG box domain containing 4a [Source:ZFIN;Acc:ZDB-GENE-070912-675]	HMGXB4	HMG-box containing 4
5234	ENSSSAG00000070961	27.7888	-0.654507	0.23004	-2.84518	0.00443863	0.0281482	1.55055	10	82440543	82509931	69388	enc2		ectodermal-neural cortex 2 [Source:ZFIN;Acc:ZDB-GENE-131014-1]	KLHL25	kelch like family member 25 [Source:HGNC Symbol;Acc:HGNC:25732]	KLHL25	kelch like family member 25 [Source:HGNC Symbol;Acc:HGNC:25732]	KLHL25	kelch like family member 25 [Source:HGNC Symbol;Acc:HGNC:25732]	enc2	ectodermal-neural cortex 2 [Source:ZFIN;Acc:ZDB-GENE-131014-1]	enc2	ectodermal-neural cortex 2 [Source:ZFIN;Acc:ZDB-GENE-131014-1]	KLHL25	kelch like family member 25
5233	ENSSSAG00000104737	814.126	-0.653997	0.237118	-2.75811	0.00581374	0.034871	1.45754	4	61407547	61492476	84929								CRYBG3	crystallin beta-gamma domain containing 3 [Source:HGNC Symbol;Acc:HGNC:34427]		crystallin beta-gamma domain containing 1a [Source:ZFIN;Acc:ZDB-GENE-041008-100]	crybg1a	crystallin beta-gamma domain containing 1a [Source:ZFIN;Acc:ZDB-GENE-041008-100]	CRYBG3	crystallin beta-gamma domain containing 3
5232	ENSSSAG00000046332	487.814	-0.653892	0.107471	-6.08437	1.16953e-09	4.87499e-08	7.31203	6	20683873	20712269	28396	atad5a		ATPase family AAA domain containing 5a [Source:ZFIN;Acc:ZDB-GENE-070912-20]		ATPase family AAA domain containing 5a [Source:ZFIN;Acc:ZDB-GENE-070912-20]			ATAD5	ATPase family AAA domain containing 5 [Source:HGNC Symbol;Acc:HGNC:25752]	atad5a	ATPase family AAA domain containing 5a [Source:ZFIN;Acc:ZDB-GENE-070912-20]	atad5a	ATPase family AAA domain containing 5a [Source:ZFIN;Acc:ZDB-GENE-070912-20]	ATAD5	ATPase family AAA domain containing 5
5231	ENSSSAG00000115507	92.543	-0.652967	0.182467	-3.57854	0.000345518	0.00349916	2.45604	1	131048416	131051199	2783												CABZ01027551.1
5230	ENSSSAG00000004979	114.22	-0.65292	0.159112	-4.10354	4.06877e-05	0.000576075	3.23952	10	104746262	104933674	187412	srgap1a		SLIT-ROBO Rho GTPase activating protein 1a [Source:ZFIN;Acc:ZDB-GENE-050420-284]		SLIT-ROBO Rho GTPase activating protein 1a [Source:ZFIN;Acc:ZDB-GENE-050420-284]	SRGAP1	SLIT-ROBO Rho GTPase activating protein 1 [Source:HGNC Symbol;Acc:HGNC:17382]	SRGAP1	SLIT-ROBO Rho GTPase activating protein 1 [Source:HGNC Symbol;Acc:HGNC:17382]	srgap1a	SLIT-ROBO Rho GTPase activating protein 1a [Source:ZFIN;Acc:ZDB-GENE-050420-284]	srgap1a	SLIT-ROBO Rho GTPase activating protein 1a [Source:ZFIN;Acc:ZDB-GENE-050420-284]	SRGAP1	SLIT-ROBO Rho GTPase activating protein 1
5229	ENSSSAG00000119965	1713.67	-0.652096	0.103284	-6.31361	2.72596e-10	1.2794e-08	7.89299	9	47215600	47256465	40865											opa interacting protein 5 [Source:ZFIN;Acc:ZDB-GENE-090313-328]	oip5	opa interacting protein 5 [Source:ZFIN;Acc:ZDB-GENE-090313-328]
5228	ENSSSAG00000077337	420.315	-0.651551	0.102144	-6.37874	1.78549e-10	8.55077e-09	8.06799	27	10386765	10391729	4964											kinesin family member C1 [Source:ZFIN;Acc:ZDB-GENE-000208-21]	kifc1	kinesin family member C1 [Source:ZFIN;Acc:ZDB-GENE-000208-21]	KIFC1	kinesin family member C1
5227	ENSSSAG00000056522	107.291	-0.651455	0.161229	-4.04056	5.33243e-05	0.00072541	3.13942	1	102882146	102969238	87092											mitogen-activated protein kinase kinase kinase 4 [Source:ZFIN;Acc:ZDB-GENE-990603-4]	map3k4	mitogen-activated protein kinase kinase kinase 4 [Source:ZFIN;Acc:ZDB-GENE-990603-4]	MAP3K4	mitogen-activated protein kinase kinase kinase 4
5226	ENSSSAG00000080391	59.2065	-0.65087	0.206033	-3.15905	0.00158285	0.0122375	1.91231	12	53024174	53272344	248170						CACNA2D3	calcium voltage-gated channel auxiliary subunit alpha2delta 3 [Source:HGNC Symbol;Acc:HGNC:15460]	CACNA2D3	calcium voltage-gated channel auxiliary subunit alpha2delta 3 [Source:HGNC Symbol;Acc:HGNC:15460]		calcium channel, voltage dependent, alpha2/delta subunit 3 [Source:ZFIN;Acc:ZDB-GENE-030616-133]	cacna2d3	calcium channel, voltage dependent, alpha2/delta subunit 3 [Source:ZFIN;Acc:ZDB-GENE-030616-133]	CACNA2D3	calcium voltage-gated channel auxiliary subunit alpha2delta 3
5225	ENSSSAG00000078816	102.031	-0.650197	0.161622	-4.02296	5.74707e-05	0.000771851	3.11247	27	10977222	10985093	7871				CENPA		selenoh	selenoprotein H [Source:ZFIN;Acc:ZDB-GENE-030411-2]	CENPA	centromere protein A [Source:HGNC Symbol;Acc:HGNC:1851]		selenoprotein H [Source:ZFIN;Acc:ZDB-GENE-030411-2]	selenoh	selenoprotein H [Source:ZFIN;Acc:ZDB-GENE-030411-2]	H3C13	H3 clustered histone 13
5224	ENSSSAG00000041039	277.275	-0.649638	0.136829	-4.74782	2.05617e-06	4.29715e-05	4.36682	3	88912078	88991465	79387	pold1		polymerase (DNA directed), delta 1, catalytic subunit [Source:NCBI gene (formerly Entrezgene);Acc:100380397]	pold1	polymerase (DNA directed), delta 1, catalytic subunit [Source:NCBI gene (formerly Entrezgene);Acc:100380397]	pold1	polymerase (DNA directed), delta 1, catalytic subunit [Source:ZFIN;Acc:ZDB-GENE-060429-1]	POLD1	DNA polymerase delta 1, catalytic subunit [Source:HGNC Symbol;Acc:HGNC:9175]	pold1	polymerase (DNA directed), delta 1, catalytic subunit [Source:ZFIN;Acc:ZDB-GENE-060429-1]	pold1	polymerase (DNA directed), delta 1, catalytic subunit [Source:ZFIN;Acc:ZDB-GENE-060429-1]	POLD1	DNA polymerase delta 1, catalytic subunit
5223	ENSSSAG00000106751	28.1467	-0.649484	0.232562	-2.79273	0.00522648	0.032092	1.4936	8	9421531	9424370	2839
5222	ENSSSAG00000098898	1499.62	-0.649234	0.139019	-4.6701	3.01054e-06	6.00645e-05	4.22138	15	37744054	37752031	7977	CXA1		connexin 43 [Source:NCBI gene;Acc:30236]	gja1b	gap junction protein alpha 1b [Source:ZFIN;Acc:ZDB-GENE-991105-4]	gja1b	gap junction protein alpha 1b [Source:ZFIN;Acc:ZDB-GENE-991105-4]	GJA1	gap junction protein alpha 1 [Source:HGNC Symbol;Acc:HGNC:4274]	CXA1	connexin 43 [Source:NCBI gene;Acc:30236]	cx43	connexin 43 [Source:NCBI gene;Acc:30236]	GJA1	gap junction protein alpha 1
5221	ENSSSAG00000071778	171.411	-0.649143	0.123306	-5.26448	1.40589e-07	3.93366e-06	5.4052	19	8275196	8285313	10117	ezh2		enhancer of zeste 2 polycomb repressive complex 2 subunit [Source:NCBI gene;Acc:768133]	ezh2	enhancer of zeste 2 polycomb repressive complex 2 subunit [Source:ZFIN;Acc:ZDB-GENE-041111-259]	ezh2	enhancer of zeste 2 polycomb repressive complex 2 subunit [Source:ZFIN;Acc:ZDB-GENE-041111-259]	EZH2	enhancer of zeste 2 polycomb repressive complex 2 subunit [Source:HGNC Symbol;Acc:HGNC:3527]	ezh2	enhancer of zeste 2 polycomb repressive complex 2 subunit [Source:NCBI gene;Acc:768133]	ezh2	enhancer of zeste 2 polycomb repressive complex 2 subunit [Source:NCBI gene;Acc:768133]	EZH2	enhancer of zeste 2 polycomb repressive complex 2 subunit
5220	ENSSSAG00000005651	374.125	-0.647231	0.185965	-3.4804	0.000500675	0.00476116	2.32229	12	14073736	14083871	10135	AS1LA		anti-silencing function 1Bb histone chaperone [Source:NCBI gene;Acc:792029]	asf1bb	anti-silencing function 1Bb histone chaperone [Source:ZFIN;Acc:ZDB-GENE-040426-2594]	asf1bb	anti-silencing function 1Bb histone chaperone [Source:NCBI gene (formerly Entrezgene);Acc:792029]	ASF1B	anti-silencing function 1B histone chaperone [Source:HGNC Symbol;Acc:HGNC:20996]	AS1LA	anti-silencing function 1Bb histone chaperone [Source:NCBI gene;Acc:792029]	asf1bb	anti-silencing function 1Bb histone chaperone [Source:NCBI gene;Acc:792029]	ASF1A	anti-silencing function 1A histone chaperone
5219	ENSSSAG00000074338	26.4766	-0.647206	0.232819	-2.77987	0.00543812	0.0331055	1.4801	1	61384300	61439318	55018	ccdc85a		coiled-coil domain containing 85A [Source:ZFIN;Acc:ZDB-GENE-080220-55]	ccdc85a	coiled-coil domain containing 85A [Source:ZFIN;Acc:ZDB-GENE-080220-55]	ccdc85a	coiled-coil domain containing 85A [Source:ZFIN;Acc:ZDB-GENE-080220-55]	CCDC85A	coiled-coil domain containing 85A [Source:HGNC Symbol;Acc:HGNC:29400]
5218	ENSSSAG00000090570	505.393	-0.647047	0.134536	-4.80945	1.51342e-06	3.27952e-05	4.48419	22	60417844	60419353	1509
5217	ENSSSAG00000007777	100.985	-0.646653	0.165393	-3.90979	9.23755e-05	0.00115911	2.93587	11	110592409	110634905	42496				chek1		chek1	checkpoint kinase 1 [Source:ZFIN;Acc:ZDB-GENE-040426-896]	CHEK1	checkpoint kinase 1 [Source:HGNC Symbol;Acc:HGNC:1925]		checkpoint kinase 1 [Source:ZFIN;Acc:ZDB-GENE-040426-896]	chek1	checkpoint kinase 1 [Source:ZFIN;Acc:ZDB-GENE-040426-896]	CHEK1	checkpoint kinase 1
5216	ENSSSAG00000015313	65.6897	-0.645958	0.160185	-4.03257	5.51699e-05	0.000745868	3.12734	28	1486328	1595975	109647	tbkbp1		TBK1 binding protein 1 [Source:ZFIN;Acc:ZDB-GENE-100203-1]	TBKBP1	TBK1 binding protein 1 [Source:HGNC Symbol;Acc:HGNC:30140]	TBKBP1	TBK1 binding protein 1 [Source:HGNC Symbol;Acc:HGNC:30140]	TBKBP1	TBK1 binding protein 1 [Source:HGNC Symbol;Acc:HGNC:30140]
5215	ENSSSAG00000050654	145.83	-0.645941	0.122845	-5.2582	1.45473e-07	4.05546e-06	5.39196	7	43068191	43089231	21040	CEP83		centrosomal protein 83 [Source:HGNC Symbol;Acc:HGNC:17966]	CEP83	centrosomal protein 83 [Source:HGNC Symbol;Acc:HGNC:17966]	CEP83	centrosomal protein 83 [Source:NCBI gene (formerly Entrezgene);Acc:100007472]	CEP83	centrosomal protein 83 [Source:HGNC Symbol;Acc:HGNC:17966]	CEP83	centrosomal protein 83 [Source:NCBI gene;Acc:100007472]	cep83	centrosomal protein 83 [Source:NCBI gene;Acc:100007472]	CEP83	centrosomal protein 83
5214	ENSSSAG00000052378	75.5115	-0.644233	0.161175	-3.99709	6.41261e-05	0.000847818	3.0717	11	31261828	31272982	11154						wdr76	WD repeat domain 76 [Source:ZFIN;Acc:ZDB-GENE-030131-4513]	WDR76	WD repeat domain 76 [Source:HGNC Symbol;Acc:HGNC:25773]		WD repeat domain 76 [Source:ZFIN;Acc:ZDB-GENE-030131-4513]	wdr76	WD repeat domain 76 [Source:ZFIN;Acc:ZDB-GENE-030131-4513]	WDR76	WD repeat domain 76
5213	ENSSSAG00000050791	1524.11	-0.642466	0.150273	-4.27534	1.90849e-05	0.000299804	3.52316	14	35655474	35666548	11074						mcm6	minichromosome maintenance complex component 6 [Source:ZFIN;Acc:ZDB-GENE-030909-6]	MCM6	minichromosome maintenance complex component 6 [Source:HGNC Symbol;Acc:HGNC:6949]		minichromosome maintenance complex component 6 [Source:ZFIN;Acc:ZDB-GENE-030909-6]	mcm6	minichromosome maintenance complex component 6 [Source:ZFIN;Acc:ZDB-GENE-030909-6]	MCM6	minichromosome maintenance complex component 6
5212	ENSSSAG00000080811	292.218	-0.642429	0.15582	-4.1229	3.74139e-05	0.000536435	3.27048	4	39784290	39794646	10356	KIF20A		kinesin family member 20A [Source:HGNC Symbol;Acc:HGNC:9787]	KIF20A	kinesin family member 20A [Source:HGNC Symbol;Acc:HGNC:9787]	kif20a	kinesin family member 20A [Source:ZFIN;Acc:ZDB-GENE-050522-252]	KIF20A	kinesin family member 20A [Source:HGNC Symbol;Acc:HGNC:9787]	KIF20A	kinesin family member 20A [Source:ZFIN;Acc:ZDB-GENE-050522-252]	kif20a	kinesin family member 20A [Source:ZFIN;Acc:ZDB-GENE-050522-252]	KIF20A	kinesin family member 20A
5211	ENSSSAG00000044788	340.572	-0.642203	0.143293	-4.48176	7.40307e-06	0.000131732	3.88031	4	64618130	64652630	34500	NCAPD3		non-SMC condensin II complex subunit D3 [Source:HGNC Symbol;Acc:HGNC:28952]	NCAPD3	non-SMC condensin II complex subunit D3 [Source:HGNC Symbol;Acc:HGNC:28952]	ncapd3	non-SMC condensin II complex, subunit D3 [Source:ZFIN;Acc:ZDB-GENE-040426-737]	NCAPD3	non-SMC condensin II complex subunit D3 [Source:HGNC Symbol;Acc:HGNC:28952]	NCAPD3	non-SMC condensin II complex, subunit D3 [Source:ZFIN;Acc:ZDB-GENE-040426-737]	ncapd3	non-SMC condensin II complex, subunit D3 [Source:ZFIN;Acc:ZDB-GENE-040426-737]	NCAPD3	non-SMC condensin II complex subunit D3
5210	ENSSSAG00000046678	72.6939	-0.641946	0.154875	-4.14492	3.39933e-05	0.000490614	3.30926	27	29480479	29489058	8579						sgo1	shugoshin 1 [Source:ZFIN;Acc:ZDB-GENE-070112-422]	SGO1	shugoshin 1 [Source:HGNC Symbol;Acc:HGNC:25088]		shugoshin 1 [Source:ZFIN;Acc:ZDB-GENE-070112-422]	sgo1	shugoshin 1 [Source:ZFIN;Acc:ZDB-GENE-070112-422]	SGO1	shugoshin 1
5209	ENSSSAG00000024550	222.996	-0.640804	0.142042	-4.51136	6.44145e-06	0.00011743	3.93022	27	33233846	33253583	19737								RECQL4	RecQ like helicase 4 [Source:HGNC Symbol;Acc:HGNC:9949]		RecQ helicase-like 4 [Source:ZFIN;Acc:ZDB-GENE-091112-2]	recql4	RecQ helicase-like 4 [Source:ZFIN;Acc:ZDB-GENE-091112-2]	RECQL4	RecQ like helicase 4
5208	ENSSSAG00000103226	271.488	-0.640336	0.121057	-5.28954	1.22624e-07	3.48851e-06	5.45736	CAJNNT020001066.1	73502	106724	33222	ism1					ism1	isthmin 1 [Source:ZFIN;Acc:ZDB-GENE-050523-3]	ISM1	isthmin 1 [Source:HGNC Symbol;Acc:HGNC:16213]	ism1	isthmin 1 [Source:NCBI gene;Acc:497617]	ism1	isthmin 1 [Source:NCBI gene;Acc:497617]	ISM1	isthmin 1
5207	ENSSSAG00000006907	257.433	-0.640156	0.157462	-4.06545	4.79391e-05	0.000662474	3.17883	1	69179222	69199168	19946	kif11		kinesin family member 11 [Source:ZFIN;Acc:ZDB-GENE-020426-1]	kif11	kinesin family member 11 [Source:ZFIN;Acc:ZDB-GENE-020426-1]	kif11	kinesin family member 11 [Source:ZFIN;Acc:ZDB-GENE-020426-1]	KIF11	kinesin family member 11 [Source:HGNC Symbol;Acc:HGNC:6388]	kif11	kinesin family member 11 [Source:ZFIN;Acc:ZDB-GENE-020426-1]	kif11	kinesin family member 11 [Source:ZFIN;Acc:ZDB-GENE-020426-1]	KIF11	kinesin family member 11
5206	ENSSSAG00000110530	164.934	-0.640075	0.125396	-5.10444	3.31783e-07	8.45479e-06	5.0729	3	53747145	53760305	13160	dsn1		DSN1 component of MIS12 kinetochore complex [Source:ZFIN;Acc:ZDB-GENE-170110-2]		DSN1 component of MIS12 kinetochore complex [Source:ZFIN;Acc:ZDB-GENE-170110-2]			DSN1	DSN1 component of MIS12 kinetochore complex [Source:HGNC Symbol;Acc:HGNC:16165]	dsn1	DSN1 component of MIS12 kinetochore complex [Source:ZFIN;Acc:ZDB-GENE-170110-2]	dsn1	DSN1 component of MIS12 kinetochore complex [Source:ZFIN;Acc:ZDB-GENE-170110-2]
5205	ENSSSAG00000061664	57.3284	-0.639693	0.192637	-3.32072	0.000897855	0.00770808	2.11305	25	15034318	15090635	56317	OLA1		Obg like ATPase 1 [Source:HGNC Symbol;Acc:HGNC:28833]	OLA1	Obg like ATPase 1 [Source:HGNC Symbol;Acc:HGNC:28833]			OLA1	Obg like ATPase 1 [Source:HGNC Symbol;Acc:HGNC:28833]	OLA1	Obg-like ATPase 1 [Source:NCBI gene;Acc:326864]	ola1	Obg-like ATPase 1 [Source:NCBI gene;Acc:326864]	OLA1	Obg like ATPase 1
5204	ENSSSAG00000076509	103.845	-0.639502	0.150673	-4.2443	2.19274e-05	0.000336331	3.47323	2	42128798	42137423	8625	si:ch211-69g19.2		si:ch211-69g19.2 [Source:ZFIN;Acc:ZDB-GENE-030804-13]	cdca3	cell division cycle associated 3 [Source:ZFIN;Acc:ZDB-GENE-030804-13]	cdca3	cell division cycle associated 3 [Source:ZFIN;Acc:ZDB-GENE-030804-13]	CDCA3	cell division cycle associated 3 [Source:HGNC Symbol;Acc:HGNC:14624]	si:ch211-69g19.2	si:ch211-69g19.2 [Source:ZFIN;Acc:ZDB-GENE-030804-13]	si:ch211-69g19.2	si:ch211-69g19.2 [Source:ZFIN;Acc:ZDB-GENE-030804-13]
5203	ENSSSAG00000110755	489.139	-0.638268	0.104573	-6.10357	1.03724e-09	4.35327e-08	7.36118	12	79072626	79089538	16912	fam83d		family with sequence similarity 83 member D [Source:NCBI gene;Acc:492689]	fam83d	family with sequence similarity 83 member D [Source:ZFIN;Acc:ZDB-GENE-041111-264]	fam83d	family with sequence similarity 83 member D [Source:ZFIN;Acc:ZDB-GENE-041111-264]	FAM83D	family with sequence similarity 83 member D [Source:HGNC Symbol;Acc:HGNC:16122]	fam83d	family with sequence similarity 83 member D [Source:NCBI gene;Acc:492689]	fam83d	family with sequence similarity 83 member D [Source:NCBI gene;Acc:492689]	FAM83D	family with sequence similarity 83 member D
5202	ENSSSAG00000104191	154.877	-0.637856	0.113649	-5.61252	1.99404e-08	6.7025e-07	6.17376	24	11294477	11310256	15779											si:ch211-244o22.2 [Source:ZFIN;Acc:ZDB-GENE-030131-3271]	si:ch211-244o22.2	si:ch211-244o22.2 [Source:ZFIN;Acc:ZDB-GENE-030131-3271]
5201	ENSSSAG00000088618	1492.83	-0.6375	0.183847	-3.46755	0.000525219	0.00495448	2.305	9	146151377	146259779	108402						PDGFD	platelet derived growth factor D [Source:HGNC Symbol;Acc:HGNC:30620]	PDGFD	platelet derived growth factor D [Source:HGNC Symbol;Acc:HGNC:30620]		platelet derived growth factor d [Source:ZFIN;Acc:ZDB-GENE-071217-1]	pdgfd	platelet derived growth factor d [Source:ZFIN;Acc:ZDB-GENE-071217-1]	PDGFD	platelet derived growth factor D
5200	ENSSSAG00000007731	58.6655	-0.636687	0.193879	-3.28394	0.00102366	0.00857147	2.06694	19	50059098	50070062	10964	cep55l		centrosomal protein 55 like [Source:NCBI gene;Acc:553800]	cep55l	centrosomal protein 55 like [Source:ZFIN;Acc:ZDB-GENE-050522-222]	cep55l	centrosomal protein 55 like [Source:NCBI gene (formerly Entrezgene);Acc:553800]	CEP55	centrosomal protein 55 [Source:HGNC Symbol;Acc:HGNC:1161]	cep55l	centrosomal protein 55 like [Source:NCBI gene;Acc:553800]	cep55l	centrosomal protein 55 like [Source:NCBI gene;Acc:553800]	CEP55	centrosomal protein 55
5199	ENSSSAG00000003807	280.992	-0.636003	0.0893732	-7.11626	1.10895e-12	7.23991e-11	10.1403	5	71258980	71292808	33828	znf574		zinc finger protein 574 [Source:ZFIN;Acc:ZDB-GENE-100922-259]	znf574	zinc finger protein 574 [Source:ZFIN;Acc:ZDB-GENE-100922-259]	znf574	zinc finger protein 574 [Source:ZFIN;Acc:ZDB-GENE-100922-259]	ZNF662	zinc finger protein 662 [Source:HGNC Symbol;Acc:HGNC:31930]	znf574	zinc finger protein 574 [Source:ZFIN;Acc:ZDB-GENE-100922-259]	znf574	zinc finger protein 574 [Source:ZFIN;Acc:ZDB-GENE-100922-259]
5198	ENSSSAG00000044150	160.483	-0.635028	0.1284	-4.94571	7.58653e-07	1.76729e-05	4.75269	10	70350194	70387547	37353	sin3aa		SIN3 transcription regulator family member Aa [Source:ZFIN;Acc:ZDB-GENE-070620-3]	sin3aa	SIN3 transcription regulator family member Aa [Source:ZFIN;Acc:ZDB-GENE-070620-3]	sin3aa	SIN3 transcription regulator family member Aa [Source:ZFIN;Acc:ZDB-GENE-070620-3]	SIN3A	SIN3 transcription regulator family member A [Source:HGNC Symbol;Acc:HGNC:19353]	sin3aa	SIN3 transcription regulator family member Aa [Source:ZFIN;Acc:ZDB-GENE-070620-3]	sin3aa	SIN3 transcription regulator family member Aa [Source:ZFIN;Acc:ZDB-GENE-070620-3]	SIN3A	SIN3 transcription regulator family member A
5197	ENSSSAG00000087952	51.451	-0.634553	0.229814	-2.76116	0.00575964	0.0346008	1.46091	CAJNNT020003260.1	3067	6454	3387						mibp	muscle-specific beta 1 integrin binding protein [Source:ZFIN;Acc:ZDB-GENE-030404-1]				nicotinamide riboside kinase 2 [Source:ZFIN;Acc:ZDB-GENE-040912-44]	nmrk2	nicotinamide riboside kinase 2 [Source:ZFIN;Acc:ZDB-GENE-040912-44]	NMRK2	nicotinamide riboside kinase 2
5196	ENSSSAG00000039934	227.108	-0.634128	0.185504	-3.41842	0.00062987	0.00576544	2.23917	7	16447166	16448875	1709	H2AZ1		H2A.Z variant histone 1 [Source:HGNC Symbol;Acc:HGNC:4741]	H2AZ1	H2A.Z variant histone 1 [Source:HGNC Symbol;Acc:HGNC:4741]			H2AZ1	H2A.Z variant histone 1 [Source:HGNC Symbol;Acc:HGNC:4741]	H2AZ1	H2A.Z variant histone 2b [Source:ZFIN;Acc:ZDB-GENE-050506-24]	h2az2b	H2A.Z variant histone 2b [Source:ZFIN;Acc:ZDB-GENE-050506-24]	H2AZ1	H2A.Z variant histone 1
5195	ENSSSAG00000040417	214.818	-0.633895	0.128552	-4.93104	8.17947e-07	1.88901e-05	4.72377	5	52379827	52401068	21241	si:ch211-69g19.2		si:ch211-69g19.2 [Source:ZFIN;Acc:ZDB-GENE-030804-13]	cdca3	cell division cycle associated 3 [Source:ZFIN;Acc:ZDB-GENE-030804-13]	cdca3	cell division cycle associated 3 [Source:ZFIN;Acc:ZDB-GENE-030804-13]	CDCA3	cell division cycle associated 3 [Source:HGNC Symbol;Acc:HGNC:14624]	si:ch211-69g19.2	si:ch211-69g19.2 [Source:ZFIN;Acc:ZDB-GENE-030804-13]	si:ch211-69g19.2	si:ch211-69g19.2 [Source:ZFIN;Acc:ZDB-GENE-030804-13]
5194	ENSSSAG00000003030	38.5772	-0.633613	0.237238	-2.67079	0.00756726	0.0428005	1.36855	9	36241467	36275266	33799	gabrr2a		gamma-aminobutyric acid (GABA) A receptor, rho 2a [Source:ZFIN;Acc:ZDB-GENE-060825-164]	gabrr2a	gamma-aminobutyric acid type A receptor subunit rho2a [Source:ZFIN;Acc:ZDB-GENE-060825-164]	gabrr2a	gamma-aminobutyric acid type A receptor subunit rho2a [Source:ZFIN;Acc:ZDB-GENE-060825-164]	GABRR2	gamma-aminobutyric acid type A receptor subunit rho2 [Source:HGNC Symbol;Acc:HGNC:4091]	gabrr2a	gamma-aminobutyric acid (GABA) A receptor, rho 2a [Source:ZFIN;Acc:ZDB-GENE-060825-164]	gabrr2a	gamma-aminobutyric acid (GABA) A receptor, rho 2a [Source:ZFIN;Acc:ZDB-GENE-060825-164]	GABRR2	gamma-aminobutyric acid type A receptor subunit rho2
5193	ENSSSAG00000064478	65.0269	-0.633016	0.209437	-3.02246	0.00250725	0.017688	1.75232	20	13958048	13961575	3527						gstt2	glutathione S-transferase theta 2 [Source:ZFIN;Acc:ZDB-GENE-040426-1617]	GSTO2	glutathione S-transferase omega 2 [Source:HGNC Symbol;Acc:HGNC:23064]		glutathione S-transferase theta 2 [Source:NCBI gene;Acc:393493]	gstt2	glutathione S-transferase theta 2 [Source:NCBI gene;Acc:393493]	GSTT1	glutathione S-transferase theta 1
5192	ENSSSAG00000069346	88.5522	-0.632905	0.140639	-4.50021	6.78848e-06	0.000122351	3.91239	6	63769077	63826030	56953	SCARA5		scavenger receptor class A member 5 [Source:HGNC Symbol;Acc:HGNC:28701]	SCARA5	scavenger receptor class A member 5 [Source:HGNC Symbol;Acc:HGNC:28701]	scara5	scavenger receptor class A, member 5 (putative) [Source:NCBI gene (formerly Entrezgene);Acc:564500]	SCARA5	scavenger receptor class A member 5 [Source:HGNC Symbol;Acc:HGNC:28701]	SCARA5	PDZ binding kinase [Source:NCBI gene;Acc:360218]	pbk	PDZ binding kinase [Source:NCBI gene;Acc:360218]	PBK	PDZ binding kinase
5191	ENSSSAG00000001253	41.2125	-0.632524	0.199183	-3.17558	0.00149535	0.0116699	1.93293	1	106411292	106476108	64816	abch1		ATP-binding cassette, sub-family H, member 1 [Source:ZFIN;Acc:ZDB-GENE-050517-42]		ATP-binding cassette, sub-family H, member 1 [Source:ZFIN;Acc:ZDB-GENE-050517-42]					abch1	ATP-binding cassette, sub-family H, member 1 [Source:ZFIN;Acc:ZDB-GENE-050517-42]	abch1	ATP-binding cassette, sub-family H, member 1 [Source:ZFIN;Acc:ZDB-GENE-050517-42]	ABCA7	ATP binding cassette subfamily A member 7
5190	ENSSSAG00000015626	2573.08	-0.631875	0.192195	-3.28767	0.0010102	0.00848192	2.07151	13	100338373	100350125	11752	rasgef1bb		RasGEF domain family, member 1Bb [Source:NCBI gene;Acc:445085]	rasgef1bb	RasGEF domain family, member 1Bb [Source:NCBI gene (formerly Entrezgene);Acc:445085]	rasgef1bb	RasGEF domain family, member 1Bb [Source:ZFIN;Acc:ZDB-GENE-040801-220]	RASGEF1B	RasGEF domain family member 1B [Source:HGNC Symbol;Acc:HGNC:24881]	rasgef1bb	RasGEF domain family, member 1Bb [Source:NCBI gene;Acc:445085]	rasgef1bb	RasGEF domain family, member 1Bb [Source:NCBI gene;Acc:445085]	RASGEF1B	RasGEF domain family member 1B
5189	ENSSSAG00000050209	372.102	-0.630928	0.107806	-5.85246	4.84363e-09	1.82932e-07	6.73771	20	64863102	64908466	45364	rpa1		replication protein A1 [Source:NCBI gene;Acc:327491]	rfa1	replication protein A1 [Source:NCBI gene (formerly Entrezgene);Acc:327491]	rpa1	replication protein A1 [Source:ZFIN;Acc:ZDB-GENE-030912-3]	RPA1	replication protein A1 [Source:HGNC Symbol;Acc:HGNC:10289]	rpa1	replication protein A1 [Source:NCBI gene;Acc:327491]	rpa1	replication protein A1 [Source:NCBI gene;Acc:327491]	RPA1	replication protein A1
5188	ENSSSAG00000112090	46.0428	-0.630716	0.229928	-2.7431	0.00608629	0.0360458	1.44314	17	31437107	31528659	91552	zranb3		zinc finger, RAN-binding domain containing 3 [Source:ZFIN;Acc:ZDB-GENE-060712-1]		zinc finger, RAN-binding domain containing 3 [Source:ZFIN;Acc:ZDB-GENE-060712-1]	ZRANB3	zinc finger RANBP2-type containing 3 [Source:HGNC Symbol;Acc:HGNC:25249]	ZRANB3	zinc finger RANBP2-type containing 3 [Source:HGNC Symbol;Acc:HGNC:25249]	zranb3	zinc finger, RAN-binding domain containing 3 [Source:ZFIN;Acc:ZDB-GENE-060712-1]	zranb3	zinc finger, RAN-binding domain containing 3 [Source:ZFIN;Acc:ZDB-GENE-060712-1]	ZRANB3	zinc finger RANBP2-type containing 3
5187	ENSSSAG00000118036	91.6049	-0.629558	0.129414	-4.86469	1.14636e-06	2.55291e-05	4.59297	18	7266583	7331332	64749												CR628395.1
5186	ENSSSAG00000064106	1881.34	-0.62929	0.135198	-4.6546	3.24614e-06	6.43208e-05	4.19165	16	6770533	6779793	9260						aurkb	aurora kinase B [Source:NCBI gene (formerly Entrezgene);Acc:791894]	AURKB	aurora kinase B [Source:HGNC Symbol;Acc:HGNC:11390]		aurora kinase B [Source:NCBI gene;Acc:791894]	aurkb	aurora kinase B [Source:NCBI gene;Acc:791894]	AURKB	aurora kinase B
5185	ENSSSAG00000057319	222.812	-0.629025	0.153593	-4.09541	4.21428e-05	0.000594286	3.226	28	15916920	15934084	17164	dlgap5		discs, large (Drosophila) homolog-associated protein 5 [Source:ZFIN;Acc:ZDB-GENE-040912-160]	dlgap5	discs, large (Drosophila) homolog-associated protein 5 [Source:ZFIN;Acc:ZDB-GENE-040912-160]	dlgap5	discs, large (Drosophila) homolog-associated protein 5 [Source:ZFIN;Acc:ZDB-GENE-040912-160]	DLGAP5	DLG associated protein 5 [Source:HGNC Symbol;Acc:HGNC:16864]	dlgap5	discs, large (Drosophila) homolog-associated protein 5 [Source:ZFIN;Acc:ZDB-GENE-040912-160]	dlgap5	discs, large (Drosophila) homolog-associated protein 5 [Source:ZFIN;Acc:ZDB-GENE-040912-160]	DLGAP5	DLG associated protein 5
5184	ENSSSAG00000000576	103.896	-0.62887	0.227158	-2.76842	0.00563286	0.0339661	1.46895	2	81276250	81288971	12721								PGBD4	piggyBac transposable element derived 4 [Source:HGNC Symbol;Acc:HGNC:19401]		piggyBac transposable element derived 4 [Source:ZFIN;Acc:ZDB-GENE-091204-417]	pgbd4	piggyBac transposable element derived 4 [Source:ZFIN;Acc:ZDB-GENE-091204-417]	PGBD4	piggyBac transposable element derived 4
5183	ENSSSAG00000040338	96.629	-0.628114	0.144169	-4.35679	1.31982e-05	0.000217039	3.66346	16	76234372	76292536	58164			striated muscle enriched protein kinase a [Source:NCBI gene;Acc:570504]	spega	striated muscle enriched protein kinase a [Source:NCBI gene (formerly Entrezgene);Acc:570504]	spega	striated muscle enriched protein kinase a [Source:NCBI gene (formerly Entrezgene);Acc:570504]			spega	striated muscle enriched protein kinase a [Source:NCBI gene;Acc:570504]	spega	striated muscle enriched protein kinase a [Source:NCBI gene;Acc:570504]	SPEG	striated muscle enriched protein kinase
5182	ENSSSAG00000046960	42.6613	-0.627534	0.215161	-2.91658	0.00353889	0.0234194	1.63042	14	81235917	81319251	83334						SLC45A4	solute carrier family 45 member 4 [Source:HGNC Symbol;Acc:HGNC:29196]	SLC45A4	solute carrier family 45 member 4 [Source:HGNC Symbol;Acc:HGNC:29196]		solute carrier family 45 member 4b [Source:ZFIN;Acc:ZDB-GENE-091230-5]	slc45a4b	solute carrier family 45 member 4b [Source:ZFIN;Acc:ZDB-GENE-091230-5]	SLC45A4	solute carrier family 45 member 4
5181	ENSSSAG00000051581	238.476	-0.627182	0.0913316	-6.86708	6.55285e-12	3.88768e-10	9.41031	21	29876705	29913713	37008				cenpj				CENPJ	centromere protein J [Source:HGNC Symbol;Acc:HGNC:17272]		centromere protein J [Source:ZFIN;Acc:ZDB-GENE-030131-6323]	cenpj	centromere protein J [Source:ZFIN;Acc:ZDB-GENE-030131-6323]	CENPJ	centromere protein J
5180	ENSSSAG00000006063	52.8631	-0.627118	0.205186	-3.05634	0.0022406	0.0162111	1.79019	16	66908961	66991281	82320								GLI1	GLI family zinc finger 1 [Source:HGNC Symbol;Acc:HGNC:4317]		GLI family zinc finger 2a [Source:ZFIN;Acc:ZDB-GENE-990706-8]	gli2a	GLI family zinc finger 2a [Source:ZFIN;Acc:ZDB-GENE-990706-8]	GLI2	GLI family zinc finger 2
5179	ENSSSAG00000080248	112.917	-0.626867	0.210739	-2.97462	0.0029335	0.0201217	1.69634	29	24660099	24669508	9409						HUS1B	zgc:162895 [Source:ZFIN;Acc:ZDB-GENE-070410-106]	HUS1B	HUS1 checkpoint clamp component B [Source:HGNC Symbol;Acc:HGNC:16485]		zgc:162895 [Source:NCBI gene;Acc:100037341]	HUS1B	zgc:162895 [Source:NCBI gene;Acc:100037341]	HUS1	HUS1 checkpoint clamp component
5178	ENSSSAG00000043439	79.3915	-0.626775	0.179135	-3.49891	0.00046717	0.00450281	2.34652	26	46793848	46805650	11802	tipin		timeless interacting protein [Source:NCBI gene;Acc:445058]	tipin	timeless interacting protein [Source:NCBI gene (formerly Entrezgene);Acc:445058]	tipin	timeless interacting protein [Source:ZFIN;Acc:ZDB-GENE-040801-189]	TIPIN	TIMELESS interacting protein [Source:HGNC Symbol;Acc:HGNC:30750]	tipin	timeless interacting protein [Source:NCBI gene;Acc:445058]	tipin	timeless interacting protein [Source:NCBI gene;Acc:445058]	TIPIN	TIMELESS interacting protein
5177	ENSSSAG00000000719	1089.65	-0.62673	0.13793	-4.54381	5.52461e-06	0.000102613	3.9888	12	22868792	22872609	3817								HMOX1	heme oxygenase 1 [Source:HGNC Symbol;Acc:HGNC:5013]		heme oxygenase 1a [Source:ZFIN;Acc:ZDB-GENE-030131-3102]	hmox1a	heme oxygenase 1a [Source:ZFIN;Acc:ZDB-GENE-030131-3102]	HMOX1	heme oxygenase 1
5176	ENSSSAG00000089991	42.9263	-0.62644	0.214017	-2.92705	0.00342189	0.0228081	1.64191	1	151135777	151137930	2153
5175	ENSSSAG00000067205	707.38	-0.626056	0.170468	-3.67257	0.000240123	0.00259248	2.58628	15	31199337	31206608	7271	rir2		Ribonucleoside-diphosphate reductase subunit M2 [Source:NCBI gene (formerly Entrezgene);Acc:100194994]	rir2	Ribonucleoside-diphosphate reductase subunit M2 [Source:NCBI gene (formerly Entrezgene);Acc:100194994]	rrm2	ribonucleotide reductase M2 polypeptide [Source:ZFIN;Acc:ZDB-GENE-990415-25]	RRM2	ribonucleotide reductase regulatory subunit M2 [Source:HGNC Symbol;Acc:HGNC:10452]	rir2	ribonucleotide reductase regulatory subunit M2 [Source:NCBI gene;Acc:100330864]	rrm2	ribonucleotide reductase regulatory subunit M2 [Source:NCBI gene;Acc:100330864]	RRM2	ribonucleotide reductase regulatory subunit M2
5174	ENSSSAG00000089926	143.051	-0.626039	0.129695	-4.82702	1.38589e-06	3.0311e-05	4.5184	9	126076783	126091764	14981						KCTD14	potassium channel tetramerization domain containing 14 [Source:HGNC Symbol;Acc:HGNC:23295]	KCTD14	potassium channel tetramerization domain containing 14 [Source:HGNC Symbol;Acc:HGNC:23295]		potassium channel tetramerization domain containing 14 [Source:ZFIN;Acc:ZDB-GENE-120215-239]	kctd14	potassium channel tetramerization domain containing 14 [Source:ZFIN;Acc:ZDB-GENE-120215-239]	KCTD14	potassium channel tetramerization domain containing 14
5173	ENSSSAG00000073000	116.173	-0.625381	0.115855	-5.39795	6.74067e-08	2.03311e-06	5.69184	26	30589264	30609801	20537								DPEP2	dipeptidase 2 [Source:HGNC Symbol;Acc:HGNC:23028]		dipeptidase 2 [Source:ZFIN;Acc:ZDB-GENE-120419-2]	dpep2	dipeptidase 2 [Source:ZFIN;Acc:ZDB-GENE-120419-2]	DPEP2	dipeptidase 2
5172	ENSSSAG00000075548	241.072	-0.624517	0.125664	-4.96972	6.70489e-07	1.5893e-05	4.79879	20	27348125	27368319	20194	KNTC1		kinetochore associated 1 [Source:HGNC Symbol;Acc:HGNC:17255]	KNTC1	kinetochore associated 1 [Source:HGNC Symbol;Acc:HGNC:17255]			KNTC1	kinetochore associated 1 [Source:HGNC Symbol;Acc:HGNC:17255]	KNTC1	kinetochore associated 1 [Source:ZFIN;Acc:ZDB-GENE-050208-92]	kntc1	kinetochore associated 1 [Source:ZFIN;Acc:ZDB-GENE-050208-92]	KNTC1	kinetochore associated 1
5171	ENSSSAG00000040246	99.8746	-0.624479	0.151999	-4.10844	3.98343e-05	0.000566355	3.24691	5	92580081	92592102	12021	NSE2					nsmce2	NSE2 (MMS21) homolog, SMC5-SMC6 complex SUMO ligase [Source:ZFIN;Acc:ZDB-GENE-081022-128]			NSE2	NSE2 (MMS21) homolog, SMC5-SMC6 complex SUMO ligase [Source:ZFIN;Acc:ZDB-GENE-081022-128]	nsmce2	NSE2 (MMS21) homolog, SMC5-SMC6 complex SUMO ligase [Source:ZFIN;Acc:ZDB-GENE-081022-128]	NSMCE2	NSE2 (MMS21) homolog, SMC5-SMC6 complex SUMO ligase
5170	ENSSSAG00000056575	47.1694	-0.624323	0.205153	-3.04321	0.00234072	0.0167372	1.77632	13	6446630	6515530	68900						NPBWR2	neuropeptides B and W receptor 2 [Source:HGNC Symbol;Acc:HGNC:4530]	NPBWR2	neuropeptides B and W receptor 2 [Source:HGNC Symbol;Acc:HGNC:4530]
5169	ENSSSAG00000053308	288.723	-0.623693	0.188682	-3.30552	0.000948014	0.00804894	2.09426	15	4823121	4935053	111932	antxr2a		ANTXR cell adhesion molecule 2a [Source:ZFIN;Acc:ZDB-GENE-060526-14]	antxr2a	ANTXR cell adhesion molecule 2a [Source:ZFIN;Acc:ZDB-GENE-060526-14]	antxr2a	ANTXR cell adhesion molecule 2a [Source:ZFIN;Acc:ZDB-GENE-060526-14]	ANTXR2	ANTXR cell adhesion molecule 2 [Source:HGNC Symbol;Acc:HGNC:21732]	antxr2a	ANTXR cell adhesion molecule 2a [Source:ZFIN;Acc:ZDB-GENE-060526-14]	antxr2a	ANTXR cell adhesion molecule 2a [Source:ZFIN;Acc:ZDB-GENE-060526-14]	ANTXR2	ANTXR cell adhesion molecule 2
5168	ENSSSAG00000081704	792.317	-0.623601	0.169264	-3.6842	0.000229422	0.00249558	2.60283	14	30604512	30628891	24379	mcm4		minichromosome maintenance complex component 4 [Source:ZFIN;Acc:ZDB-GENE-030131-9544]	mcm4	minichromosome maintenance complex component 4 [Source:ZFIN;Acc:ZDB-GENE-030131-9544]	mcm4	minichromosome maintenance complex component 4 [Source:ZFIN;Acc:ZDB-GENE-030131-9544]	MCM4	minichromosome maintenance complex component 4 [Source:HGNC Symbol;Acc:HGNC:6947]	mcm4	minichromosome maintenance complex component 4 [Source:ZFIN;Acc:ZDB-GENE-030131-9544]	mcm4	minichromosome maintenance complex component 4 [Source:ZFIN;Acc:ZDB-GENE-030131-9544]	MCM4	minichromosome maintenance complex component 4
5167	ENSSSAG00000085502	55.3865	-0.6234	0.207412	-3.00561	0.00265049	0.0185104	1.73258	15	28244393	28246050	1657	KCNF1		potassium voltage-gated channel modifier subfamily F member 1 [Source:HGNC Symbol;Acc:HGNC:6246]	KCNF1	potassium voltage-gated channel modifier subfamily F member 1 [Source:HGNC Symbol;Acc:HGNC:6246]	kcnf1a	potassium voltage-gated channel, subfamily F, member 1a [Source:ZFIN;Acc:ZDB-GENE-041001-217]	KCNF1	potassium voltage-gated channel modifier subfamily F member 1 [Source:HGNC Symbol;Acc:HGNC:6246]
5166	ENSSSAG00000071214	352.999	-0.623397	0.146751	-4.24799	2.15701e-05	0.000331682	3.47928	18	23834876	23840877	6001	cdc2		Cell division control [Source:NCBI gene (formerly Entrezgene);Acc:100196122]	cdc2	Cell division control [Source:NCBI gene (formerly Entrezgene);Acc:100196122]	cdk1	cyclin dependent kinase 1 [Source:ZFIN;Acc:ZDB-GENE-010320-1]	CDK1	cyclin dependent kinase 1 [Source:HGNC Symbol;Acc:HGNC:1722]
5165	ENSSSAG00000055985	428.416	-0.623109	0.0843811	-7.38446	1.53072e-13	1.14913e-11	10.9396	5	18216118	18239335	23217	si:dkeyp-115e12.6		si:dkeyp-115e12.6 [Source:ZFIN;Acc:ZDB-GENE-141210-2]		si:dkeyp-115e12.6 [Source:ZFIN;Acc:ZDB-GENE-141210-2]					si:dkeyp-115e12.6	si:dkeyp-115e12.6 [Source:ZFIN;Acc:ZDB-GENE-141210-2]	si:dkeyp-115e12.6	si:dkeyp-115e12.6 [Source:ZFIN;Acc:ZDB-GENE-141210-2]	CENPF	centromere protein F
5164	ENSSSAG00000019789	416.251	-0.622681	0.0851731	-7.31077	2.65606e-13	1.91852e-11	10.717	5	85517435	85640135	122700	rbm12b		RNA binding motif protein 12B [Source:ZFIN;Acc:ZDB-GENE-030131-6428]	rbm12bb	RNA binding motif protein 12Bb [Source:ZFIN;Acc:ZDB-GENE-030131-6428]	rbm12bb	RNA binding motif protein 12Bb [Source:ZFIN;Acc:ZDB-GENE-030131-6428]	RBM12B	RNA binding motif protein 12B [Source:HGNC Symbol;Acc:HGNC:32310]	rbm12b	RNA binding motif protein 12B [Source:ZFIN;Acc:ZDB-GENE-030131-6428]	rbm12b	RNA binding motif protein 12B [Source:ZFIN;Acc:ZDB-GENE-030131-6428]	RBM12B	RNA binding motif protein 12B
5163	ENSSSAG00000054501	82.2551	-0.622221	0.162169	-3.83688	0.000124609	0.00149131	2.82643	16	86740749	86752104	11355	TFDP1		transcription factor Dp-1, b [Source:ZFIN;Acc:ZDB-GENE-040426-1746]	TFDP1	transcription factor Dp-1, b [Source:ZFIN;Acc:ZDB-GENE-040426-1746]	tfdp1a	transcription factor Dp-1, a [Source:ZFIN;Acc:ZDB-GENE-040426-2883]	TFDP1	transcription factor Dp-1 [Source:HGNC Symbol;Acc:HGNC:11749]	tfdp1b	transcription factor Dp-1, a [Source:ZFIN;Acc:ZDB-GENE-040426-2883]	tfdp1a	transcription factor Dp-1, a [Source:ZFIN;Acc:ZDB-GENE-040426-2883]	TFDP1	transcription factor Dp-1
5162	ENSSSAG00000074267	1090.8	-0.622198	0.0837012	-7.43356	1.05714e-13	8.07495e-12	11.0929	20	59224043	59246969	22926	smc4		structural maintenance of chromosomes 4 [Source:ZFIN;Acc:ZDB-GENE-020419-21]	smc4	structural maintenance of chromosomes 4 [Source:ZFIN;Acc:ZDB-GENE-020419-21]	smc4	structural maintenance of chromosomes 4 [Source:ZFIN;Acc:ZDB-GENE-020419-21]	SMC4	structural maintenance of chromosomes 4 [Source:HGNC Symbol;Acc:HGNC:14013]	smc4	structural maintenance of chromosomes 4 [Source:ZFIN;Acc:ZDB-GENE-020419-21]	smc4	structural maintenance of chromosomes 4 [Source:ZFIN;Acc:ZDB-GENE-020419-21]	SMC4	structural maintenance of chromosomes 4
5161	ENSSSAG00000118699	426.109	-0.621243	0.189035	-3.2864	0.00101479	0.00851339	2.0699	4	85134884	85136685	1801
5160	ENSSSAG00000067821	659.608	-0.620725	0.114297	-5.4308	5.61024e-08	1.7245e-06	5.76334	10	23406020	23424030	18010	chaf1a		chromatin assembly factor 1, subunit A (p150) [Source:NCBI gene;Acc:563212]	chaf1a	chromatin assembly factor 1, subunit A (p150) [Source:ZFIN;Acc:ZDB-GENE-030131-5366]	chaf1a	chromatin assembly factor 1, subunit A (p150) [Source:NCBI gene (formerly Entrezgene);Acc:563212]	CHAF1A	chromatin assembly factor 1 subunit A [Source:HGNC Symbol;Acc:HGNC:1910]	chaf1a	chromatin assembly factor 1, subunit A (p150) [Source:NCBI gene;Acc:563212]	chaf1a	chromatin assembly factor 1, subunit A (p150) [Source:NCBI gene;Acc:563212]	CHAF1A	chromatin assembly factor 1 subunit A
5159	ENSSSAG00000047702	60.0696	-0.620515	0.196926	-3.151	0.00162714	0.0125197	1.90241	10	85283767	85319266	35499	zgc:173742		zgc:173742 [Source:ZFIN;Acc:ZDB-GENE-030131-6489]		zgc:173742 [Source:ZFIN;Acc:ZDB-GENE-030131-6489]					zgc:173742	zgc:173742 [Source:ZFIN;Acc:ZDB-GENE-030131-6489]	zgc:173742	zgc:173742 [Source:ZFIN;Acc:ZDB-GENE-030131-6489]	TOP1MT	DNA topoisomerase I mitochondrial
5158	ENSSSAG00000000108	89.9054	-0.619018	0.152332	-4.06362	4.83181e-05	0.000667108	3.1758	1	81184482	81207684	23202	eme1			eme1				EME1	essential meiotic structure-specific endonuclease 1 [Source:HGNC Symbol;Acc:HGNC:24965]	eme1	essential meiotic structure-specific endonuclease 1 [Source:ZFIN;Acc:ZDB-GENE-030131-3191]	eme1	essential meiotic structure-specific endonuclease 1 [Source:ZFIN;Acc:ZDB-GENE-030131-3191]	EME1	essential meiotic structure-specific endonuclease 1
5157	ENSSSAG00000066661	117.612	-0.618763	0.169019	-3.66092	0.000251315	0.00269522	2.56941	13	72542847	72555442	12595	rfc2		replication factor C (activator 1) 2 [Source:ZFIN;Acc:ZDB-GENE-050306-29]	rfc2	replication factor C (activator 1) 2 [Source:ZFIN;Acc:ZDB-GENE-050306-29]	rfc2	replication factor C (activator 1) 2 [Source:ZFIN;Acc:ZDB-GENE-050306-29]	RFC2	replication factor C subunit 2 [Source:HGNC Symbol;Acc:HGNC:9970]	rfc2	replication factor C (activator 1) 2 [Source:ZFIN;Acc:ZDB-GENE-050306-29]	rfc2	replication factor C (activator 1) 2 [Source:ZFIN;Acc:ZDB-GENE-050306-29]	RFC2	replication factor C subunit 2
5156	ENSSSAG00000095619	217.375	-0.618596	0.111401	-5.55289	2.80981e-08	9.13309e-07	6.03938	CAJNNT020001991.1	26111	57809	31698	rfc1		replication factor C (activator 1) 1 [Source:ZFIN;Acc:ZDB-GENE-070410-99]	rfc1	replication factor C (activator 1) 1 [Source:ZFIN;Acc:ZDB-GENE-070410-99]	rfc1	replication factor C (activator 1) 1 [Source:ZFIN;Acc:ZDB-GENE-070410-99]	RFC1	replication factor C subunit 1 [Source:HGNC Symbol;Acc:HGNC:9969]	rfc1	replication factor C (activator 1) 1 [Source:ZFIN;Acc:ZDB-GENE-070410-99]	rfc1	replication factor C (activator 1) 1 [Source:ZFIN;Acc:ZDB-GENE-070410-99]	RFC1	replication factor C subunit 1
5155	ENSSSAG00000045794	86.9994	-0.618558	0.155876	-3.96827	7.23958e-05	0.000938075	3.02776	9	6636833	6714211	77378								FANCM	FA complementation group M [Source:HGNC Symbol;Acc:HGNC:23168]			CABZ01079748.1		FANCM	FA complementation group M
5154	ENSSSAG00000079432	710.917	-0.618417	0.072556	-8.5233	1.55068e-17	1.82933e-15	14.7377	22	27187098	27200053	12955	nucks1		nuclear casein kinase and cyclin dependent kinase substrate 1 [Source:NCBI gene (formerly Entrezgene);Acc:100195126]	nucks1	nuclear casein kinase and cyclin dependent kinase substrate 1 [Source:NCBI gene (formerly Entrezgene);Acc:100195126]	nucks1a	nuclear casein kinase and cyclin-dependent kinase substrate 1a [Source:ZFIN;Acc:ZDB-GENE-040912-175]	NUCKS1	nuclear casein kinase and cyclin dependent kinase substrate 1 [Source:HGNC Symbol;Acc:HGNC:29923]	nucks1	nuclear casein kinase and cyclin-dependent kinase substrate 1a [Source:ZFIN;Acc:ZDB-GENE-040912-175]	nucks1a	nuclear casein kinase and cyclin-dependent kinase substrate 1a [Source:ZFIN;Acc:ZDB-GENE-040912-175]	NUCKS1	nuclear casein kinase and cyclin dependent kinase substrate 1
5153	ENSSSAG00000120955	93.1833	-0.618174	0.158392	-3.90281	9.50835e-05	0.00118724	2.92546	18	2714365	2862037	147672	PLPP4		phospholipid phosphatase 4 [Source:HGNC Symbol;Acc:HGNC:23531]	PLPP4	phospholipid phosphatase 4 [Source:HGNC Symbol;Acc:HGNC:23531]	PLPP4	phospholipid phosphatase 4 [Source:HGNC Symbol;Acc:HGNC:23531]	PLPP4	phospholipid phosphatase 4 [Source:HGNC Symbol;Acc:HGNC:23531]
5152	ENSSSAG00000097699	232.078	-0.61799	0.138356	-4.46667	7.94449e-06	0.000139423	3.85566	26	21519091	21530101	11010								CENPT	centromere protein T [Source:HGNC Symbol;Acc:HGNC:25787]		centromere protein T [Source:ZFIN;Acc:ZDB-GENE-030131-3256]	cenpt	centromere protein T [Source:ZFIN;Acc:ZDB-GENE-030131-3256]	CENPT	centromere protein T
5151	ENSSSAG00000070184	43.0666	-0.617916	0.202875	-3.04579	0.00232069	0.0166469	1.77867	24	2498355	2515797	17442	rfc5		replication factor C (activator 1) 5 [Source:ZFIN;Acc:ZDB-GENE-040907-1]	rfc5	replication factor C (activator 1) 5 [Source:ZFIN;Acc:ZDB-GENE-040907-1]	rfc5	replication factor C (activator 1) 5 [Source:ZFIN;Acc:ZDB-GENE-040907-1]	RFC5	replication factor C subunit 5 [Source:HGNC Symbol;Acc:HGNC:9973]	rfc5	replication factor C (activator 1) 5 [Source:ZFIN;Acc:ZDB-GENE-040907-1]	rfc5	replication factor C (activator 1) 5 [Source:ZFIN;Acc:ZDB-GENE-040907-1]	RFC5	replication factor C subunit 5
5150	ENSSSAG00000007815	496.834	-0.617158	0.178024	-3.46671	0.000526875	0.00496857	2.30377	7	12316799	12343115	26316	arsj		arylsulfatase family, member J [Source:ZFIN;Acc:ZDB-GENE-111215-1]		arylsulfatase family, member J [Source:ZFIN;Acc:ZDB-GENE-111215-1]	ARSJ	arylsulfatase family member J [Source:HGNC Symbol;Acc:HGNC:26286]	ARSJ	arylsulfatase family member J [Source:HGNC Symbol;Acc:HGNC:26286]	arsj	arylsulfatase family, member J [Source:ZFIN;Acc:ZDB-GENE-111215-1]	arsj	arylsulfatase family, member J [Source:ZFIN;Acc:ZDB-GENE-111215-1]	ARSJ	arylsulfatase family member J
5149	ENSSSAG00000003320	317.445	-0.616655	0.17124	-3.60111	0.000316859	0.00326307	2.48637	7	15045468	15063391	17923				cssa07h11orf68	chromosome ssa07 C11orf68 homolog [Source:NCBI gene (formerly Entrezgene);Acc:100196516]	C7H11orf68	zgc:63470 [Source:NCBI gene (formerly Entrezgene);Acc:393420]	C11orf68	chromosome 11 open reading frame 68 [Source:HGNC Symbol;Acc:HGNC:28801]		zgc:63470 [Source:NCBI gene;Acc:393420]	C7H11orf68	zgc:63470 [Source:NCBI gene;Acc:393420]	C11orf68	chromosome 11 open reading frame 68
5148	ENSSSAG00000068444	20003.2	-0.616197	0.116116	-5.30674	1.11601e-07	3.19573e-06	5.49543	26	30341977	30365909	23932	mmp2		matrix metallopeptidase 2 [Source:ZFIN;Acc:ZDB-GENE-030131-9123]	mmp2	matrix metallopeptidase 2 [Source:ZFIN;Acc:ZDB-GENE-030131-9123]	mmp2	matrix metallopeptidase 2 [Source:ZFIN;Acc:ZDB-GENE-030131-9123]	MMP2	matrix metallopeptidase 2 [Source:HGNC Symbol;Acc:HGNC:7166]	mmp2	matrix metallopeptidase 2 [Source:ZFIN;Acc:ZDB-GENE-030131-9123]	mmp2	matrix metallopeptidase 2 [Source:ZFIN;Acc:ZDB-GENE-030131-9123]	MMP2	matrix metallopeptidase 2
5147	ENSSSAG00000059693	502.619	-0.616033	0.110533	-5.5733	2.49957e-08	8.26535e-07	6.08274	13	28882861	28890390	7529						tpx2	TPX2 microtubule nucleation factor [Source:ZFIN;Acc:ZDB-GENE-030131-9652]	TPX2	TPX2 microtubule nucleation factor [Source:HGNC Symbol;Acc:HGNC:1249]		TPX2 microtubule nucleation factor [Source:ZFIN;Acc:ZDB-GENE-030131-9652]	tpx2	TPX2 microtubule nucleation factor [Source:ZFIN;Acc:ZDB-GENE-030131-9652]	TPX2	TPX2 microtubule nucleation factor
5146	ENSSSAG00000088728	87.7658	-0.615435	0.192273	-3.20084	0.0013703	0.0109003	1.96256	CAJNNT020000969.1	53042	71730	18688	grapa		GRB2 related adaptor protein a [Source:ZFIN;Acc:ZDB-GENE-050522-347]	grapa	GRB2 related adaptor protein a [Source:ZFIN;Acc:ZDB-GENE-050522-347]	grapa	GRB2 related adaptor protein a [Source:ZFIN;Acc:ZDB-GENE-050522-347]	GRAP	GRB2 related adaptor protein [Source:HGNC Symbol;Acc:HGNC:4562]		GRB2 related adaptor protein a [Source:ZFIN;Acc:ZDB-GENE-050522-347]	grapa	GRB2 related adaptor protein a [Source:ZFIN;Acc:ZDB-GENE-050522-347]	GRAP	GRB2 related adaptor protein
5145	ENSSSAG00000055690	313.382	-0.615255	0.0811159	-7.58488	3.32784e-14	2.71869e-12	11.5656	4	70710132	70762757	52625	gtf2ird1		GTF2I repeat domain containing 1 [Source:ZFIN;Acc:ZDB-GENE-010328-18]		GTF2I repeat domain containing 1 [Source:ZFIN;Acc:ZDB-GENE-010328-18]	GTF2IRD1	GTF2I repeat domain containing 1 [Source:HGNC Symbol;Acc:HGNC:4661]	GTF2IRD1	GTF2I repeat domain containing 1 [Source:HGNC Symbol;Acc:HGNC:4661]	gtf2ird1	GTF2I repeat domain containing 1 [Source:ZFIN;Acc:ZDB-GENE-010328-18]	gtf2ird1	GTF2I repeat domain containing 1 [Source:ZFIN;Acc:ZDB-GENE-010328-18]	GTF2IRD1	GTF2I repeat domain containing 1
5144	ENSSSAG00000077176	331.281	-0.614925	0.174844	-3.51699	0.000436471	0.0042566	2.37094	13	37051123	37062498	11375	racgap1		Rac GTPase activating protein 1 [Source:ZFIN;Acc:ZDB-GENE-030131-1917]	racgap1	Rac GTPase activating protein 1 [Source:ZFIN;Acc:ZDB-GENE-030131-1917]	racgap1	Rac GTPase activating protein 1 [Source:ZFIN;Acc:ZDB-GENE-030131-1917]	RACGAP1	Rac GTPase activating protein 1 [Source:HGNC Symbol;Acc:HGNC:9804]	racgap1	Rac GTPase activating protein 1 [Source:ZFIN;Acc:ZDB-GENE-030131-1917]	racgap1	Rac GTPase activating protein 1 [Source:ZFIN;Acc:ZDB-GENE-030131-1917]	RACGAP1	Rac GTPase activating protein 1
5143	ENSSSAG00000071433	257.517	-0.614512	0.120502	-5.0996	3.40369e-07	8.63756e-06	5.06361	9	15128551	15327135	198584	dlgap2a		discs, large (Drosophila) homolog-associated protein 2a [Source:ZFIN;Acc:ZDB-GENE-101215-1]		discs, large (Drosophila) homolog-associated protein 2a [Source:ZFIN;Acc:ZDB-GENE-101215-1]	DLGAP2	DLG associated protein 2 [Source:HGNC Symbol;Acc:HGNC:2906]	DLGAP2	DLG associated protein 2 [Source:HGNC Symbol;Acc:HGNC:2906]	dlgap2a	discs, large (Drosophila) homolog-associated protein 2a [Source:ZFIN;Acc:ZDB-GENE-101215-1]	dlgap2a	discs, large (Drosophila) homolog-associated protein 2a [Source:ZFIN;Acc:ZDB-GENE-101215-1]	DLGAP2	DLG associated protein 2
5142	ENSSSAG00000000558	170.601	-0.614027	0.154729	-3.96841	7.2353e-05	0.000937919	3.02783	1	135300641	135324532	23891	ska1		spindle and kinetochore associated complex subunit 1 [Source:NCBI gene;Acc:436865]	ska1	spindle and kinetochore associated complex subunit 1 [Source:NCBI gene (formerly Entrezgene);Acc:436865]	ska1	spindle and kinetochore associated complex subunit 1 [Source:NCBI gene (formerly Entrezgene);Acc:436865]			ska1	spindle and kinetochore associated complex subunit 1 [Source:NCBI gene;Acc:436865]	ska1	spindle and kinetochore associated complex subunit 1 [Source:NCBI gene;Acc:436865]	SKA1	spindle and kinetochore associated complex subunit 1
5141	ENSSSAG00000078645	182.712	-0.613393	0.130685	-4.69367	2.6834e-06	5.42972e-05	4.26522	19	41953671	41996199	42528	kif20ba		kinesin family member 20Ba [Source:ZFIN;Acc:ZDB-GENE-041111-213]		kinesin family member 20Ba [Source:ZFIN;Acc:ZDB-GENE-041111-213]			KIF20B	kinesin family member 20B [Source:HGNC Symbol;Acc:HGNC:7212]	kif20ba	kinesin family member 20Ba [Source:ZFIN;Acc:ZDB-GENE-041111-213]	kif20ba	kinesin family member 20Ba [Source:ZFIN;Acc:ZDB-GENE-041111-213]	KIF20B	kinesin family member 20B
5140	ENSSSAG00000047205	100.884	-0.613273	0.175119	-3.50203	0.000461726	0.00446075	2.35059	20	31388807	31402824	14017	cdc45		CDC45 cell division cycle 45 homolog (S. cerevisiae) [Source:ZFIN;Acc:ZDB-GENE-040426-2710]	cdc45	CDC45 cell division cycle 45 homolog (S. cerevisiae) [Source:ZFIN;Acc:ZDB-GENE-040426-2710]	cdc45	CDC45 cell division cycle 45 homolog (S. cerevisiae) [Source:ZFIN;Acc:ZDB-GENE-040426-2710]	CDC45	cell division cycle 45 [Source:HGNC Symbol;Acc:HGNC:1739]	cdc45	CDC45 cell division cycle 45 homolog (S. cerevisiae) [Source:ZFIN;Acc:ZDB-GENE-040426-2710]	cdc45	CDC45 cell division cycle 45 homolog (S. cerevisiae) [Source:ZFIN;Acc:ZDB-GENE-040426-2710]	CDC45	cell division cycle 45
5139	ENSSSAG00000117461	153.681	-0.61175	0.198606	-3.08022	0.00206844	0.0152207	1.81756	15	40467626	40477595	9969	nsl1		NSL1 component of MIS12 kinetochore complex [Source:ZFIN;Acc:ZDB-GENE-041014-362]	nsl1	NSL1 component of MIS12 kinetochore complex [Source:ZFIN;Acc:ZDB-GENE-041014-362]	nsl1	NSL1 component of MIS12 kinetochore complex [Source:ZFIN;Acc:ZDB-GENE-041014-362]	NSL1	NSL1 component of MIS12 kinetochore complex [Source:HGNC Symbol;Acc:HGNC:24548]	nsl1	NSL1 component of MIS12 kinetochore complex [Source:ZFIN;Acc:ZDB-GENE-041014-362]	nsl1	NSL1 component of MIS12 kinetochore complex [Source:ZFIN;Acc:ZDB-GENE-041014-362]	NSL1	NSL1 component of MIS12 kinetochore complex
5138	ENSSSAG00000075865	459.031	-0.611162	0.0794792	-7.68958	1.47616e-14	1.25285e-12	11.9021	15	29306681	29366472	59791	enpp1		ectonucleotide pyrophosphatase/phosphodiesterase 1 [Source:ZFIN;Acc:ZDB-GENE-040724-172]	enpp1	ectonucleotide pyrophosphatase/phosphodiesterase 1 [Source:ZFIN;Acc:ZDB-GENE-040724-172]	enpp1	ectonucleotide pyrophosphatase/phosphodiesterase 1 [Source:ZFIN;Acc:ZDB-GENE-040724-172]	ENPP1	ectonucleotide pyrophosphatase/phosphodiesterase 1 [Source:HGNC Symbol;Acc:HGNC:3356]	enpp1	ectonucleotide pyrophosphatase/phosphodiesterase 1 [Source:ZFIN;Acc:ZDB-GENE-040724-172]	enpp1	ectonucleotide pyrophosphatase/phosphodiesterase 1 [Source:ZFIN;Acc:ZDB-GENE-040724-172]	ENPP1	ectonucleotide pyrophosphatase/phosphodiesterase 1
5137	ENSSSAG00000047279	87.7795	-0.610637	0.149877	-4.07425	4.61634e-05	0.000641142	3.19305	1	142688971	142692068	3097	ssna1		Sjogren syndrome nuclear autoantigen 1 [Source:ZFIN;Acc:ZDB-GENE-081104-255]	ssna1	Sjogren syndrome nuclear autoantigen 1 [Source:ZFIN;Acc:ZDB-GENE-081104-255]	ssna1	Sjogren syndrome nuclear autoantigen 1 [Source:ZFIN;Acc:ZDB-GENE-081104-255]			ssna1	Sjogren syndrome nuclear autoantigen 1 [Source:ZFIN;Acc:ZDB-GENE-081104-255]	ssna1	Sjogren syndrome nuclear autoantigen 1 [Source:ZFIN;Acc:ZDB-GENE-081104-255]	SSNA1	SS nuclear autoantigen 1
5136	ENSSSAG00000074769	42.9298	-0.610624	0.192207	-3.17691	0.00148852	0.0116407	1.93402	24	34330181	34649936	319755	fam172a		family with sequence similarity 172 member A [Source:NCBI gene;Acc:393390]	arb2a	family with sequence similarity 172 member A [Source:ZFIN;Acc:ZDB-GENE-040426-1396]	arb2a	ARB2 cotranscriptional regulator A [Source:ZFIN;Acc:ZDB-GENE-040426-1396]	ARB2A	ARB2 cotranscriptional regulator A [Source:HGNC Symbol;Acc:HGNC:25365]	fam172a	family with sequence similarity 172 member A [Source:NCBI gene;Acc:393390]	fam172a	family with sequence similarity 172 member A [Source:NCBI gene;Acc:393390]	FAM172A	family with sequence similarity 172 member A
5135	ENSSSAG00000007191	166.093	-0.610531	0.162295	-3.76186	0.000168653	0.00192781	2.71494	5	58576583	58613006	36423	mtmr11		myotubularin related protein 11 [Source:ZFIN;Acc:ZDB-GENE-130530-726]	mtmr11	myotubularin related protein 11 [Source:ZFIN;Acc:ZDB-GENE-130530-726]	mtmr11	myotubularin related protein 11 [Source:ZFIN;Acc:ZDB-GENE-130530-726]	MTMR11	myotubularin related protein 11 [Source:HGNC Symbol;Acc:HGNC:24307]	mtmr11	myotubularin related protein 11 [Source:ZFIN;Acc:ZDB-GENE-130530-726]	mtmr11	myotubularin related protein 11 [Source:ZFIN;Acc:ZDB-GENE-130530-726]	MTMR11	myotubularin related protein 11
5134	ENSSSAG00000065120	1037.37	-0.610401	0.194378	-3.14028	0.00168786	0.0128959	1.88955	19	51506015	51519533	13518	vstm4b		V-set and transmembrane domain containing 4b [Source:ZFIN;Acc:ZDB-GENE-080303-17]		V-set and transmembrane domain containing 4b [Source:ZFIN;Acc:ZDB-GENE-080303-17]	VSTM4	V-set and transmembrane domain containing 4 [Source:HGNC Symbol;Acc:HGNC:26470]	VSTM4	V-set and transmembrane domain containing 4 [Source:HGNC Symbol;Acc:HGNC:26470]	vstm4b	V-set and transmembrane domain containing 4b [Source:ZFIN;Acc:ZDB-GENE-080303-17]	vstm4b	V-set and transmembrane domain containing 4b [Source:ZFIN;Acc:ZDB-GENE-080303-17]	VSTM4	V-set and transmembrane domain containing 4
5133	ENSSSAG00000013753	149.894	-0.609553	0.14285	-4.26709	1.98043e-05	0.000308883	3.51021	28	14195796	14216694	20898	cby1		chibby homolog 1 (Drosophila) [Source:ZFIN;Acc:ZDB-GENE-030131-5074]	cby1	chibby homolog 1 (Drosophila) [Source:ZFIN;Acc:ZDB-GENE-030131-5074]	cby1	chibby 1, beta catenin antagonist [Source:ZFIN;Acc:ZDB-GENE-030131-5074]			cby1	chibby homolog 1 (Drosophila) [Source:ZFIN;Acc:ZDB-GENE-030131-5074]	cby1	chibby homolog 1 (Drosophila) [Source:ZFIN;Acc:ZDB-GENE-030131-5074]	CBY1	chibby family member 1, beta catenin antagonist
5132	ENSSSAG00000072607	69.8553	-0.609086	0.18717	-3.25419	0.00113715	0.00935501	2.02896	14	48008656	48103009	94353	abca4b		ATP-binding cassette, sub-family A (ABC1), member 4b [Source:ZFIN;Acc:ZDB-GENE-050517-4]		ATP-binding cassette, sub-family A (ABC1), member 4b [Source:ZFIN;Acc:ZDB-GENE-050517-4]	ABCA4	ATP binding cassette subfamily A member 4 [Source:HGNC Symbol;Acc:HGNC:34]	ABCA4	ATP binding cassette subfamily A member 4 [Source:HGNC Symbol;Acc:HGNC:34]
5131	ENSSSAG00000082602	97.7857	-0.609038	0.210676	-2.89087	0.00384181	0.0250443	1.60129	11	45585079	45634033	48954	tipin		timeless interacting protein [Source:NCBI gene;Acc:445058]	tipin	timeless interacting protein [Source:NCBI gene (formerly Entrezgene);Acc:445058]	tipin	timeless interacting protein [Source:ZFIN;Acc:ZDB-GENE-040801-189]	TIPIN	TIMELESS interacting protein [Source:HGNC Symbol;Acc:HGNC:30750]	tipin	timeless interacting protein [Source:NCBI gene;Acc:445058]	tipin	timeless interacting protein [Source:NCBI gene;Acc:445058]	TIPIN	TIMELESS interacting protein
5130	ENSSSAG00000067441	205.704	-0.608086	0.209075	-2.90845	0.00363221	0.0239023	1.62156	18	13399541	13402231	2690	gins1		GINS complex subunit 1 (Psf1 homolog) [Source:NCBI gene (formerly Entrezgene);Acc:100286577]	gins1	GINS complex subunit 1 (Psf1 homolog) [Source:NCBI gene (formerly Entrezgene);Acc:100286577]	gins1	GINS complex subunit 1 (Psf1 homolog) [Source:ZFIN;Acc:ZDB-GENE-041010-184]	GINS1	GINS complex subunit 1 [Source:HGNC Symbol;Acc:HGNC:28980]	gins1	GINS complex subunit 1 (Psf1 homolog) [Source:ZFIN;Acc:ZDB-GENE-041010-184]	gins1	GINS complex subunit 1 (Psf1 homolog) [Source:ZFIN;Acc:ZDB-GENE-041010-184]	GINS1	GINS complex subunit 1
5129	ENSSSAG00000063057	244.758	-0.60733	0.183222	-3.31472	0.000917346	0.00784675	2.10531	25	33488580	33530781	42201			MORC family CW-type zinc finger 3a [Source:ZFIN;Acc:ZDB-GENE-030131-1502]	morc3a	MORC family CW-type zinc finger 3a [Source:ZFIN;Acc:ZDB-GENE-030131-1502]	morc3a	MORC family CW-type zinc finger 3a [Source:ZFIN;Acc:ZDB-GENE-030131-1502]	MORC4	MORC family CW-type zinc finger 4 [Source:HGNC Symbol;Acc:HGNC:23485]	morc3a	chromatin assembly factor 1, subunit B [Source:ZFIN;Acc:ZDB-GENE-040426-1947]	chaf1b	chromatin assembly factor 1, subunit B [Source:ZFIN;Acc:ZDB-GENE-040426-1947]	CHAF1B	chromatin assembly factor 1 subunit B
5128	ENSSSAG00000112080	173.856	-0.607107	0.231482	-2.6227	0.00872367	0.0478533	1.32009	26	49994063	50056590	62527						klf13	Kruppel like factor 13 [Source:ZFIN;Acc:ZDB-GENE-060929-1274]	KLF14	KLF transcription factor 14 [Source:HGNC Symbol;Acc:HGNC:23025]		Kruppel-like factor 13 [Source:ZFIN;Acc:ZDB-GENE-060929-1274]	klf13	Kruppel-like factor 13 [Source:ZFIN;Acc:ZDB-GENE-060929-1274]	KLF13	Kruppel like factor 13
5127	ENSSSAG00000001277	281.249	-0.606921	0.142667	-4.25411	2.09882e-05	0.000324531	3.48874	1	90836249	90840936	4687	birc5a		baculoviral IAP repeat containing 5a [Source:ZFIN;Acc:ZDB-GENE-030826-1]	BIRC5	baculoviral IAP repeat containing 5a [Source:ZFIN;Acc:ZDB-GENE-030826-1]	birc5a	baculoviral IAP repeat containing 5a [Source:ZFIN;Acc:ZDB-GENE-030826-1]	BIRC5	baculoviral IAP repeat containing 5 [Source:HGNC Symbol;Acc:HGNC:593]	birc5a	baculoviral IAP repeat containing 5a [Source:ZFIN;Acc:ZDB-GENE-030826-1]	birc5a	baculoviral IAP repeat containing 5a [Source:ZFIN;Acc:ZDB-GENE-030826-1]	BIRC5	baculoviral IAP repeat containing 5
5126	ENSSSAG00000070139	28.8317	-0.606754	0.202617	-2.99459	0.00274815	0.019079	1.71944	20	81990841	81994400	3559	hs020		anaphase promoting complex subunit 15 [Source:HGNC Symbol;Acc:HGNC:24531]	hs020	anaphase promoting complex subunit 15 [Source:HGNC Symbol;Acc:HGNC:24531]	anapc15	anaphase promoting complex subunit 15 [Source:NCBI gene (formerly Entrezgene);Acc:751740]	ANAPC15	anaphase promoting complex subunit 15 [Source:HGNC Symbol;Acc:HGNC:24531]	hs020	anaphase promoting complex subunit 15 [Source:NCBI gene;Acc:751740]	anapc15	anaphase promoting complex subunit 15 [Source:NCBI gene;Acc:751740]	ANAPC15	anaphase promoting complex subunit 15
5125	ENSSSAG00000084107	263.693	-0.606639	0.087161	-6.95999	3.40303e-12	2.09208e-10	9.67942	6	28211451	28241600	30149	ngfra		nerve growth factor receptor a (TNFR superfamily, member 16) [Source:ZFIN;Acc:ZDB-GENE-050928-1]	NGFR	nerve growth factor receptor [Source:HGNC Symbol;Acc:HGNC:7809]	NGFR	nerve growth factor receptor [Source:HGNC Symbol;Acc:HGNC:7809]	NGFR	nerve growth factor receptor [Source:HGNC Symbol;Acc:HGNC:7809]
5124	ENSSSAG00000087521	37.7849	-0.606571	0.221518	-2.73824	0.00617684	0.0364549	1.43824	22	52776103	52842697	66594								PPP1R1A	protein phosphatase 1 regulatory inhibitor subunit 1A [Source:HGNC Symbol;Acc:HGNC:9286]
5123	ENSSSAG00000070771	68.1773	-0.606355	0.149898	-4.04512	5.22952e-05	0.000714912	3.14575	10	28304462	28333407	28945	ect2		epithelial cell transforming 2 [Source:ZFIN;Acc:ZDB-GENE-040831-2]	ect2	epithelial cell transforming 2 [Source:ZFIN;Acc:ZDB-GENE-040831-2]	ect2	epithelial cell transforming 2 [Source:ZFIN;Acc:ZDB-GENE-040831-2]	ECT2	epithelial cell transforming 2 [Source:HGNC Symbol;Acc:HGNC:3155]	ect2	epithelial cell transforming 2 [Source:ZFIN;Acc:ZDB-GENE-040831-2]	ect2	epithelial cell transforming 2 [Source:ZFIN;Acc:ZDB-GENE-040831-2]	ECT2	epithelial cell transforming 2
5122	ENSSSAG00000064280	86.0453	-0.606347	0.15053	-4.02807	5.62365e-05	0.000758274	3.12017	9	31871988	31899686	27698	G2E3		G2/M-phase specific E3 ubiquitin protein ligase [Source:HGNC Symbol;Acc:HGNC:20338]		G2/M-phase specific E3 ubiquitin protein ligase [Source:HGNC Symbol;Acc:HGNC:20338]	g2e3	G2/M-phase specific E3 ubiquitin protein ligase [Source:ZFIN;Acc:ZDB-GENE-030616-400]	PHF7	PHD finger protein 7 [Source:HGNC Symbol;Acc:HGNC:18458]	G2E3	G2/M-phase specific E3 ubiquitin protein ligase [Source:ZFIN;Acc:ZDB-GENE-030616-400]	g2e3	G2/M-phase specific E3 ubiquitin protein ligase [Source:ZFIN;Acc:ZDB-GENE-030616-400]	G2E3	G2/M-phase specific E3 ubiquitin protein ligase
5121	ENSSSAG00000040894	330.476	-0.6061	0.090428	-6.70257	2.04789e-11	1.1439e-09	8.94161	28	22500636	22515276	14640	zc3h6		zinc finger CCCH-type containing 6 [Source:ZFIN;Acc:ZDB-GENE-120727-18]		zinc finger CCCH-type containing 6 [Source:HGNC Symbol;Acc:HGNC:24762]			ZC3H6	zinc finger CCCH-type containing 6 [Source:HGNC Symbol;Acc:HGNC:24762]	zc3h6	zinc finger CCCH-type containing 6 [Source:ZFIN;Acc:ZDB-GENE-120727-18]	zc3h6	zinc finger CCCH-type containing 6 [Source:ZFIN;Acc:ZDB-GENE-120727-18]	ZC3H6	zinc finger CCCH-type containing 6
5120	ENSSSAG00000120678	125.588	-0.605998	0.214134	-2.83	0.00465487	0.0292764	1.53348	29	30382696	30413296	30600	ankrd33ba		ankyrin repeat domain 33ba [Source:ZFIN;Acc:ZDB-GENE-040724-39]	ANKRD33B	ankyrin repeat domain 33B [Source:HGNC Symbol;Acc:HGNC:35240]	ANKRD33B	ankyrin repeat domain 33B [Source:HGNC Symbol;Acc:HGNC:35240]	ANKRD33B	ankyrin repeat domain 33B [Source:HGNC Symbol;Acc:HGNC:35240]	ankrd33ba	ankyrin repeat domain 33ba [Source:ZFIN;Acc:ZDB-GENE-040724-39]	ankrd33ba	ankyrin repeat domain 33ba [Source:ZFIN;Acc:ZDB-GENE-040724-39]	ANKRD33B	ankyrin repeat domain 33B
5119	ENSSSAG00000114169	37.5789	-0.605827	0.228416	-2.6523	0.00799457	0.0447702	1.34901	CAJNNT020002828.1	186833	201412	14579											NSE2 (MMS21) homolog, SMC5-SMC6 complex SUMO ligase [Source:ZFIN;Acc:ZDB-GENE-081022-128]	nsmce2	NSE2 (MMS21) homolog, SMC5-SMC6 complex SUMO ligase [Source:ZFIN;Acc:ZDB-GENE-081022-128]
5118	ENSSSAG00000046664	64.3679	-0.605621	0.200558	-3.01968	0.00253043	0.0178063	1.74943	14	4199769	4220674	20905	tmeff1a		transmembrane protein with EGF-like and two follistatin-like domains 1a [Source:ZFIN;Acc:ZDB-GENE-070912-294]		transmembrane protein with EGF-like and two follistatin-like domains 1a [Source:ZFIN;Acc:ZDB-GENE-070912-294]					tmeff1a	transmembrane protein with EGF-like and two follistatin-like domains 1b [Source:ZFIN;Acc:ZDB-GENE-050706-143]	tmeff1b	transmembrane protein with EGF-like and two follistatin-like domains 1b [Source:ZFIN;Acc:ZDB-GENE-050706-143]	MSANTD3-TMEFF1	MSANTD3-TMEFF1 readthrough
5117	ENSSSAG00000091386	344.15	-0.605351	0.116247	-5.20748	1.91425e-07	5.16678e-06	5.28678	12	101136773	101177056	40283	nuf2					nuf2	UF2 component of NDC80 kinetochore complex [Source:ZFIN;Acc:ZDB-GENE-040426-1121]	NUF2	NUF2 component of NDC80 kinetochore complex [Source:HGNC Symbol;Acc:HGNC:14621]	nuf2	UF2 component of NDC80 kinetochore complex [Source:NCBI gene;Acc:393280]	nuf2	UF2 component of NDC80 kinetochore complex [Source:NCBI gene;Acc:393280]	NUF2	NUF2 component of NDC80 kinetochore complex
5116	ENSSSAG00000057565	45.0462	-0.605123	0.203174	-2.97835	0.00289808	0.0199205	1.7007	1	5951743	5954426	2683	cdkn3		cyclin-dependent kinase inhibitor 3 [Source:ZFIN;Acc:ZDB-GENE-060427-2]	cdkn3	cyclin-dependent kinase inhibitor 3 [Source:ZFIN;Acc:ZDB-GENE-060427-2]	cdkn3	cyclin dependent kinase inhibitor 3 [Source:ZFIN;Acc:ZDB-GENE-060427-2]	CDKN3	cyclin dependent kinase inhibitor 3 [Source:HGNC Symbol;Acc:HGNC:1791]	cdkn3	cyclin-dependent kinase inhibitor 3 [Source:ZFIN;Acc:ZDB-GENE-060427-2]	cdkn3	cyclin-dependent kinase inhibitor 3 [Source:ZFIN;Acc:ZDB-GENE-060427-2]	CDKN3	cyclin dependent kinase inhibitor 3
5115	ENSSSAG00000020900	5782.51	-0.60463	0.0920805	-6.56633	5.15711e-11	2.70275e-09	8.56819	4	81215990	81321284	105294	atp2a3		ATPase sarcoplasmic/endoplasmic reticulum Ca2+ transporting 3 [Source:ZFIN;Acc:ZDB-GENE-060531-103]	atp2a3	ATPase sarcoplasmic/endoplasmic reticulum Ca2+ transporting 3 [Source:HGNC Symbol;Acc:HGNC:813]	ATP2A3	ATPase sarcoplasmic/endoplasmic reticulum Ca2+ transporting 3 [Source:HGNC Symbol;Acc:HGNC:813]	ATP2A3	ATPase sarcoplasmic/endoplasmic reticulum Ca2+ transporting 3 [Source:HGNC Symbol;Acc:HGNC:813]	atp2a3	ATPase sarcoplasmic/endoplasmic reticulum Ca2+ transporting 3 [Source:ZFIN;Acc:ZDB-GENE-060531-103]	atp2a3	ATPase sarcoplasmic/endoplasmic reticulum Ca2+ transporting 3 [Source:ZFIN;Acc:ZDB-GENE-060531-103]	ATP2A1	ATPase sarcoplasmic/endoplasmic reticulum Ca2+ transporting 1
5114	ENSSSAG00000115778	195.575	-0.604513	0.143974	-4.19877	2.6837e-05	0.000400772	3.3971	10	114022148	114059900	37752						MGAT4C	MGAT4 family member C [Source:HGNC Symbol;Acc:HGNC:30871]	MGAT4C	MGAT4 family member C [Source:HGNC Symbol;Acc:HGNC:30871]		mgat4 family member C [Source:ZFIN;Acc:ZDB-GENE-091204-429]	mgat4c	mgat4 family member C [Source:ZFIN;Acc:ZDB-GENE-091204-429]	MGAT4C	MGAT4 family member C
5113	ENSSSAG00000052656	271.129	-0.604177	0.0993292	-6.08257	1.18271e-09	4.92321e-08	7.30775	4	50812841	50834288	21447						panx1b	pannexin 1b [Source:ZFIN;Acc:ZDB-GENE-070705-192]	PANX1	pannexin 1 [Source:HGNC Symbol;Acc:HGNC:8599]		pannexin 1b [Source:ZFIN;Acc:ZDB-GENE-070705-192]	panx1b	pannexin 1b [Source:ZFIN;Acc:ZDB-GENE-070705-192]	PANX1	pannexin 1
5112	ENSSSAG00000007347	49.4303	-0.603963	0.196275	-3.07713	0.00209003	0.0153396	1.81419	6	40113982	40140830	26848	tubg1		tubulin, gamma 1 [Source:ZFIN;Acc:ZDB-GENE-040426-836]	tubg1	tubulin, gamma 1 [Source:ZFIN;Acc:ZDB-GENE-040426-836]	tubg1	tubulin, gamma 1 [Source:ZFIN;Acc:ZDB-GENE-040426-836]	TUBG1	tubulin gamma 1 [Source:HGNC Symbol;Acc:HGNC:12417]	tubg1	tubulin, gamma 1 [Source:ZFIN;Acc:ZDB-GENE-040426-836]	tubg1	tubulin, gamma 1 [Source:ZFIN;Acc:ZDB-GENE-040426-836]	TUBG1	tubulin gamma 1
5111	ENSSSAG00000042565	112.687	-0.603735	0.164199	-3.67684	0.000236138	0.00255487	2.59263	21	28738101	28746307	8206	chaf1b		chromatin assembly factor 1, subunit B [Source:ZFIN;Acc:ZDB-GENE-040426-1947]	chaf1b	chromatin assembly factor 1, subunit B [Source:ZFIN;Acc:ZDB-GENE-040426-1947]	chaf1b	chromatin assembly factor 1, subunit B [Source:ZFIN;Acc:ZDB-GENE-040426-1947]	CHAF1B	chromatin assembly factor 1 subunit B [Source:HGNC Symbol;Acc:HGNC:1911]	chaf1b	chromatin assembly factor 1, subunit B [Source:ZFIN;Acc:ZDB-GENE-040426-1947]	chaf1b	chromatin assembly factor 1, subunit B [Source:ZFIN;Acc:ZDB-GENE-040426-1947]	CHAF1B	chromatin assembly factor 1 subunit B
5110	ENSSSAG00000046285	41.4865	-0.603658	0.197157	-3.06181	0.00220003	0.0159894	1.79617	14	89698989	89701121	2132						gmnn	geminin DNA replication inhibitor [Source:ZFIN;Acc:ZDB-GENE-030429-30]	GMNN	geminin DNA replication inhibitor [Source:HGNC Symbol;Acc:HGNC:17493]		geminin DNA replication inhibitor [Source:ZFIN;Acc:ZDB-GENE-030429-30]	gmnn	geminin DNA replication inhibitor [Source:ZFIN;Acc:ZDB-GENE-030429-30]	GMNN
5109	ENSSSAG00000042972	283.475	-0.603003	0.126354	-4.77232	1.82115e-06	3.8668e-05	4.41265	6	13091415	13136372	44957	pold1		polymerase (DNA directed), delta 1, catalytic subunit [Source:ZFIN;Acc:ZDB-GENE-060429-1]	pold1	polymerase (DNA directed), delta 1, catalytic subunit [Source:ZFIN;Acc:ZDB-GENE-060429-1]	pold1	polymerase (DNA directed), delta 1, catalytic subunit [Source:ZFIN;Acc:ZDB-GENE-060429-1]	POLD1	DNA polymerase delta 1, catalytic subunit [Source:HGNC Symbol;Acc:HGNC:9175]	pold1	polymerase (DNA directed), delta 1, catalytic subunit [Source:ZFIN;Acc:ZDB-GENE-060429-1]	pold1	polymerase (DNA directed), delta 1, catalytic subunit [Source:ZFIN;Acc:ZDB-GENE-060429-1]	POLD1	DNA polymerase delta 1, catalytic subunit
5108	ENSSSAG00000082882	272.303	-0.602653	0.116281	-5.18272	2.18674e-07	5.83016e-06	5.23432	1	163621375	163660027	38652	fut10		fucosyltransferase 10 [Source:NCBI gene;Acc:497615]	fut10	fucosyltransferase 10 [Source:ZFIN;Acc:ZDB-GENE-081022-183]	fut10	fucosyltransferase 10 [Source:ZFIN;Acc:ZDB-GENE-081022-183]	FUT10	fucosyltransferase 10 [Source:HGNC Symbol;Acc:HGNC:19234]	fut10	fucosyltransferase 10 [Source:NCBI gene;Acc:497615]	fut10	fucosyltransferase 10 [Source:NCBI gene;Acc:497615]	FUT10	fucosyltransferase 10
5107	ENSSSAG00000077088	446.731	-0.602055	0.163428	-3.68391	0.000229686	0.00249744	2.6025	24	19402403	19405099	2696	gins4		GINS complex subunit 4 (Sld5 homolog) [Source:NCBI gene (formerly Entrezgene);Acc:100196511]	gins4	GINS complex subunit 4 (Sld5 homolog) [Source:NCBI gene (formerly Entrezgene);Acc:100196511]	gins4	GINS complex subunit 4 (Sld5 homolog) [Source:ZFIN;Acc:ZDB-GENE-040801-59]	GINS4	GINS complex subunit 4 [Source:HGNC Symbol;Acc:HGNC:28226]	gins4	GINS complex subunit 4 (Sld5 homolog) [Source:ZFIN;Acc:ZDB-GENE-040801-59]	gins4	GINS complex subunit 4 (Sld5 homolog) [Source:ZFIN;Acc:ZDB-GENE-040801-59]	GINS4	GINS complex subunit 4
5106	ENSSSAG00000081383	125.024	-0.601795	0.153296	-3.92572	8.64711e-05	0.00109583	2.96026	21	42303212	42385770	82558	ankrd44		ankyrin repeat domain 44 [Source:ZFIN;Acc:ZDB-GENE-070912-605]	ANKRD44	ankyrin repeat domain 44 [Source:HGNC Symbol;Acc:HGNC:25259]	ANKRD44	ankyrin repeat domain 44 [Source:HGNC Symbol;Acc:HGNC:25259]	ANKRD44	ankyrin repeat domain 44 [Source:HGNC Symbol;Acc:HGNC:25259]	ankrd44	ankyrin repeat domain 44 [Source:ZFIN;Acc:ZDB-GENE-070912-605]	ankrd44	ankyrin repeat domain 44 [Source:ZFIN;Acc:ZDB-GENE-070912-605]	ANKRD44	ankyrin repeat domain 44
5105	ENSSSAG00000075383	162.31	-0.601755	0.142623	-4.21919	2.45182e-05	0.000371224	3.43036	10	13597025	13632902	35877											si:dkey-235d18.5 [Source:ZFIN;Acc:ZDB-GENE-041014-243]	si:dkey-235d18.5	si:dkey-235d18.5 [Source:ZFIN;Acc:ZDB-GENE-041014-243]	FBN3	fibrillin 3
5104	ENSSSAG00000005797	274.907	-0.601466	0.160875	-3.73872	0.000184962	0.00208306	2.6813	1	11482579	11541190	58611	asap3		ArfGAP with SH3 domain, ankyrin repeat and PH domain 3 [Source:ZFIN;Acc:ZDB-GENE-050913-39]	asap3	ArfGAP with SH3 domain, ankyrin repeat and PH domain 3 [Source:ZFIN;Acc:ZDB-GENE-050913-39]	asap3	ArfGAP with SH3 domain, ankyrin repeat and PH domain 3 [Source:ZFIN;Acc:ZDB-GENE-050913-39]			asap3	ArfGAP with SH3 domain, ankyrin repeat and PH domain 3 [Source:ZFIN;Acc:ZDB-GENE-050913-39]	asap3	ArfGAP with SH3 domain, ankyrin repeat and PH domain 3 [Source:ZFIN;Acc:ZDB-GENE-050913-39]	ASAP3	ArfGAP with SH3 domain, ankyrin repeat and PH domain 3
5103	ENSSSAG00000081321	171.655	-0.601396	0.101631	-5.91742	3.27027e-09	1.27612e-07	6.89411	22	16208021	16225638	17617	cxxc1b		CXXC finger protein 1b [Source:ZFIN;Acc:ZDB-GENE-030728-4]	cxxc1b	CXXC finger protein 1b [Source:ZFIN;Acc:ZDB-GENE-030728-4]	cxxc1b	CXXC finger protein 1b [Source:ZFIN;Acc:ZDB-GENE-030728-4]			cxxc1b	CXXC finger protein 1b [Source:ZFIN;Acc:ZDB-GENE-030728-4]	cxxc1b	CXXC finger protein 1b [Source:ZFIN;Acc:ZDB-GENE-030728-4]	CXXC1	CXXC finger protein 1
5102	ENSSSAG00000108621	145.816	-0.601033	0.134591	-4.46561	7.98405e-06	0.000139957	3.85401	6	29101844	29109256	7412	armc5		armadillo repeat containing 5 [Source:ZFIN;Acc:ZDB-GENE-030131-7382]		armadillo repeat containing 5 [Source:ZFIN;Acc:ZDB-GENE-030131-7382]			ARMC5	armadillo repeat containing 5 [Source:HGNC Symbol;Acc:HGNC:25781]	armc5	armadillo repeat containing 5 [Source:ZFIN;Acc:ZDB-GENE-030131-7382]	armc5	armadillo repeat containing 5 [Source:ZFIN;Acc:ZDB-GENE-030131-7382]	ARMC5	armadillo repeat containing 5
5101	ENSSSAG00000072643	315.935	-0.600429	0.151351	-3.96713	7.2744e-05	0.000942188	3.02586	10	11839511	11866602	27091	uhrf1		ubiquitin-like with PHD and ring finger domains 1 [Source:NCBI gene;Acc:406350]	uhrf1	ubiquitin-like with PHD and ring finger domains 1 [Source:NCBI gene (formerly Entrezgene);Acc:406350]	uhrf1	ubiquitin-like with PHD and ring finger domains 1 [Source:ZFIN;Acc:ZDB-GENE-040426-2039]	UHRF1	ubiquitin like with PHD and ring finger domains 1 [Source:HGNC Symbol;Acc:HGNC:12556]	uhrf1	ubiquitin-like with PHD and ring finger domains 1 [Source:NCBI gene;Acc:406350]	uhrf1	ubiquitin-like with PHD and ring finger domains 1 [Source:NCBI gene;Acc:406350]	UHRF1	ubiquitin like with PHD and ring finger domains 1
5100	ENSSSAG00000093805	145.363	-0.599781	0.175544	-3.41669	0.00063387	0.00579684	2.23681	2	73228801	73236508	7707	as1la		Histone chaperone asf1-A [Source:NCBI gene (formerly Entrezgene);Acc:101448004]	as1la	Histone chaperone asf1-A [Source:NCBI gene (formerly Entrezgene);Acc:101448004]	asf1bb	anti-silencing function 1Bb histone chaperone [Source:NCBI gene (formerly Entrezgene);Acc:792029]	ASF1B	anti-silencing function 1B histone chaperone [Source:HGNC Symbol;Acc:HGNC:20996]	as1la	anti-silencing function 1Bb histone chaperone [Source:NCBI gene;Acc:792029]	asf1bb	anti-silencing function 1Bb histone chaperone [Source:NCBI gene;Acc:792029]	ASF1A	anti-silencing function 1A histone chaperone
5099	ENSSSAG00000074328	297.438	-0.599058	0.119253	-5.02342	5.07582e-07	1.23085e-05	4.9098	9	67072033	67074056	2023											selenoprotein H [Source:ZFIN;Acc:ZDB-GENE-030411-2]	selenoh	selenoprotein H [Source:ZFIN;Acc:ZDB-GENE-030411-2]	SELENOH	selenoprotein H
5098	ENSSSAG00000050927	1305.24	-0.598382	0.0948179	-6.31086	2.77491e-10	1.29838e-08	7.8866	9	131220412	131338894	118482	rpa1		replication protein A1 [Source:NCBI gene;Acc:327491]	rpa1	replication protein A1 [Source:NCBI gene (formerly Entrezgene);Acc:327491]	rpa1	replication protein A1 [Source:ZFIN;Acc:ZDB-GENE-030912-3]	RPA1	replication protein A1 [Source:HGNC Symbol;Acc:HGNC:10289]	rpa1	replication protein A1 [Source:NCBI gene;Acc:327491]	rpa1	replication protein A1 [Source:NCBI gene;Acc:327491]	RPA1	replication protein A1
5097	ENSSSAG00000078909	425.313	-0.597799	0.107343	-5.56906	2.56113e-08	8.41426e-07	6.07498	27	8330062	8359839	29777						zmym4.2	zinc finger MYM-type containing 4, tandem duplicate 2 [Source:ZFIN;Acc:ZDB-GENE-060503-672]				zinc finger, MYM-type 4 [Source:ZFIN;Acc:ZDB-GENE-030131-5459]	zmym4	zinc finger, MYM-type 4 [Source:ZFIN;Acc:ZDB-GENE-030131-5459]	ZMYM4	zinc finger MYM-type containing 4
5096	ENSSSAG00000064790	1618.62	-0.596533	0.10338	-5.7703	7.91309e-09	2.88516e-07	6.53983	14	87256247	87274051	17804	cbx3		Chromobox protein homolog 3 [Source:NCBI gene (formerly Entrezgene);Acc:100195583]	cbx3	Chromobox protein homolog 3 [Source:NCBI gene (formerly Entrezgene);Acc:100195583]	cbx3a	chromobox homolog 3a (HP1 gamma homolog, Drosophila) [Source:ZFIN;Acc:ZDB-GENE-030131-1158]	CBX3	chromobox 3 [Source:HGNC Symbol;Acc:HGNC:1553]	cbx3	chromobox homolog 3a (HP1 gamma homolog, Drosophila) [Source:ZFIN;Acc:ZDB-GENE-030131-1158]	cbx3a	chromobox homolog 3a (HP1 gamma homolog, Drosophila) [Source:ZFIN;Acc:ZDB-GENE-030131-1158]	CBX3	chromobox 3
5095	ENSSSAG00000080527	225.148	-0.596298	0.133361	-4.47132	7.77382e-06	0.0001369	3.8636	3	24463749	24484288	20539	kif2c		kinesin family member 2C [Source:ZFIN;Acc:ZDB-GENE-070912-298]	kif2c	kinesin family member 2C [Source:ZFIN;Acc:ZDB-GENE-070912-298]	kif2c	kinesin family member 2C [Source:ZFIN;Acc:ZDB-GENE-070912-298]			kif2c	kinesin family member 2C [Source:ZFIN;Acc:ZDB-GENE-070912-298]	kif2c	kinesin family member 2C [Source:ZFIN;Acc:ZDB-GENE-070912-298]	KIF2C	kinesin family member 2C
5094	ENSSSAG00000050529	628.824	-0.595863	0.135935	-4.38344	1.16822e-05	0.000195089	3.70977	7	42964782	42985328	20546						ncaph2	non-SMC condensin II complex, subunit H2 [Source:NCBI gene (formerly Entrezgene);Acc:562678]	NCAPH2	non-SMC condensin II complex subunit H2 [Source:HGNC Symbol;Acc:HGNC:25071]		non-SMC condensin II complex, subunit H2 [Source:NCBI gene;Acc:562678]	ncaph2	non-SMC condensin II complex, subunit H2 [Source:NCBI gene;Acc:562678]	NCAPH2	non-SMC condensin II complex subunit H2
5093	ENSSSAG00000118549	59.5342	-0.595324	0.195962	-3.03795	0.00238191	0.0169722	1.77026	10	10804408	10829760	25352	tbxa2r		thromboxane A2 receptor [Source:ZFIN;Acc:ZDB-GENE-131016-6]	tbxa2r	thromboxane A2 receptor [Source:ZFIN;Acc:ZDB-GENE-131016-6]	tbxa2r	thromboxane A2 receptor [Source:ZFIN;Acc:ZDB-GENE-131016-6]	TBXA2R	thromboxane A2 receptor [Source:HGNC Symbol;Acc:HGNC:11608]	tbxa2r	thromboxane A2 receptor [Source:ZFIN;Acc:ZDB-GENE-131016-6]	tbxa2r	thromboxane A2 receptor [Source:ZFIN;Acc:ZDB-GENE-131016-6]	TBXA2R	thromboxane A2 receptor
5092	ENSSSAG00000067932	435.481	-0.59518	0.0735325	-8.0941	5.76874e-16	5.77895e-14	13.2382	16	31176706	31182385	5679	ctcf		CCCTC-binding factor (zinc finger protein) [Source:ZFIN;Acc:ZDB-GENE-040624-5]	ctcf	CCCTC-binding factor (zinc finger protein) [Source:ZFIN;Acc:ZDB-GENE-040624-5]	ctcf	CCCTC-binding factor (zinc finger protein) [Source:ZFIN;Acc:ZDB-GENE-040624-5]	CTCF	CCCTC-binding factor [Source:HGNC Symbol;Acc:HGNC:13723]	ctcf	CCCTC-binding factor (zinc finger protein) [Source:ZFIN;Acc:ZDB-GENE-040624-5]	ctcf	CCCTC-binding factor (zinc finger protein) [Source:ZFIN;Acc:ZDB-GENE-040624-5]	CTCF	CCCTC-binding factor
5091	ENSSSAG00000042734	343.565	-0.594905	0.104258	-5.7061	1.15597e-08	4.07374e-07	6.39001	25	44479883	44559386	79503	mid1		midline 1 [Source:ZFIN;Acc:ZDB-GENE-110411-205]		midline 1 [Source:ZFIN;Acc:ZDB-GENE-110411-205]			MID1	midline 1 [Source:HGNC Symbol;Acc:HGNC:7095]	mid1	midline 1 [Source:ZFIN;Acc:ZDB-GENE-110411-205]	mid1	midline 1 [Source:ZFIN;Acc:ZDB-GENE-110411-205]	MID1	midline 1
5090	ENSSSAG00000089002	184.45	-0.594581	0.139168	-4.27241	1.93371e-05	0.000302677	3.51902	2	13568285	13580924	12639	ABHD5		abhydrolase domain containing 5, lysophosphatidic acid acyltransferase [Source:HGNC Symbol;Acc:HGNC:21396]	ABHD5	abhydrolase domain containing 5, lysophosphatidic acid acyltransferase [Source:HGNC Symbol;Acc:HGNC:21396]			ABHD5	abhydrolase domain containing 5, lysophosphatidic acid acyltransferase [Source:HGNC Symbol;Acc:HGNC:21396]	ABHD5	abhydrolase domain containing 5b [Source:ZFIN;Acc:ZDB-GENE-110411-277]	abhd5b	abhydrolase domain containing 5b [Source:ZFIN;Acc:ZDB-GENE-110411-277]	ABHD5	abhydrolase domain containing 5, lysophosphatidic acid acyltransferase
5089	ENSSSAG00000044558	134.467	-0.594358	0.179494	-3.31129	0.00092867	0.00792094	2.10122	23	44124088	44184114	60026	cep152		centrosomal protein 152 [Source:ZFIN;Acc:ZDB-GENE-111005-1]		centrosomal protein 152 [Source:ZFIN;Acc:ZDB-GENE-111005-1]	CEP152	centrosomal protein 152 [Source:HGNC Symbol;Acc:HGNC:29298]	CEP152	centrosomal protein 152 [Source:HGNC Symbol;Acc:HGNC:29298]	cep152	centrosomal protein 152 [Source:ZFIN;Acc:ZDB-GENE-111005-1]	cep152	centrosomal protein 152 [Source:ZFIN;Acc:ZDB-GENE-111005-1]	CEP152	centrosomal protein 152
5088	ENSSSAG00000098420	84.2587	-0.59416	0.170536	-3.48407	0.000493848	0.00470357	2.32757	CAJNNT020001008.1	27184	50293	23109						WDR19	WD repeat domain 19 [Source:HGNC Symbol;Acc:HGNC:18340]	WDR19	WD repeat domain 19 [Source:HGNC Symbol;Acc:HGNC:18340]		WD repeat domain 19 [Source:ZFIN;Acc:ZDB-GENE-090313-277]	wdr19	WD repeat domain 19 [Source:ZFIN;Acc:ZDB-GENE-090313-277]	WDR19	WD repeat domain 19
5087	ENSSSAG00000051666	101.874	-0.59332	0.210061	-2.82452	0.00473522	0.0296779	1.52757	20	61336527	61442348	105821	brip1		BRCA1 interacting protein C-terminal helicase 1 [Source:ZFIN;Acc:ZDB-GENE-081107-11]	brip1	BRCA1 interacting helicase 1 [Source:ZFIN;Acc:ZDB-GENE-081107-11]	brip1	BRCA1 interacting helicase 1 [Source:ZFIN;Acc:ZDB-GENE-081107-11]	BRIP1	BRCA1 interacting helicase 1 [Source:HGNC Symbol;Acc:HGNC:20473]	brip1	BRCA1 interacting protein C-terminal helicase 1 [Source:ZFIN;Acc:ZDB-GENE-081107-11]	brip1	BRCA1 interacting protein C-terminal helicase 1 [Source:ZFIN;Acc:ZDB-GENE-081107-11]	BRIP1	BRCA1 interacting protein C-terminal helicase 1
5086	ENSSSAG00000003338	117.853	-0.593146	0.139097	-4.26428	2.00551e-05	0.000312157	3.50563	9	8988064	9073632	85568						STAC	SH3 and cysteine rich domain [Source:HGNC Symbol;Acc:HGNC:11353]	STAC	SH3 and cysteine rich domain [Source:HGNC Symbol;Acc:HGNC:11353]		SH3 and cysteine rich domain [Source:ZFIN;Acc:ZDB-GENE-131121-459]	stac	SH3 and cysteine rich domain [Source:ZFIN;Acc:ZDB-GENE-131121-459]	STAC	SH3 and cysteine rich domain
5085	ENSSSAG00000086120	492.146	-0.592872	0.128618	-4.60954	4.03564e-06	7.83386e-05	4.10602	4	54333310	54343124	9814	si:ch211-266i6.3		si:ch211-266i6.3 [Source:ZFIN;Acc:ZDB-GENE-030131-5420]		si:ch211-266i6.3 [Source:ZFIN;Acc:ZDB-GENE-030131-5420]			CKAP2	cytoskeleton associated protein 2 [Source:HGNC Symbol;Acc:HGNC:1990]	si:ch211-266i6.3	si:ch211-266i6.3 [Source:ZFIN;Acc:ZDB-GENE-030131-5420]	si:ch211-266i6.3	si:ch211-266i6.3 [Source:ZFIN;Acc:ZDB-GENE-030131-5420]	CKAP2	cytoskeleton associated protein 2
5084	ENSSSAG00000047363	21423.3	-0.592558	0.118883	-4.98438	6.21619e-07	1.48035e-05	4.82963	11	30159248	30180897	21649	mmp2		matrix metalloproteinase 2 [Source:NCBI gene (formerly Entrezgene);Acc:100194903]	mmp2	matrix metalloproteinase 2 [Source:NCBI gene (formerly Entrezgene);Acc:100194903]	mmp2	matrix metallopeptidase 2 [Source:ZFIN;Acc:ZDB-GENE-030131-9123]	MMP2	matrix metallopeptidase 2 [Source:HGNC Symbol;Acc:HGNC:7166]	mmp2	matrix metallopeptidase 2 [Source:ZFIN;Acc:ZDB-GENE-030131-9123]	mmp2	matrix metallopeptidase 2 [Source:ZFIN;Acc:ZDB-GENE-030131-9123]	MMP2	matrix metallopeptidase 2
5083	ENSSSAG00000081626	346.711	-0.592483	0.110727	-5.35087	8.75312e-08	2.55437e-06	5.59272	22	17001703	17019806	18103						dido1	death inducer-obliterator 1 [Source:ZFIN;Acc:ZDB-GENE-030131-6117]	DIDO1	death inducer-obliterator 1 [Source:HGNC Symbol;Acc:HGNC:2680]		death inducer-obliterator 1 [Source:ZFIN;Acc:ZDB-GENE-030131-6117]	dido1	death inducer-obliterator 1 [Source:ZFIN;Acc:ZDB-GENE-030131-6117]	DIDO1	death inducer-obliterator 1
5082	ENSSSAG00000048680	61.0063	-0.592238	0.168043	-3.52432	0.000424564	0.00415641	2.38128	13	77508761	77533274	24513	zswim7		zinc finger, SWIM-type containing 7 [Source:NCBI gene;Acc:325530]	zswim7	zinc finger, SWIM-type containing 7 [Source:NCBI gene (formerly Entrezgene);Acc:325530]	zswim7	zinc finger, SWIM-type containing 7 [Source:ZFIN;Acc:ZDB-GENE-030131-4255]	ZSWIM7	zinc finger SWIM-type containing 7 [Source:HGNC Symbol;Acc:HGNC:26993]	zswim7	zinc finger, SWIM-type containing 7 [Source:NCBI gene;Acc:325530]	zswim7	zinc finger, SWIM-type containing 7 [Source:NCBI gene;Acc:325530]	ZSWIM7	zinc finger SWIM-type containing 7
5081	ENSSSAG00000043402	770.428	-0.591955	0.106387	-5.56416	2.63419e-08	8.62649e-07	6.06417	10	51859723	51881156	21433	lmnb2		lamin B2 [Source:ZFIN;Acc:ZDB-GENE-990630-13]	lmnb2	lamin B2 [Source:ZFIN;Acc:ZDB-GENE-990630-13]	lmnb2	lamin B2 [Source:ZFIN;Acc:ZDB-GENE-990630-13]	LMNB2	lamin B2 [Source:HGNC Symbol;Acc:HGNC:6638]	lmnb2	lamin B2 [Source:ZFIN;Acc:ZDB-GENE-990630-13]	lmnb2	lamin B2 [Source:ZFIN;Acc:ZDB-GENE-990630-13]	LMNB1	lamin B1
5080	ENSSSAG00000061140	3246.86	-0.59121	0.0695572	-8.49962	1.90214e-17	2.21825e-15	14.654	4	71034843	71045027	10184	lrrc32		leucine rich repeat containing 32 [Source:ZFIN;Acc:ZDB-GENE-090630-1]		leucine rich repeat containing 32 [Source:ZFIN;Acc:ZDB-GENE-090630-1]					lrrc32	leucine rich repeat containing 32 [Source:ZFIN;Acc:ZDB-GENE-090630-1]	lrrc32	leucine rich repeat containing 32 [Source:ZFIN;Acc:ZDB-GENE-090630-1]	LRRC32	leucine rich repeat containing 32
5079	ENSSSAG00000066657	73.4702	-0.590581	0.184444	-3.20196	0.00136497	0.0108664	1.96392	22	37280974	37333964	52990	zgc:162344		zgc:162344 [Source:ZFIN;Acc:ZDB-GENE-030131-6058]	zgc:162344	zgc:162344 [Source:ZFIN;Acc:ZDB-GENE-030131-6058]	zgc:162344	zgc:162344 [Source:ZFIN;Acc:ZDB-GENE-030131-6058]			zgc:162344	zgc:162344 [Source:ZFIN;Acc:ZDB-GENE-030131-6058]	zgc:162344	zgc:162344 [Source:ZFIN;Acc:ZDB-GENE-030131-6058]	KIAA1328	KIAA1328
5078	ENSSSAG00000000984	140.723	-0.590554	0.13365	-4.41866	9.93136e-06	0.000169806	3.77005	4	87099696	87172905	73209						POSTN	periostin [Source:HGNC Symbol;Acc:HGNC:16953]	POSTN	periostin [Source:HGNC Symbol;Acc:HGNC:16953]		periostin, osteoblast specific factor a [Source:ZFIN;Acc:ZDB-GENE-091113-23]	postna	periostin, osteoblast specific factor a [Source:ZFIN;Acc:ZDB-GENE-091113-23]	POSTN	periostin
5077	ENSSSAG00000044615	344.002	-0.590383	0.10544	-5.59923	2.153e-08	7.18938e-07	6.14331	15	41905472	41915331	9859	lbr		lamin B receptor [Source:ZFIN;Acc:ZDB-GENE-030804-11]	lbr	lamin B receptor [Source:ZFIN;Acc:ZDB-GENE-030804-11]	lbr	lamin B receptor [Source:ZFIN;Acc:ZDB-GENE-030804-11]	LBR	lamin B receptor [Source:HGNC Symbol;Acc:HGNC:6518]	lbr	lamin B receptor [Source:ZFIN;Acc:ZDB-GENE-030804-11]	lbr	lamin B receptor [Source:ZFIN;Acc:ZDB-GENE-030804-11]	LBR	lamin B receptor
5076	ENSSSAG00000110063	305.915	-0.589651	0.121275	-4.86208	1.16158e-06	2.58116e-05	4.58818	14	55552374	55573729	21355								EPPK1	epiplakin 1 [Source:HGNC Symbol;Acc:HGNC:15577]
5075	ENSSSAG00000001922	152.611	-0.589469	0.189415	-3.11205	0.00185795	0.0139171	1.85645	1	88250238	88274971	24733	l3mbtl2		L3MBTL histone methyl-lysine binding protein 2 [Source:ZFIN;Acc:ZDB-GENE-030131-8713]	l3mbtl2	L3MBTL histone methyl-lysine binding protein 2 [Source:ZFIN;Acc:ZDB-GENE-030131-8713]	l3mbtl2	L3MBTL histone methyl-lysine binding protein 2 [Source:ZFIN;Acc:ZDB-GENE-030131-8713]	L3MBTL2	L3MBTL histone methyl-lysine binding protein 2 [Source:HGNC Symbol;Acc:HGNC:18594]	l3mbtl2	L3MBTL histone methyl-lysine binding protein 2 [Source:ZFIN;Acc:ZDB-GENE-030131-8713]	l3mbtl2	L3MBTL histone methyl-lysine binding protein 2 [Source:ZFIN;Acc:ZDB-GENE-030131-8713]	L3MBTL2	L3MBTL histone methyl-lysine binding protein 2
5074	ENSSSAG00000000242	969.12	-0.58927	0.182846	-3.22277	0.00126959	0.0102459	1.98945	3	29235404	29381285	145881	ZNF521		zinc finger protein 521 [Source:HGNC Symbol;Acc:HGNC:24605]	ZNF521	zinc finger protein 521 [Source:HGNC Symbol;Acc:HGNC:24605]	ZNF521	zinc finger protein 521 [Source:HGNC Symbol;Acc:HGNC:24605]	ZNF521	zinc finger protein 521 [Source:HGNC Symbol;Acc:HGNC:24605]	ZNF521	zinc finger protein 521 [Source:HGNC Symbol;Acc:HGNC:24605]	ZNF521	zinc finger protein 521 [Source:HGNC Symbol;Acc:HGNC:24605]	ZNF521	zinc finger protein 521
5073	ENSSSAG00000111365	29.7907	-0.589153	0.217524	-2.70845	0.00675989	0.0391252	1.40754	19	70434015	70438599	4584
5072	ENSSSAG00000043943	205.135	-0.589018	0.123628	-4.76444	1.89379e-06	3.99606e-05	4.39837	2	94082661	94091598	8937				plk1				PLK1	polo like kinase 1 [Source:HGNC Symbol;Acc:HGNC:9077]		polo-like kinase 1 (Drosophila) [Source:ZFIN;Acc:ZDB-GENE-021115-7]	plk1	polo-like kinase 1 (Drosophila) [Source:ZFIN;Acc:ZDB-GENE-021115-7]	PLK1	polo like kinase 1
5071	ENSSSAG00000044580	652.331	-0.587824	0.115846	-5.0742	3.89122e-07	9.72933e-06	5.01192	5	16963124	16981720	18596						hmmr	hyaluronan-mediated motility receptor (RHAMM) [Source:ZFIN;Acc:ZDB-GENE-030131-731]	HMMR	hyaluronan mediated motility receptor [Source:HGNC Symbol;Acc:HGNC:5012]		hyaluronan-mediated motility receptor (RHAMM) [Source:ZFIN;Acc:ZDB-GENE-030131-731]	hmmr	hyaluronan-mediated motility receptor (RHAMM) [Source:ZFIN;Acc:ZDB-GENE-030131-731]	HMMR	hyaluronan mediated motility receptor
5070	ENSSSAG00000009201	216.925	-0.587094	0.109586	-5.35738	8.44397e-08	2.47836e-06	5.60584	10	59656878	59696022	39144						chtf18	CTF18, chromosome transmission fidelity factor 18 homolog (S. cerevisiae) [Source:ZFIN;Acc:ZDB-GENE-050522-508]	CHTF18	chromosome transmission fidelity factor 18 [Source:HGNC Symbol;Acc:HGNC:18435]		CTF18, chromosome transmission fidelity factor 18 homolog (S. cerevisiae) [Source:ZFIN;Acc:ZDB-GENE-050522-508]	chtf18	CTF18, chromosome transmission fidelity factor 18 homolog (S. cerevisiae) [Source:ZFIN;Acc:ZDB-GENE-050522-508]	CHTF18	chromosome transmission fidelity factor 18
5069	ENSSSAG00000045830	720.68	-0.586415	0.124713	-4.70211	2.57486e-06	5.24133e-05	4.28056	7	13362839	13408519	45680	map4k2		mitogen-activated protein kinase kinase kinase kinase 2 [Source:ZFIN;Acc:ZDB-GENE-030616-163]	map4k2	mitogen-activated protein kinase kinase kinase kinase 2 [Source:ZFIN;Acc:ZDB-GENE-030616-163]	map4k2	mitogen-activated protein kinase kinase kinase kinase 2 [Source:ZFIN;Acc:ZDB-GENE-030616-163]			map4k2	mitogen-activated protein kinase kinase kinase kinase 2 [Source:ZFIN;Acc:ZDB-GENE-030616-163]	map4k2	mitogen-activated protein kinase kinase kinase kinase 2 [Source:ZFIN;Acc:ZDB-GENE-030616-163]	MAP4K2	mitogen-activated protein kinase kinase kinase kinase 2
5068	ENSSSAG00000080473	635.535	-0.586068	0.112217	-5.22261	1.76418e-07	4.81705e-06	5.31722	21	41632888	41665247	32359	rif1		replication timing regulatory factor 1 [Source:ZFIN;Acc:ZDB-GENE-030131-3406]	rif1	replication timing regulatory factor 1 [Source:ZFIN;Acc:ZDB-GENE-030131-3406]	rif1	replication timing regulatory factor 1 [Source:ZFIN;Acc:ZDB-GENE-030131-3406]	RIF1	replication timing regulatory factor 1 [Source:HGNC Symbol;Acc:HGNC:23207]	rif1	replication timing regulatory factor 1 [Source:ZFIN;Acc:ZDB-GENE-030131-3406]	rif1	replication timing regulatory factor 1 [Source:ZFIN;Acc:ZDB-GENE-030131-3406]	RIF1	replication timing regulatory factor 1
5067	ENSSSAG00000067794	72.8279	-0.586028	0.222518	-2.63362	0.00844797	0.0466894	1.33078	15	94227683	94245183	17500	wnt10b		wingless-type MMTV integration site family, member 10b [Source:NCBI gene;Acc:30308]	wnt10b	wingless-type MMTV integration site family, member 10b [Source:NCBI gene (formerly Entrezgene);Acc:30308]	wnt10b	wingless-type MMTV integration site family, member 10b [Source:ZFIN;Acc:ZDB-GENE-980526-524]	WNT10B	Wnt family member 10B [Source:HGNC Symbol;Acc:HGNC:12775]
5066	ENSSSAG00000096301	56.6696	-0.585976	0.190742	-3.07209	0.00212566	0.0155749	1.80758	1	9186398	9195026	8628	osr1		odd-skipped related transcription factor 1 [Source:NCBI gene;Acc:450059]	osr1	odd-skipped related transcription factor 1 [Source:NCBI gene (formerly Entrezgene);Acc:450059]	osr1	odd-skipped related transcription factor 1 [Source:ZFIN;Acc:ZDB-GENE-070321-1]	OSR1	odd-skipped related transcription factor 1 [Source:HGNC Symbol;Acc:HGNC:8111]	osr1	odd-skipped related transcription factor 1 [Source:NCBI gene;Acc:450059]	osr1	odd-skipped related transcription factor 1 [Source:NCBI gene;Acc:450059]	OSR1	odd-skipped related transcription factor 1
5065	ENSSSAG00000072937	69.8041	-0.58544	0.158661	-3.68988	0.000224364	0.00245355	2.6102	15	55157564	55290686	133122	atad2b		ATPase family AAA domain containing 2B [Source:ZFIN;Acc:ZDB-GENE-110411-210]	atad2b	ATPase family AAA domain containing 2B [Source:HGNC Symbol;Acc:HGNC:29230]	atad2b	ATPase family AAA domain containing 2B [Source:ZFIN;Acc:ZDB-GENE-110411-210]	ATAD2B	ATPase family AAA domain containing 2B [Source:HGNC Symbol;Acc:HGNC:29230]	atad2b	ATPase family AAA domain containing 2B [Source:ZFIN;Acc:ZDB-GENE-110411-210]	atad2b	ATPase family AAA domain containing 2B [Source:ZFIN;Acc:ZDB-GENE-110411-210]	ATAD2B	ATPase family AAA domain containing 2B
5064	ENSSSAG00000064848	127.459	-0.585396	0.115482	-5.06915	3.99604e-07	9.96694e-06	5.00144	10	87795719	87815899	20180	ctcf		CCCTC-binding factor (zinc finger protein) [Source:ZFIN;Acc:ZDB-GENE-040624-5]	ctcf	CCCTC-binding factor (zinc finger protein) [Source:ZFIN;Acc:ZDB-GENE-040624-5]	ctcf	CCCTC-binding factor (zinc finger protein) [Source:ZFIN;Acc:ZDB-GENE-040624-5]	CTCF	CCCTC-binding factor [Source:HGNC Symbol;Acc:HGNC:13723]	ctcf	CCCTC-binding factor (zinc finger protein) [Source:ZFIN;Acc:ZDB-GENE-040624-5]	ctcf	CCCTC-binding factor (zinc finger protein) [Source:ZFIN;Acc:ZDB-GENE-040624-5]	CTCF	CCCTC-binding factor
5063	ENSSSAG00000081395	371.424	-0.585106	0.0868835	-6.73437	1.64646e-11	9.28152e-10	9.03238	22	16398984	16405579	6595	fam83d		family with sequence similarity 83 member D [Source:NCBI gene;Acc:492689]	fam83d	family with sequence similarity 83 member D [Source:ZFIN;Acc:ZDB-GENE-041111-264]	fam83d	family with sequence similarity 83 member D [Source:ZFIN;Acc:ZDB-GENE-041111-264]	FAM83D	family with sequence similarity 83 member D [Source:HGNC Symbol;Acc:HGNC:16122]	fam83d	family with sequence similarity 83 member D [Source:NCBI gene;Acc:492689]	fam83d	family with sequence similarity 83 member D [Source:NCBI gene;Acc:492689]	FAM83D	family with sequence similarity 83 member D
5062	ENSSSAG00000088259	79.3072	-0.584355	0.162414	-3.59793	0.000320763	0.0032921	2.48253	23	36370918	36383528	12610	rfwd3		ring finger and WD repeat domain 3 [Source:ZFIN;Acc:ZDB-GENE-120529-1]		ring finger and WD repeat domain 3 [Source:ZFIN;Acc:ZDB-GENE-120529-1]			RFWD3	ring finger and WD repeat domain 3 [Source:HGNC Symbol;Acc:HGNC:25539]	rfwd3	ring finger and WD repeat domain 3 [Source:ZFIN;Acc:ZDB-GENE-120529-1]	rfwd3	ring finger and WD repeat domain 3 [Source:ZFIN;Acc:ZDB-GENE-120529-1]	RFWD3	ring finger and WD repeat domain 3
5061	ENSSSAG00000067639	45.8942	-0.583149	0.210928	-2.76468	0.00569781	0.0342901	1.46483	15	53721211	53753392	32181								BAHD1	bromo adjacent homology domain containing 1 [Source:HGNC Symbol;Acc:HGNC:29153]		bromo adjacent homology domain containing 1 [Source:ZFIN;Acc:ZDB-GENE-120411-42]	bahd1	bromo adjacent homology domain containing 1 [Source:ZFIN;Acc:ZDB-GENE-120411-42]	BAHD1	bromo adjacent homology domain containing 1
5060	ENSSSAG00000049988	1839.72	-0.583003	0.170196	-3.42548	0.000613717	0.0056519	2.24781	26	30403187	30480644	77457						SLC6A2	solute carrier family 6 member 2 [Source:HGNC Symbol;Acc:HGNC:11048]	SLC6A2	solute carrier family 6 member 2 [Source:HGNC Symbol;Acc:HGNC:11048]		solute carrier family 6 member 2 [Source:ZFIN;Acc:ZDB-GENE-110408-4]	slc6a2	solute carrier family 6 member 2 [Source:ZFIN;Acc:ZDB-GENE-110408-4]	SLC6A2	solute carrier family 6 member 2
5059	ENSSSAG00000008784	3076.55	-0.581938	0.181546	-3.20545	0.00134851	0.0107743	1.96761	24	13547300	13550257	2957								PCNA	proliferating cell nuclear antigen [Source:HGNC Symbol;Acc:HGNC:8729]		proliferating cell nuclear antigen [Source:NCBI gene;Acc:30678]	pcna	proliferating cell nuclear antigen [Source:NCBI gene;Acc:30678]	PCNA	proliferating cell nuclear antigen
5058	ENSSSAG00000066347	100.212	-0.581833	0.134964	-4.31101	1.62508e-05	0.000259826	3.58532	18	67137220	67148989	11769	ttc5		tetratricopeptide repeat domain 5 [Source:ZFIN;Acc:ZDB-GENE-050417-137]	ttc5	tetratricopeptide repeat domain 5 [Source:ZFIN;Acc:ZDB-GENE-050417-137]	ttc5	tetratricopeptide repeat domain 5 [Source:ZFIN;Acc:ZDB-GENE-050417-137]	TTC5	tetratricopeptide repeat domain 5 [Source:HGNC Symbol;Acc:HGNC:19274]	ttc5	tetratricopeptide repeat domain 5 [Source:ZFIN;Acc:ZDB-GENE-050417-137]	ttc5	tetratricopeptide repeat domain 5 [Source:ZFIN;Acc:ZDB-GENE-050417-137]	TTC5	tetratricopeptide repeat domain 5
5057	ENSSSAG00000100259	57.3835	-0.581815	0.17346	-3.35417	0.000796032	0.00698305	2.15595	12	12306887	12332487	25600
5056	ENSSSAG00000015350	40.7867	-0.581551	0.194305	-2.99298	0.0027627	0.0191583	1.71764	1	29506329	29514935	8606	plk4		polo-like kinase 4 (Drosophila) [Source:NCBI gene;Acc:368390]	plk4	polo-like kinase 4 (Drosophila) [Source:NCBI gene (formerly Entrezgene);Acc:368390]	plk4	polo-like kinase 4 (Drosophila) [Source:ZFIN;Acc:ZDB-GENE-030619-14]	PLK4	polo like kinase 4 [Source:HGNC Symbol;Acc:HGNC:11397]	plk4	polo-like kinase 4 (Drosophila) [Source:NCBI gene;Acc:368390]	plk4	polo-like kinase 4 (Drosophila) [Source:NCBI gene;Acc:368390]	PLK4	polo like kinase 4
5055	ENSSSAG00000108857	112.317	-0.580115	0.15624	-3.71298	0.000204835	0.00227253	2.64349	12	5791329	5809429	18100														ZNF526	zinc finger protein 526
5054	ENSSSAG00000100652	62.431	-0.57986	0.191412	-3.02939	0.00245052	0.0173629	1.76038	4	5090729	5124733	34004						melk	maternal embryonic leucine zipper kinase [Source:ZFIN;Acc:ZDB-GENE-990603-5]	MELK	maternal embryonic leucine zipper kinase [Source:HGNC Symbol;Acc:HGNC:16870]		maternal embryonic leucine zipper kinase [Source:NCBI gene;Acc:30724]	melk	maternal embryonic leucine zipper kinase [Source:NCBI gene;Acc:30724]	MELK	maternal embryonic leucine zipper kinase
5053	ENSSSAG00000005145	221.696	-0.579824	0.106998	-5.41903	5.99218e-08	1.83085e-06	5.73735	9	19452336	19471854	19518						arhgap11a	Rho GTPase activating protein 11A [Source:ZFIN;Acc:ZDB-GENE-040426-2562]	ARHGAP11A	Rho GTPase activating protein 11A [Source:HGNC Symbol;Acc:HGNC:15783]		Rho GTPase activating protein 11A [Source:ZFIN;Acc:ZDB-GENE-040426-2562]	arhgap11a	Rho GTPase activating protein 11A [Source:ZFIN;Acc:ZDB-GENE-040426-2562]	ARHGAP11A	Rho GTPase activating protein 11A
5052	ENSSSAG00000072688	316.262	-0.579463	0.185705	-3.12034	0.00180645	0.0136114	1.8661	20	16301908	16369836	67928	cemip2		cell migration inducing hyaluronidase 2 [Source:NCBI gene;Acc:566851]	cemip2	cell migration inducing hyaluronidase 2 [Source:ZFIN;Acc:ZDB-GENE-030131-2179]	cemip2	cell migration inducing hyaluronidase 2 [Source:NCBI gene (formerly Entrezgene);Acc:566851]	CEMIP2	cell migration inducing hyaluronidase 2 [Source:HGNC Symbol;Acc:HGNC:11869]	cemip2	cell migration inducing hyaluronidase 2 [Source:NCBI gene;Acc:566851]	cemip2	cell migration inducing hyaluronidase 2 [Source:NCBI gene;Acc:566851]	CEMIP2	cell migration inducing hyaluronidase 2
5051	ENSSSAG00000007818	78.4959	-0.57906	0.173483	-3.33784	0.000844315	0.00732251	2.13534	3	58039250	58043732	4482	si:dkey-225f5.4		si:dkey-225f5.4 [Source:ZFIN;Acc:ZDB-GENE-030131-305]		si:dkey-225f5.4 [Source:ZFIN;Acc:ZDB-GENE-030131-305]					si:dkey-225f5.4	si:dkey-225f5.4 [Source:ZFIN;Acc:ZDB-GENE-030131-305]	si:dkey-225f5.4	si:dkey-225f5.4 [Source:ZFIN;Acc:ZDB-GENE-030131-305]
5050	ENSSSAG00000005636	40.3564	-0.578722	0.171964	-3.36537	0.000764402	0.00675211	2.17056	4	61585302	61590550	5248	prr11		proline rich 11 [Source:ZFIN;Acc:ZDB-GENE-091118-97]		proline rich 11 [Source:ZFIN;Acc:ZDB-GENE-091118-97]					prr11	proline rich 11 [Source:ZFIN;Acc:ZDB-GENE-091118-97]	prr11	proline rich 11 [Source:ZFIN;Acc:ZDB-GENE-091118-97]	PRR11	proline rich 11
5049	ENSSSAG00000088795	893.832	-0.578717	0.103107	-5.61277	1.99112e-08	6.7025e-07	6.17376	3	1138977	1194242	55265						viml	vimentin like [Source:ZFIN;Acc:ZDB-GENE-040426-1743]	VIM	vimentin [Source:HGNC Symbol;Acc:HGNC:12692]
5048	ENSSSAG00000070659	360.149	-0.578457	0.132029	-4.38129	1.17979e-05	0.000196444	3.70676	10	28149844	28158324	8480						rfc4	replication factor C (activator 1) 4 [Source:ZFIN;Acc:ZDB-GENE-040824-3]	RFC4	replication factor C subunit 4 [Source:HGNC Symbol;Acc:HGNC:9972]		replication factor C (activator 1) 4 [Source:ZFIN;Acc:ZDB-GENE-040824-3]	rfc4	replication factor C (activator 1) 4 [Source:ZFIN;Acc:ZDB-GENE-040824-3]	RFC4	replication factor C subunit 4
5047	ENSSSAG00000081645	102.034	-0.57814	0.125485	-4.60724	4.08052e-06	7.9059e-05	4.10205	11	79242286	79245795	3509	ccnb1		cyclin B1 [Source:ZFIN;Acc:ZDB-GENE-000406-10]	ccnb1	cyclin B1 [Source:ZFIN;Acc:ZDB-GENE-000406-10]	ccnb1	cyclin B1 [Source:ZFIN;Acc:ZDB-GENE-000406-10]			ccnb1	cyclin B1 [Source:ZFIN;Acc:ZDB-GENE-000406-10]	ccnb1	cyclin B1 [Source:ZFIN;Acc:ZDB-GENE-000406-10]	CCNB1	cyclin B1
5046	ENSSSAG00000001875	412.929	-0.577944	0.128215	-4.50762	6.55584e-06	0.000119018	3.92439	1	78364514	78472455	107941	prim2		DNA primase subunit 2 [Source:NCBI gene (formerly Entrezgene);Acc:100195137]	prim2	DNA primase subunit 2 [Source:NCBI gene (formerly Entrezgene);Acc:100195137]	prim2	DNA primase subunit 2 [Source:ZFIN;Acc:ZDB-GENE-050522-471]	PRIM2	DNA primase subunit 2 [Source:HGNC Symbol;Acc:HGNC:9370]	prim2	DNA primase subunit 2 [Source:ZFIN;Acc:ZDB-GENE-050522-471]	prim2	DNA primase subunit 2 [Source:ZFIN;Acc:ZDB-GENE-050522-471]	PRIM2	DNA primase subunit 2
5045	ENSSSAG00000117355	4121.66	-0.57766	0.143162	-4.03502	5.45974e-05	0.000739437	3.1311	2	59004792	59007026	2234														CXCL11
5044	ENSSSAG00000047209	202.637	-0.577143	0.14674	-3.93311	8.38537e-05	0.00106842	2.97126	21	15986397	15993377	6980	spc25		SPC25 component of NDC80 kinetochore complex [Source:ZFIN;Acc:ZDB-GENE-060810-13]	spc25	SPC25 component of NDC80 kinetochore complex [Source:ZFIN;Acc:ZDB-GENE-060810-13]	spc25	SPC25 component of NDC80 kinetochore complex [Source:ZFIN;Acc:ZDB-GENE-060810-13]	SPC25	SPC25 component of NDC80 kinetochore complex [Source:HGNC Symbol;Acc:HGNC:24031]	spc25	SPC25 component of NDC80 kinetochore complex [Source:ZFIN;Acc:ZDB-GENE-060810-13]	spc25	SPC25 component of NDC80 kinetochore complex [Source:ZFIN;Acc:ZDB-GENE-060810-13]	SPC25	SPC25 component of NDC80 kinetochore complex
5043	ENSSSAG00000064979	231.163	-0.577137	0.0982538	-5.87394	4.25563e-09	1.61926e-07	6.79068	29	13658167	13693255	35088						topbp1	DNA topoisomerase II binding protein 1 [Source:ZFIN;Acc:ZDB-GENE-060626-1]	TOPBP1	DNA topoisomerase II binding protein 1 [Source:HGNC Symbol;Acc:HGNC:17008]		DNA topoisomerase II binding protein 1 [Source:ZFIN;Acc:ZDB-GENE-060626-1]	topbp1	DNA topoisomerase II binding protein 1 [Source:ZFIN;Acc:ZDB-GENE-060626-1]	TOPBP1	DNA topoisomerase II binding protein 1
5042	ENSSSAG00000117989	165.653	-0.575772	0.144768	-3.97719	6.97332e-05	0.00090936	3.04126	18	65248443	65250659	2216						rbm4.3	RNA binding motif protein 4.3 [Source:ZFIN;Acc:ZDB-GENE-040426-1938]				RNA binding motif protein 4.3 [Source:ZFIN;Acc:ZDB-GENE-040426-1938]	rbm4.3	RNA binding motif protein 4.3 [Source:ZFIN;Acc:ZDB-GENE-040426-1938]	RBM4	RNA binding motif protein 4
5041	ENSSSAG00000113671	56.1383	-0.575359	0.198581	-2.89735	0.00376334	0.0246115	1.60886	11	109605574	109614830	9256											DNA damage-induced apoptosis suppressor [Source:ZFIN;Acc:ZDB-GENE-050208-281]	ddias	DNA damage-induced apoptosis suppressor [Source:ZFIN;Acc:ZDB-GENE-050208-281]	DDIAS	DNA damage induced apoptosis suppressor
5040	ENSSSAG00000077697	179.064	-0.574805	0.145867	-3.9406	8.12786e-05	0.00104169	2.98226	27	7264434	7339434	75000								CRYBG2	crystallin beta-gamma domain containing 2 [Source:HGNC Symbol;Acc:HGNC:17295]		crystallin beta-gamma domain containing 2 [Source:NCBI gene;Acc:569677]	CU693379.1	crystallin beta-gamma domain containing 2 [Source:NCBI gene;Acc:569677]	CRYBG2	crystallin beta-gamma domain containing 2
5039	ENSSSAG00000116233	63.5406	-0.573961	0.219223	-2.61816	0.00884049	0.0483379	1.31571	CAJNNT020002609.1	83343	106261	22918						rad21a	RAD21 cohesin complex component a [Source:ZFIN;Acc:ZDB-GENE-030131-994]	RAD21	RAD21 cohesin complex component [Source:HGNC Symbol;Acc:HGNC:9811]		RAD21 cohesin complex component b [Source:ZFIN;Acc:ZDB-GENE-060503-223]	rad21b	RAD21 cohesin complex component b [Source:ZFIN;Acc:ZDB-GENE-060503-223]	RAD21	RAD21 cohesin complex component
5038	ENSSSAG00000086442	60.8053	-0.573882	0.18539	-3.09554	0.00196456	0.0146011	1.83561	3	17647499	17659354	11855	rwdd3		RWD domain containing 3 [Source:HGNC Symbol;Acc:HGNC:21393]	RWDD3	RWD domain containing 3 [Source:HGNC Symbol;Acc:HGNC:21393]			RWDD3	RWD domain containing 3 [Source:HGNC Symbol;Acc:HGNC:21393]	rwdd3	RWD domain containing 3 [Source:HGNC Symbol;Acc:HGNC:21393]			RWDD3	RWD domain containing 3
5037	ENSSSAG00000008081	270.819	-0.573737	0.108195	-5.3028	1.14037e-07	3.25938e-06	5.48686	9	28468906	28477999	9093	fam98b		family with sequence similarity 98 member B [Source:ZFIN;Acc:ZDB-GENE-061201-63]	fam98b	family with sequence similarity 98 member B [Source:ZFIN;Acc:ZDB-GENE-061201-63]	fam98b	family with sequence similarity 98 member B [Source:ZFIN;Acc:ZDB-GENE-061201-63]	FAM98C	family with sequence similarity 98 member C [Source:HGNC Symbol;Acc:HGNC:27119]	fam98b	family with sequence similarity 98 member B [Source:ZFIN;Acc:ZDB-GENE-061201-63]	fam98b	family with sequence similarity 98 member B [Source:ZFIN;Acc:ZDB-GENE-061201-63]	FAM98B	family with sequence similarity 98 member B
5036	ENSSSAG00000098990	237.003	-0.573695	0.19874	-2.88667	0.00389346	0.0253162	1.5966	20	76490896	76974856	483960	fat3a		FAT atypical cadherin 3a [Source:ZFIN;Acc:ZDB-GENE-060929-1254]	fat3a	FAT atypical cadherin 3a [Source:ZFIN;Acc:ZDB-GENE-060929-1254]	fat3a	FAT atypical cadherin 3a [Source:ZFIN;Acc:ZDB-GENE-060929-1254]	FAT3	FAT atypical cadherin 3 [Source:HGNC Symbol;Acc:HGNC:23112]	fat3a	FAT atypical cadherin 3a [Source:ZFIN;Acc:ZDB-GENE-060929-1254]	fat3a	FAT atypical cadherin 3a [Source:ZFIN;Acc:ZDB-GENE-060929-1254]	FAT3	FAT atypical cadherin 3
5035	ENSSSAG00000103544	2042.52	-0.573635	0.116656	-4.91733	8.77347e-07	2.01552e-05	4.69561	15	76028393	76062514	34121								FAM110A	family with sequence similarity 110 member A [Source:HGNC Symbol;Acc:HGNC:16188]		family with sequence similarity 110 member B [Source:NCBI gene;Acc:573995]	fam110b	family with sequence similarity 110 member B [Source:NCBI gene;Acc:573995]	FAM110B	family with sequence similarity 110 member B
5034	ENSSSAG00000050497	1205.38	-0.573341	0.121705	-4.71089	2.46633e-06	5.03382e-05	4.2981	17	61738857	61766167	27310	gnptab		N-acetylglucosamine-1-phosphate transferase subunits alpha and beta [Source:NCBI gene;Acc:553365]	gnptab	N-acetylglucosamine-1-phosphate transferase subunits alpha and beta [Source:ZFIN;Acc:ZDB-GENE-030131-4714]	gnptab	N-acetylglucosamine-1-phosphate transferase subunits alpha and beta [Source:ZFIN;Acc:ZDB-GENE-030131-4714]	GNPTAB	N-acetylglucosamine-1-phosphate transferase subunits alpha and beta [Source:HGNC Symbol;Acc:HGNC:29670]	gnptab	N-acetylglucosamine-1-phosphate transferase subunits alpha and beta [Source:NCBI gene;Acc:553365]	gnptab	N-acetylglucosamine-1-phosphate transferase subunits alpha and beta [Source:NCBI gene;Acc:553365]	GNPTAB	N-acetylglucosamine-1-phosphate transferase subunits alpha and beta
5033	ENSSSAG00000075433	2104.16	-0.572879	0.0655778	-8.73587	2.4178e-18	3.06529e-16	15.5135	23	4073347	4169095	95748						wwtr1	WW domain containing transcription regulator 1 [Source:ZFIN;Acc:ZDB-GENE-051101-1]	WWTR1	WW domain containing transcription regulator 1 [Source:HGNC Symbol;Acc:HGNC:24042]		WW domain containing transcription regulator 1 [Source:ZFIN;Acc:ZDB-GENE-051101-1]	wwtr1	WW domain containing transcription regulator 1 [Source:ZFIN;Acc:ZDB-GENE-051101-1]	WWTR1	WW domain containing transcription regulator 1
5032	ENSSSAG00000007404	35.8683	-0.572349	0.197541	-2.89737	0.00376305	0.0246115	1.60886	6	67749833	67756401	6568	rsph9		radial spoke head component 9 [Source:NCBI gene;Acc:558005]	rsph9	radial spoke head component 9 [Source:NCBI gene (formerly Entrezgene);Acc:558005]	rsph9	radial spoke head component 9 [Source:NCBI gene (formerly Entrezgene);Acc:558005]	RSPH9	radial spoke head component 9 [Source:HGNC Symbol;Acc:HGNC:21057]	rsph9	radial spoke head component 9 [Source:NCBI gene;Acc:558005]	rsph9	radial spoke head component 9 [Source:NCBI gene;Acc:558005]	RSPH9	radial spoke head component 9
5031	ENSSSAG00000063363	170.636	-0.572152	0.130027	-4.40024	1.0813e-05	0.000182229	3.73938	9	47238606	47261478	22872	nusap1		nucleolar and spindle associated protein 1 [Source:NCBI gene;Acc:567446]	nusap1	nucleolar and spindle associated protein 1 [Source:NCBI gene (formerly Entrezgene);Acc:567446]	nusap1	nucleolar and spindle associated protein 1 [Source:ZFIN;Acc:ZDB-GENE-030827-5]	NUSAP1	nucleolar and spindle associated protein 1 [Source:HGNC Symbol;Acc:HGNC:18538]	nusap1	nucleolar and spindle associated protein 1 [Source:NCBI gene;Acc:567446]	nusap1	nucleolar and spindle associated protein 1 [Source:NCBI gene;Acc:567446]	NUSAP1	nucleolar and spindle associated protein 1
5030	ENSSSAG00000045132	504.103	-0.571617	0.144022	-3.96894	7.21926e-05	0.000936237	3.02861	1	40070908	40090453	19545	vrk1		VRK serine/threonine kinase 1 [Source:NCBI gene;Acc:406694]	vrk1	VRK serine/threonine kinase 1 [Source:NCBI gene (formerly Entrezgene);Acc:406694]	vrk1	VRK serine/threonine kinase 1 [Source:ZFIN;Acc:ZDB-GENE-040426-2709]	VRK1	VRK serine/threonine kinase 1 [Source:HGNC Symbol;Acc:HGNC:12718]	vrk1	VRK serine/threonine kinase 1 [Source:NCBI gene;Acc:406694]	vrk1	VRK serine/threonine kinase 1 [Source:NCBI gene;Acc:406694]	VRK1	VRK serine/threonine kinase 1
5029	ENSSSAG00000105222	137.914	-0.57156	0.156465	-3.65295	0.000259245	0.00276861	2.55774	CAJNNT020001413.1	19079	75683	56604	shmt1		serine hydroxymethyltransferase 1 (soluble) [Source:ZFIN;Acc:ZDB-GENE-040426-1558]	shmt1	serine hydroxymethyltransferase 1 (soluble) [Source:ZFIN;Acc:ZDB-GENE-040426-1558]	shmt1	serine hydroxymethyltransferase 1 (soluble) [Source:ZFIN;Acc:ZDB-GENE-040426-1558]	SHMT1	serine hydroxymethyltransferase 1 [Source:HGNC Symbol;Acc:HGNC:10850]	shmt1	serine hydroxymethyltransferase 1 (soluble) [Source:ZFIN;Acc:ZDB-GENE-040426-1558]	shmt1	serine hydroxymethyltransferase 1 (soluble) [Source:ZFIN;Acc:ZDB-GENE-040426-1558]	SHMT1	serine hydroxymethyltransferase 1
5028	ENSSSAG00000043998	100.514	-0.571516	0.152844	-3.7392	0.000184608	0.0020806	2.68181	15	87970532	87975458	4926						nemp1	nuclear envelope integral membrane protein 1 [Source:ZFIN;Acc:ZDB-GENE-090313-182]	NEMP1	nuclear envelope integral membrane protein 1 [Source:HGNC Symbol;Acc:HGNC:29001]		nuclear envelope integral membrane protein 1 [Source:ZFIN;Acc:ZDB-GENE-090313-182]	nemp1	nuclear envelope integral membrane protein 1 [Source:ZFIN;Acc:ZDB-GENE-090313-182]	NEMP1	nuclear envelope integral membrane protein 1
5027	ENSSSAG00000110295	80.0803	-0.571147	0.181836	-3.141	0.00168374	0.0128709	1.89039	9	118313389	118316817	3428	zgc:113340		zgc:113340 [Source:ZFIN;Acc:ZDB-GENE-050327-34]	sertad3	SERTA domain containing 3 [Source:ZFIN;Acc:ZDB-GENE-050327-34]	sertad3	SERTA domain containing 3 [Source:ZFIN;Acc:ZDB-GENE-050327-34]			zgc:113340	zgc:113340 [Source:ZFIN;Acc:ZDB-GENE-050327-34]	zgc:113340	zgc:113340 [Source:ZFIN;Acc:ZDB-GENE-050327-34]	SERTAD3	SERTA domain containing 3
5026	ENSSSAG00000039646	268.106	-0.57109	0.102729	-5.55918	2.71046e-08	8.83836e-07	6.05363	6	17772870	17815454	42584						cyp2k6	cytochrome P450, family 2, subfamily K, polypeptide 6 [Source:ZFIN;Acc:ZDB-GENE-040426-1571]
5025	ENSSSAG00000067387	606.627	-0.570649	0.111891	-5.10005	3.39572e-07	8.6245e-06	5.06427	11	90202601	90214138	11537	adssl		adenylosuccinate synthase, like [Source:ZFIN;Acc:ZDB-GENE-020419-28]			adssl	adenylosuccinate synthase, like [Source:ZFIN;Acc:ZDB-GENE-020419-28]			adssl	adenylosuccinate synthase, like [Source:ZFIN;Acc:ZDB-GENE-020419-28]	adssl	adenylosuccinate synthase, like [Source:ZFIN;Acc:ZDB-GENE-020419-28]	ADSS2	adenylosuccinate synthase 2
5024	ENSSSAG00000063945	386.619	-0.570475	0.0927311	-6.15193	7.6545e-10	3.30333e-08	7.48105	5	18061029	18074892	13863	ints5		integrator complex subunit 5 [Source:ZFIN;Acc:ZDB-GENE-090908-2]		integrator complex subunit 5 [Source:ZFIN;Acc:ZDB-GENE-090908-2]	INTS5	integrator complex subunit 5 [Source:HGNC Symbol;Acc:HGNC:29352]	INTS5	integrator complex subunit 5 [Source:HGNC Symbol;Acc:HGNC:29352]	ints5	integrator complex subunit 5 [Source:ZFIN;Acc:ZDB-GENE-090908-2]	ints5	integrator complex subunit 5 [Source:ZFIN;Acc:ZDB-GENE-090908-2]	INTS5	integrator complex subunit 5
5023	ENSSSAG00000099039	83.0595	-0.57043	0.134296	-4.24755	2.16121e-05	0.000331994	3.47887	13	84317715	84319950	2235
5022	ENSSSAG00000014804	693.947	-0.570223	0.0904723	-6.30274	2.92435e-10	1.35585e-08	7.86779	6	69879790	69915616	35826	SMC6		structural maintenance of chromosomes 6 [Source:HGNC Symbol;Acc:HGNC:20466]	smc6	structural maintenance of chromosomes 6 [Source:HGNC Symbol;Acc:HGNC:20466]	si:dkey-119f1.1	si:dkey-119f1.1 [Source:ZFIN;Acc:ZDB-GENE-070705-287]	SMC6	structural maintenance of chromosomes 6 [Source:HGNC Symbol;Acc:HGNC:20466]	SMC6	si:dkey-119f1.1 [Source:ZFIN;Acc:ZDB-GENE-070705-287]	si:dkey-119f1.1	si:dkey-119f1.1 [Source:ZFIN;Acc:ZDB-GENE-070705-287]	SMC6	structural maintenance of chromosomes 6
5021	ENSSSAG00000117284	227.783	-0.570116	0.206408	-2.76208	0.0057435	0.0345243	1.46188	21	6380953	6386403	5450						COL6A3	collagen type VI alpha 3 chain [Source:HGNC Symbol;Acc:HGNC:2213]	COL6A3	collagen type VI alpha 3 chain [Source:HGNC Symbol;Acc:HGNC:2213]
5020	ENSSSAG00000085934	187.917	-0.569689	0.162143	-3.51349	0.000442262	0.0043062	2.36591	26	35421662	35514112	92450	HDGFL3		HDGF like 3 [Source:HGNC Symbol;Acc:HGNC:24937]	HDGFL3	HDGF like 3 [Source:HGNC Symbol;Acc:HGNC:24937]			HDGFL3	HDGF like 3 [Source:HGNC Symbol;Acc:HGNC:24937]
5019	ENSSSAG00000107160	124.97	-0.56968	0.117991	-4.82814	1.37813e-06	3.01845e-05	4.52022	3	72728982	72732097	3115								ARMC5	armadillo repeat containing 5 [Source:HGNC Symbol;Acc:HGNC:25781]		armadillo repeat containing 5 [Source:ZFIN;Acc:ZDB-GENE-030131-7382]	armc5	armadillo repeat containing 5 [Source:ZFIN;Acc:ZDB-GENE-030131-7382]	ARMC5	armadillo repeat containing 5
5018	ENSSSAG00000067941	105.673	-0.568868	0.139027	-4.09178	4.28076e-05	0.000601077	3.22107	6	42235829	42285291	49462	cacnb1		calcium channel, voltage-dependent, beta 1 subunit [Source:ZFIN;Acc:ZDB-GENE-040718-399]	cacnb1	calcium channel, voltage-dependent, beta 1 subunit [Source:ZFIN;Acc:ZDB-GENE-040718-399]	cacnb1	calcium channel, voltage-dependent, beta 1 subunit [Source:ZFIN;Acc:ZDB-GENE-040718-399]	CACNB1	calcium voltage-gated channel auxiliary subunit beta 1 [Source:HGNC Symbol;Acc:HGNC:1401]	cacnb1	calcium channel, voltage-dependent, beta 1 subunit [Source:ZFIN;Acc:ZDB-GENE-040718-399]	cacnb1	calcium channel, voltage-dependent, beta 1 subunit [Source:ZFIN;Acc:ZDB-GENE-040718-399]	CACNB1	calcium voltage-gated channel auxiliary subunit beta 1
5017	ENSSSAG00000068081	364.04	-0.567936	0.107544	-5.28097	1.28504e-07	3.63211e-06	5.43984	15	72597270	72655724	58454	rtel1		regulator of telomere elongation helicase 1 [Source:HGNC Symbol;Acc:HGNC:15888]	rtel1	regulator of telomere elongation helicase 1 [Source:HGNC Symbol;Acc:HGNC:15888]	rtel1	regulator of telomere elongation helicase 1 [Source:NCBI gene (formerly Entrezgene);Acc:503732]	RTEL1	regulator of telomere elongation helicase 1 [Source:HGNC Symbol;Acc:HGNC:15888]	rtel1	regulator of telomere elongation helicase 1 [Source:NCBI gene;Acc:503732]	rtel1	regulator of telomere elongation helicase 1 [Source:NCBI gene;Acc:503732]	RTEL1	regulator of telomere elongation helicase 1
5016	ENSSSAG00000101513	54.3177	-0.567894	0.200245	-2.836	0.00456827	0.0288029	1.54056	1	602411	616797	14386	si:ch211-195e19.1		si:ch211-195e19.1 [Source:ZFIN;Acc:ZDB-GENE-141216-110]		si:ch211-195e19.1 [Source:ZFIN;Acc:ZDB-GENE-141216-110]			NAT8B	N-acetyltransferase 8B (putative, gene/pseudogene) [Source:HGNC Symbol;Acc:HGNC:30235]	si:ch211-195e19.1	si:ch211-195e19.1 [Source:ZFIN;Acc:ZDB-GENE-141216-110]	si:ch211-195e19.1	si:ch211-195e19.1 [Source:ZFIN;Acc:ZDB-GENE-141216-110]	NAT8B	N-acetyltransferase 8B (putative, gene/pseudogene)
5015	ENSSSAG00000075612	161.072	-0.567831	0.195883	-2.89883	0.00374555	0.0245162	1.61055	24	39390101	39404083	13982	ndc80		NDC80 homolog, kinetochore complex component (S. cerevisiae) [Source:NCBI gene (formerly Entrezgene);Acc:100380518]	ndc80	NDC80 homolog, kinetochore complex component (S. cerevisiae) [Source:NCBI gene (formerly Entrezgene);Acc:100380518]	ndc80	NDC80 kinetochore complex component [Source:ZFIN;Acc:ZDB-GENE-030131-904]	NDC80	NDC80 kinetochore complex component [Source:HGNC Symbol;Acc:HGNC:16909]	ndc80	NDC80 kinetochore complex component [Source:NCBI gene;Acc:445386]	ndc80	NDC80 kinetochore complex component [Source:NCBI gene;Acc:445386]	NDC80	NDC80 kinetochore complex component
5014	ENSSSAG00000025477	118.759	-0.567645	0.152913	-3.71221	0.000205455	0.00227774	2.6425	4	63947384	64203298	255914	arhgap32b		Rho GTPase activating protein 32b [Source:ZFIN;Acc:ZDB-GENE-091204-147]		Rho GTPase activating protein 32b [Source:ZFIN;Acc:ZDB-GENE-091204-147]	ARHGAP32	Rho GTPase activating protein 32 [Source:HGNC Symbol;Acc:HGNC:17399]	ARHGAP32	Rho GTPase activating protein 32 [Source:HGNC Symbol;Acc:HGNC:17399]	arhgap32b	Rho GTPase activating protein 32b [Source:ZFIN;Acc:ZDB-GENE-091204-147]	arhgap32b	Rho GTPase activating protein 32b [Source:ZFIN;Acc:ZDB-GENE-091204-147]	ARHGAP32	Rho GTPase activating protein 32
5013	ENSSSAG00000088627	108.732	-0.567591	0.159241	-3.56435	0.000364764	0.00364693	2.43807	25	48864035	48869772	5737											si:ch211-120g10.1 [Source:ZFIN;Acc:ZDB-GENE-130531-56]	si:ch211-120g10.1	si:ch211-120g10.1 [Source:ZFIN;Acc:ZDB-GENE-130531-56]	TRIM69	tripartite motif containing 69
5012	ENSSSAG00000063938	278.796	-0.567431	0.0900677	-6.30005	2.97545e-10	1.37537e-08	7.86158	3	36325275	36334719	9444	nfatc4		nuclear factor of activated T cells 4 [Source:ZFIN;Acc:ZDB-GENE-070912-659]		nuclear factor of activated T cells 4 [Source:ZFIN;Acc:ZDB-GENE-070912-659]	NFATC4	nuclear factor of activated T cells 4 [Source:HGNC Symbol;Acc:HGNC:7778]	NFATC4	nuclear factor of activated T cells 4 [Source:HGNC Symbol;Acc:HGNC:7778]	nfatc4	nuclear factor of activated T cells 4 [Source:ZFIN;Acc:ZDB-GENE-070912-659]	nfatc4	nuclear factor of activated T cells 4 [Source:ZFIN;Acc:ZDB-GENE-070912-659]	NFATC4	nuclear factor of activated T cells 4
5011	ENSSSAG00000094184	139.744	-0.567371	0.132013	-4.29785	1.72461e-05	0.000272743	3.56425	CAJNNT020000643.1	46548	141330	94782						ncapg	non-SMC condensin I complex, subunit G [Source:ZFIN;Acc:ZDB-GENE-041111-282]	NCAPG	non-SMC condensin I complex subunit G [Source:HGNC Symbol;Acc:HGNC:24304]		non-SMC condensin I complex, subunit G [Source:ZFIN;Acc:ZDB-GENE-041111-282]	ncapg	non-SMC condensin I complex, subunit G [Source:ZFIN;Acc:ZDB-GENE-041111-282]	NCAPG	non-SMC condensin I complex subunit G
5010	ENSSSAG00000069504	93.1796	-0.566927	0.130631	-4.33991	1.42539e-05	0.000232027	3.63446	18	13850280	13922356	72076	OPN4		opsin 4a (melanopsin) [Source:NCBI gene;Acc:571624]	opn4a	opsin 4a (melanopsin) [Source:NCBI gene (formerly Entrezgene);Acc:571624]	opn4a	opsin 4a (melanopsin) [Source:ZFIN;Acc:ZDB-GENE-070111-2]	OPN4	opsin 4 [Source:HGNC Symbol;Acc:HGNC:14449]
5009	ENSSSAG00000078058	195.275	-0.566887	0.110803	-5.11617	3.11796e-07	7.99884e-06	5.09697	10	91704479	91737188	32709	blm		BLM RecQ like helicase [Source:ZFIN;Acc:ZDB-GENE-070702-5]	blm	BLM RecQ like helicase [Source:ZFIN;Acc:ZDB-GENE-070702-5]			BLM	BLM RecQ like helicase [Source:HGNC Symbol;Acc:HGNC:1058]	blm	BLM RecQ like helicase [Source:ZFIN;Acc:ZDB-GENE-070702-5]	blm	BLM RecQ like helicase [Source:ZFIN;Acc:ZDB-GENE-070702-5]	BLM	BLM RecQ like helicase
5008	ENSSSAG00000029761	280.179	-0.565914	0.107629	-5.258	1.45627e-07	4.05606e-06	5.3919	10	102431553	102460125	28572						fanci	FA complementation group I [Source:ZFIN;Acc:ZDB-GENE-030131-2905]	FANCI	FA complementation group I [Source:HGNC Symbol;Acc:HGNC:25568]		FA complementation group I [Source:ZFIN;Acc:ZDB-GENE-030131-2905]	fanci	FA complementation group I [Source:ZFIN;Acc:ZDB-GENE-030131-2905]	FANCI	FA complementation group I
5007	ENSSSAG00000110080	119.132	-0.565894	0.139288	-4.06277	4.84943e-05	0.000669238	3.17442	9	49167632	49368115	200483	GALNT16		polypeptide N-acetylgalactosaminyltransferase 16 [Source:HGNC Symbol;Acc:HGNC:23233]	GALNT16	polypeptide N-acetylgalactosaminyltransferase 16 [Source:HGNC Symbol;Acc:HGNC:23233]	GALNT16	polypeptide N-acetylgalactosaminyltransferase 16 [Source:HGNC Symbol;Acc:HGNC:23233]	GALNT16	polypeptide N-acetylgalactosaminyltransferase 16 [Source:HGNC Symbol;Acc:HGNC:23233]	GALNT16	UDP-N-acetyl-alpha-D-galactosamine:polypeptide N-acetylgalactosaminyltransferase 16 [Source:ZFIN;Acc:ZDB-GENE-131120-189]	galnt16	UDP-N-acetyl-alpha-D-galactosamine:polypeptide N-acetylgalactosaminyltransferase 16 [Source:ZFIN;Acc:ZDB-GENE-131120-189]	GALNT16	polypeptide N-acetylgalactosaminyltransferase 16
5006	ENSSSAG00000075311	636.712	-0.565718	0.140074	-4.03872	5.37445e-05	0.000730476	3.13639	13	80226830	80230555	3725	si:ch211-266i6.3		si:ch211-266i6.3 [Source:ZFIN;Acc:ZDB-GENE-030131-5420]		si:ch211-266i6.3 [Source:ZFIN;Acc:ZDB-GENE-030131-5420]			CKAP2	cytoskeleton associated protein 2 [Source:HGNC Symbol;Acc:HGNC:1990]	si:ch211-266i6.3	si:ch211-266i6.3 [Source:ZFIN;Acc:ZDB-GENE-030131-5420]	si:ch211-266i6.3	si:ch211-266i6.3 [Source:ZFIN;Acc:ZDB-GENE-030131-5420]	CKAP2	cytoskeleton associated protein 2
5005	ENSSSAG00000067836	372.211	-0.56571	0.113129	-5.00059	5.7155e-07	1.37397e-05	4.86202	21	50194546	50292145	97599	osbpl6		oxysterol binding protein-like 6 [Source:ZFIN;Acc:ZDB-GENE-070912-206]	osbpl6	oxysterol binding protein-like 6 [Source:ZFIN;Acc:ZDB-GENE-070912-206]	osbpl6	oxysterol binding protein-like 6 [Source:ZFIN;Acc:ZDB-GENE-070912-206]	OSBPL6	oxysterol binding protein like 6 [Source:HGNC Symbol;Acc:HGNC:16388]	osbpl6	oxysterol binding protein-like 6 [Source:ZFIN;Acc:ZDB-GENE-070912-206]	osbpl6	oxysterol binding protein-like 6 [Source:ZFIN;Acc:ZDB-GENE-070912-206]	OSBPL6	oxysterol binding protein like 6
5004	ENSSSAG00000057707	110.956	-0.564175	0.210826	-2.67602	0.00745021	0.0422898	1.37376	26	13379882	13392936	13054	SHCBP1		SHC binding and spindle associated 1 [Source:HGNC Symbol;Acc:HGNC:29547]	SHCBP1	SHC binding and spindle associated 1 [Source:HGNC Symbol;Acc:HGNC:29547]			SHCBP1	SHC binding and spindle associated 1 [Source:HGNC Symbol;Acc:HGNC:29547]	SHCBP1	SHC SH2-domain binding protein 1 [Source:ZFIN;Acc:ZDB-GENE-030131-5865]	shcbp1	SHC SH2-domain binding protein 1 [Source:ZFIN;Acc:ZDB-GENE-030131-5865]	SHCBP1	SHC binding and spindle associated 1
5003	ENSSSAG00000038367	183.101	-0.563738	0.102613	-5.4938	3.93367e-08	1.25067e-06	5.90286	3	84131649	84148881	17232						ccnf	cyclin F [Source:NCBI gene (formerly Entrezgene);Acc:266981]	CCNF	cyclin F [Source:HGNC Symbol;Acc:HGNC:1591]		cyclin F [Source:NCBI gene;Acc:266981]	ccnf	cyclin F [Source:NCBI gene;Acc:266981]	CCNF	cyclin F
5002	ENSSSAG00000070649	74.4065	-0.563689	0.161906	-3.48159	0.000498454	0.00474152	2.32408	29	11168205	11280999	112794	malrd1		MAM and LDL receptor class A domain containing 1 [Source:ZFIN;Acc:ZDB-GENE-140106-257]		MAM and LDL receptor class A domain containing 1 [Source:ZFIN;Acc:ZDB-GENE-140106-257]	malrd1	MAM and LDL receptor class A domain containing 1 [Source:ZFIN;Acc:ZDB-GENE-140106-257]
5001	ENSSSAG00000006811	160.58	-0.563416	0.152142	-3.70322	0.000212878	0.00234473	2.62991	17	63748540	63756155	7615	orc5		origin recognition complex, subunit 5 [Source:ZFIN;Acc:ZDB-GENE-040426-2275]	orc5	origin recognition complex, subunit 5 [Source:ZFIN;Acc:ZDB-GENE-040426-2275]	orc5	origin recognition complex, subunit 5 [Source:ZFIN;Acc:ZDB-GENE-040426-2275]	ORC5	origin recognition complex subunit 5 [Source:HGNC Symbol;Acc:HGNC:8491]	orc5	origin recognition complex, subunit 5 [Source:ZFIN;Acc:ZDB-GENE-040426-2275]	orc5	origin recognition complex, subunit 5 [Source:ZFIN;Acc:ZDB-GENE-040426-2275]	ORC5	origin recognition complex subunit 5
5000	ENSSSAG00000078302	369.866	-0.563383	0.148179	-3.80204	0.000143509	0.00168645	2.77303	27	7955072	7960827	5755	cdca8		cell division cycle associated 8 [Source:NCBI gene;Acc:492815]	cdca8	cell division cycle associated 8 [Source:ZFIN;Acc:ZDB-GENE-041114-171]	cdca8	cell division cycle associated 8 [Source:NCBI gene (formerly Entrezgene);Acc:492815]	CDCA8	cell division cycle associated 8 [Source:HGNC Symbol;Acc:HGNC:14629]	cdca8	cell division cycle associated 8 [Source:NCBI gene;Acc:492815]	cdca8	cell division cycle associated 8 [Source:NCBI gene;Acc:492815]	CDCA8	cell division cycle associated 8
4999	ENSSSAG00000045517	775.211	-0.562322	0.0769511	-7.30753	2.72096e-13	1.94698e-11	10.7106	17	12074207	12149646	75439	ahr2g		aryl hydrocarbon receptor 2 gamma [Source:NCBI gene (formerly Entrezgene);Acc:100136431]	ahr2g	aryl hydrocarbon receptor 2 gamma [Source:NCBI gene (formerly Entrezgene);Acc:100136431]	ahr2	aryl hydrocarbon receptor 2 [Source:ZFIN;Acc:ZDB-GENE-990714-16]			ahr2g	aryl hydrocarbon receptor 2 [Source:ZFIN;Acc:ZDB-GENE-990714-16]	ahr2	aryl hydrocarbon receptor 2 [Source:ZFIN;Acc:ZDB-GENE-990714-16]	description:novel	novel protein
4998	ENSSSAG00000009456	1205.04	-0.562276	0.192443	-2.92178	0.00348032	0.023127	1.63588	14	71192499	71250507	58008	FAM135B		family with sequence similarity 135 member B [Source:HGNC Symbol;Acc:HGNC:28029]	FAM135B	family with sequence similarity 135 member B [Source:HGNC Symbol;Acc:HGNC:28029]	FAM135B	family with sequence similarity 135 member B [Source:HGNC Symbol;Acc:HGNC:28029]	FAM135B	family with sequence similarity 135 member B [Source:HGNC Symbol;Acc:HGNC:28029]	FAM135B	family with sequence similarity 135 member B [Source:NCBI gene;Acc:100003594]	FAM135B	family with sequence similarity 135 member B [Source:NCBI gene;Acc:100003594]	FAM135B	family with sequence similarity 135 member B
4997	ENSSSAG00000002226	101.926	-0.562031	0.133985	-4.19474	2.73185e-05	0.000406968	3.39044	6	66985319	66986585	1266											uncharacterized LOC100330838 [Source:NCBI gene;Acc:100330838]	LO018154.1	uncharacterized LOC100330838 [Source:NCBI gene;Acc:100330838]
4996	ENSSSAG00000045030	89.5104	-0.561926	0.173928	-3.23079	0.00123447	0.0100075	1.99968	2	7631114	7639245	8131	cep72		centrosomal protein 72 [Source:NCBI gene;Acc:553488]	cep72	centrosomal protein 72 [Source:ZFIN;Acc:ZDB-GENE-101115-1]	cep72	centrosomal protein 72 [Source:NCBI gene (formerly Entrezgene);Acc:553488]	CEP72	centrosomal protein 72 [Source:HGNC Symbol;Acc:HGNC:25547]	cep72	centrosomal protein 72 [Source:NCBI gene;Acc:553488]	cep72	centrosomal protein 72 [Source:NCBI gene;Acc:553488]	CEP72	centrosomal protein 72
4995	ENSSSAG00000011338	2130.37	-0.561912	0.127019	-4.42384	9.69602e-06	0.000166621	3.77827	CAJNNT020001151.1	64692	67912	3220	tba1a		tubulin, alpha 8 like 4 [Source:ZFIN;Acc:ZDB-GENE-040426-860]	tuba8l4	tubulin, alpha 8 like 4 [Source:ZFIN;Acc:ZDB-GENE-040426-860]	tuba8l4	tubulin, alpha 8 like 4 [Source:ZFIN;Acc:ZDB-GENE-040426-860]	TUBA4A	tubulin alpha 4a [Source:HGNC Symbol;Acc:HGNC:12407]	tba1a	tubulin, alpha 8 like 4 [Source:ZFIN;Acc:ZDB-GENE-040426-860]	tuba8l4	tubulin, alpha 8 like 4 [Source:ZFIN;Acc:ZDB-GENE-040426-860]	TUBA1A	tubulin alpha 1a
4994	ENSSSAG00000043775	455.808	-0.561559	0.102576	-5.47457	4.38582e-08	1.38291e-06	5.85921	1	29702774	29711952	9178						tacc3	transforming, acidic coiled-coil containing protein 3 [Source:ZFIN;Acc:ZDB-GENE-050522-327]	TACC3	transforming acidic coiled-coil containing protein 3 [Source:HGNC Symbol;Acc:HGNC:11524]		transforming, acidic coiled-coil containing protein 3 [Source:ZFIN;Acc:ZDB-GENE-050522-327]	tacc3	transforming, acidic coiled-coil containing protein 3 [Source:ZFIN;Acc:ZDB-GENE-050522-327]	TACC3	transforming acidic coiled-coil containing protein 3
4993	ENSSSAG00000101219	160.958	-0.561478	0.149305	-3.76061	0.000169499	0.00193531	2.71325	9	73420895	73429796	8901						pcdh1gb9	protocadherin 1 gamma b 9 [Source:ZFIN;Acc:ZDB-GENE-041118-18]
4992	ENSSSAG00000080425	60.7793	-0.561352	0.182792	-3.07099	0.00213348	0.0156285	1.80608	21	23081997	23153155	71158				dcaf6		dcaf6	ddb1 and cul4 associated factor 6 [Source:ZFIN;Acc:ZDB-GENE-090206-2]	DCAF6	DDB1 and CUL4 associated factor 6 [Source:HGNC Symbol;Acc:HGNC:30002]		ddb1 and cul4 associated factor 6 [Source:ZFIN;Acc:ZDB-GENE-090206-2]	dcaf6	ddb1 and cul4 associated factor 6 [Source:ZFIN;Acc:ZDB-GENE-090206-2]	DCAF6	DDB1 and CUL4 associated factor 6
4991	ENSSSAG00000082316	91.3155	-0.560916	0.163083	-3.43944	0.000582919	0.00540531	2.26718	3	88141037	88155329	14292
4990	ENSSSAG00000003244	934.677	-0.560122	0.11973	-4.67821	2.89385e-06	5.79035e-05	4.2373	9	43719385	43822672	103287						emilin1b	elastin microfibril interfacer 1b [Source:NCBI gene (formerly Entrezgene);Acc:751598]	EMILIN1	elastin microfibril interfacer 1 [Source:HGNC Symbol;Acc:HGNC:19880]		elastin microfibril interfacer 1b [Source:ZFIN;Acc:ZDB-GENE-060818-36]	emilin1b	elastin microfibril interfacer 1b [Source:ZFIN;Acc:ZDB-GENE-060818-36]	EMILIN1	elastin microfibril interfacer 1
4989	ENSSSAG00000047344	176.982	-0.560114	0.147453	-3.79859	0.000145519	0.00170613	2.76799	19	66595539	66727205	131666								TRPM4	transient receptor potential cation channel subfamily M member 4 [Source:HGNC Symbol;Acc:HGNC:17993]		transient receptor potential cation channel, subfamily M, member 4a [Source:ZFIN;Acc:ZDB-GENE-090302-3]	trpm4a	transient receptor potential cation channel, subfamily M, member 4a [Source:ZFIN;Acc:ZDB-GENE-090302-3]	TRPM4	transient receptor potential cation channel subfamily M member 4
4988	ENSSSAG00000053690	118.22	-0.560079	0.168174	-3.33035	0.000867365	0.00748841	2.12561	14	91135022	91166476	31454	CDCA7L		cell division cycle associated 7 like [Source:HGNC Symbol;Acc:HGNC:30777]	CDCA7L	cell division cycle associated 7 like [Source:HGNC Symbol;Acc:HGNC:30777]			CDCA7L	cell division cycle associated 7 like [Source:HGNC Symbol;Acc:HGNC:30777]	CDCA7L	cell division cycle associated 7b [Source:ZFIN;Acc:ZDB-GENE-030131-607]	cdca7b	cell division cycle associated 7b [Source:ZFIN;Acc:ZDB-GENE-030131-607]	CDCA7L	cell division cycle associated 7 like
4987	ENSSSAG00000056445	229.519	-0.559628	0.104489	-5.35585	8.51546e-08	2.49694e-06	5.60259	11	26388778	26479228	90450	st5		suppression of tumorigenicity 5 [Source:NCBI gene (formerly Entrezgene);Acc:100380403]	st5	suppression of tumorigenicity 5 [Source:NCBI gene (formerly Entrezgene);Acc:100380403]	dennd2b	DENN domain containing 2B [Source:ZFIN;Acc:ZDB-GENE-030131-2547]	DENND2B	DENN domain containing 2B [Source:HGNC Symbol;Acc:HGNC:11350]	st5	DENN domain containing 2B [Source:ZFIN;Acc:ZDB-GENE-030131-2547]	dennd2b	DENN domain containing 2B [Source:ZFIN;Acc:ZDB-GENE-030131-2547]	DENND2B	DENN domain containing 2B
4986	ENSSSAG00000062361	138.537	-0.559593	0.158333	-3.53427	0.000408909	0.00402506	2.39523	28	6348189	6359715	11526	cep55l		centrosomal protein 55 like [Source:NCBI gene;Acc:553800]	cep55l	centrosomal protein 55 like [Source:ZFIN;Acc:ZDB-GENE-050522-222]	cep55l	centrosomal protein 55 like [Source:NCBI gene (formerly Entrezgene);Acc:553800]	CEP55	centrosomal protein 55 [Source:HGNC Symbol;Acc:HGNC:1161]	cep55l	centrosomal protein 55 like [Source:NCBI gene;Acc:553800]	cep55l	centrosomal protein 55 like [Source:NCBI gene;Acc:553800]	CEP55	centrosomal protein 55
4985	ENSSSAG00000076233	519.677	-0.559504	0.13189	-4.2422	2.21342e-05	0.000338991	3.46981	24	37998779	38027296	28517	smarcad1a		SWI/SNF-related, matrix-associated actin-dependent regulator of chromatin, subfamily a, containing DEAD/H box 1 a [Source:NCBI gene;Acc:557875]	smarcad1a	SWI/SNF-related, matrix-associated actin-dependent regulator of chromatin, subfamily a, containing DEAD/H box 1 a [Source:NCBI gene (formerly Entrezgene);Acc:557875]	smarcad1a	SWI/SNF-related, matrix-associated actin-dependent regulator of chromatin, subfamily a, containing DEAD/H box 1 a [Source:NCBI gene (formerly Entrezgene);Acc:557875]	SMARCAD1	SWI/SNF-related, matrix-associated actin-dependent regulator of chromatin, subfamily a, containing DEAD/H box 1 [Source:HGNC Symbol;Acc:HGNC:18398]	smarcad1a	SWI/SNF-related, matrix-associated actin-dependent regulator of chromatin, subfamily a, containing DEAD/H box 1 a [Source:NCBI gene;Acc:557875]	smarcad1a	SWI/SNF-related, matrix-associated actin-dependent regulator of chromatin, subfamily a, containing DEAD/H box 1 a [Source:NCBI gene;Acc:557875]	SMARCAD1	SWI/SNF-related, matrix-associated actin-dependent regulator of chromatin, subfamily a, containing DEAD/H box 1
4984	ENSSSAG00000075646	230.187	-0.558464	0.120352	-4.64025	3.47994e-06	6.8333e-05	4.16537	10	13696293	13746847	50554						FYCO1	FYVE and coiled-coil domain autophagy adaptor 1 [Source:HGNC Symbol;Acc:HGNC:14673]	FYCO1	FYVE and coiled-coil domain autophagy adaptor 1 [Source:HGNC Symbol;Acc:HGNC:14673]		FYVE and coiled-coil domain containing 1a [Source:ZFIN;Acc:ZDB-GENE-110411-276]	fyco1a	FYVE and coiled-coil domain containing 1a [Source:ZFIN;Acc:ZDB-GENE-110411-276]	FYCO1	FYVE and coiled-coil domain autophagy adaptor 1
4983	ENSSSAG00000059987	6060.09	-0.557254	0.118695	-4.69482	2.66842e-06	5.40298e-05	4.26737	16	13082274	13153063	70789	mmp15a		matrix metallopeptidase 15a [Source:ZFIN;Acc:ZDB-GENE-070817-4]		matrix metallopeptidase 15a [Source:ZFIN;Acc:ZDB-GENE-070817-4]	MMP15	matrix metallopeptidase 15 [Source:HGNC Symbol;Acc:HGNC:7161]	MMP15	matrix metallopeptidase 15 [Source:HGNC Symbol;Acc:HGNC:7161]	mmp15a	matrix metallopeptidase 15b [Source:ZFIN;Acc:ZDB-GENE-070817-6]	mmp15b	matrix metallopeptidase 15b [Source:ZFIN;Acc:ZDB-GENE-070817-6]	MMP15	matrix metallopeptidase 15
4982	ENSSSAG00000079481	104.255	-0.556404	0.147943	-3.76094	0.000169273	0.00193344	2.71367	20	14198550	14224726	26176						foxn4	forkhead box N4 [Source:ZFIN;Acc:ZDB-GENE-990415-277]	FOXN4	forkhead box N4 [Source:HGNC Symbol;Acc:HGNC:21399]		forkhead box N4 [Source:NCBI gene;Acc:30315]	foxn4	forkhead box N4 [Source:NCBI gene;Acc:30315]	FOXN4	forkhead box N4
4981	ENSSSAG00000099665	965.184	-0.555956	0.066215	-8.39622	4.61087e-17	5.19854e-15	14.2841	26	17557538	17561214	3676						ugt5f1	UDP glucuronosyltransferase 5 family, polypeptide F1 [Source:ZFIN;Acc:ZDB-GENE-100406-6]	UGT1A7	UDP glucuronosyltransferase family 1 member A7 [Source:HGNC Symbol;Acc:HGNC:12539]		UDP glucuronosyltransferase 5 family, polypeptide F1 [Source:ZFIN;Acc:ZDB-GENE-100406-6]	ugt5f1	UDP glucuronosyltransferase 5 family, polypeptide F1 [Source:ZFIN;Acc:ZDB-GENE-100406-6]	UGT2A1	UDP glucuronosyltransferase family 2 member A1 complex locus
4980	ENSSSAG00000053912	167.703	-0.555837	0.112818	-4.92685	8.35641e-07	1.9255e-05	4.71546	22	37718411	37743819	25408	sfi1		SFI1 centrin binding protein [Source:ZFIN;Acc:ZDB-GENE-080206-4]	sfi1	SFI1 centrin binding protein [Source:HGNC Symbol;Acc:HGNC:29064]			SFI1	SFI1 centrin binding protein [Source:HGNC Symbol;Acc:HGNC:29064]	sfi1	SFI1 centrin binding protein [Source:ZFIN;Acc:ZDB-GENE-080206-4]	sfi1	SFI1 centrin binding protein [Source:ZFIN;Acc:ZDB-GENE-080206-4]
4979	ENSSSAG00000079361	179.211	-0.555832	0.149682	-3.71341	0.000204484	0.00227028	2.64392	20	30951805	31054563	102758	si:ch211-130m23.3		si:ch211-130m23.3 [Source:ZFIN;Acc:ZDB-GENE-060531-14]	ssbp2a	single stranded DNA binding protein 2a [Source:ZFIN;Acc:ZDB-GENE-060531-14]	ssbp2a	single stranded DNA binding protein 2a [Source:ZFIN;Acc:ZDB-GENE-060531-14]	SSBP2	single stranded DNA binding protein 2 [Source:HGNC Symbol;Acc:HGNC:15831]	si:ch211-130m23.3	single-stranded DNA binding protein 2 [Source:ZFIN;Acc:ZDB-GENE-090312-197]	ssbp2	single-stranded DNA binding protein 2 [Source:ZFIN;Acc:ZDB-GENE-090312-197]	SSBP2	single stranded DNA binding protein 2
4978	ENSSSAG00000097990	305.062	-0.555179	0.13374	-4.15118	3.30765e-05	0.000479421	3.31928	9	54520264	54533814	13550
4977	ENSSSAG00000009085	557.506	-0.555135	0.125605	-4.41969	9.88435e-06	0.000169097	3.77187	23	11426092	11439517	13425						nasp	nuclear autoantigenic sperm protein (histone-binding) [Source:ZFIN;Acc:ZDB-GENE-030131-5511]	NASP	nuclear autoantigenic sperm protein [Source:HGNC Symbol;Acc:HGNC:7644]		nuclear autoantigenic sperm protein (histone-binding) [Source:ZFIN;Acc:ZDB-GENE-030131-5511]	nasp	nuclear autoantigenic sperm protein (histone-binding) [Source:ZFIN;Acc:ZDB-GENE-030131-5511]	NASP	nuclear autoantigenic sperm protein
4976	ENSSSAG00000001840	51.623	-0.554221	0.19133	-2.89667	0.00377141	0.0246526	1.60814	1	26875075	26905930	30855						lin52	lin-52 DREAM MuvB core complex component [Source:ZFIN;Acc:ZDB-GENE-061110-82]	LIN52	lin-52 DREAM MuvB core complex component [Source:HGNC Symbol;Acc:HGNC:19856]		lin-52 DREAM MuvB core complex component [Source:NCBI gene;Acc:777755]	lin52	lin-52 DREAM MuvB core complex component [Source:NCBI gene;Acc:777755]	LIN52	lin-52 DREAM MuvB core complex component
4975	ENSSSAG00000121846	89.7843	-0.553872	0.152611	-3.6293	0.000284194	0.00297882	2.52596	CAJNNT020001632.1	97802	100890	3088
4974	ENSSSAG00000078484	190.67	-0.553587	0.141904	-3.90112	9.57474e-05	0.00119407	2.92297	5	36899230	36922197	22967	cenpi		centromere protein I [Source:ZFIN;Acc:ZDB-GENE-060810-127]		centromere protein I [Source:ZFIN;Acc:ZDB-GENE-060810-127]	CENPI	centromere protein I [Source:NCBI gene (formerly Entrezgene);Acc:558570]	CENPI	centromere protein I [Source:HGNC Symbol;Acc:HGNC:3968]	cenpi	centromere protein I [Source:ZFIN;Acc:ZDB-GENE-060810-127]	cenpi	centromere protein I [Source:ZFIN;Acc:ZDB-GENE-060810-127]	CENPI	centromere protein I
4973	ENSSSAG00000119824	3005.83	-0.553556	0.0585454	-9.45516	3.22538e-21	5.00246e-19	18.3008	3	2159951	2213353	53402	col6a1		collagen, type VI, alpha 1 [Source:ZFIN;Acc:ZDB-GENE-070501-6]		collagen, type VI, alpha 1 [Source:ZFIN;Acc:ZDB-GENE-070501-6]			COL6A1	collagen type VI alpha 1 chain [Source:HGNC Symbol;Acc:HGNC:2211]	col6a1	collagen, type VI, alpha 1 [Source:ZFIN;Acc:ZDB-GENE-070501-6]	col6a1	collagen, type VI, alpha 1 [Source:ZFIN;Acc:ZDB-GENE-070501-6]	COL6A1	collagen type VI alpha 1 chain
4972	ENSSSAG00000097125	338.533	-0.553318	0.140791	-3.93006	8.49251e-05	0.00107937	2.96683	7	28362737	28413470	50733	nat16		N-acetyltransferase 16 [Source:ZFIN;Acc:ZDB-GENE-030219-43]		N-acetyltransferase 16 [Source:ZFIN;Acc:ZDB-GENE-030219-43]	NAT16	N-acetyltransferase 16 (putative) [Source:HGNC Symbol;Acc:HGNC:22030]	NAT16	N-acetyltransferase 16 (putative) [Source:HGNC Symbol;Acc:HGNC:22030]	nat16	N-acetyltransferase 16 [Source:ZFIN;Acc:ZDB-GENE-030219-43]	nat16	N-acetyltransferase 16 [Source:ZFIN;Acc:ZDB-GENE-030219-43]	NAT16	N-acetyltransferase 16 (putative)
4971	ENSSSAG00000102749	65.905	-0.553175	0.179177	-3.08731	0.00201976	0.0149459	1.82548	13	66354948	66428320	73372												CABZ01027551.1
4970	ENSSSAG00000059584	49155	-0.552959	0.0528159	-10.4696	1.1919e-25	2.6582e-23	22.5754	16	12875822	12974413	98591	galnt18a		UDP-N-acetyl-alpha-D-galactosamine:polypeptide N-acetylgalactosaminyltransferase 18a [Source:ZFIN;Acc:ZDB-GENE-080723-30]	galnt18a	UDP-N-acetyl-alpha-D-galactosamine:polypeptide N-acetylgalactosaminyltransferase 18a [Source:ZFIN;Acc:ZDB-GENE-080723-30]	galnt18a	UDP-N-acetyl-alpha-D-galactosamine:polypeptide N-acetylgalactosaminyltransferase 18a [Source:ZFIN;Acc:ZDB-GENE-080723-30]	GALNT18	polypeptide N-acetylgalactosaminyltransferase 18 [Source:HGNC Symbol;Acc:HGNC:30488]	galnt18a	UDP-N-acetyl-alpha-D-galactosamine:polypeptide N-acetylgalactosaminyltransferase 18b [Source:ZFIN;Acc:ZDB-GENE-091014-1]	galnt18b	UDP-N-acetyl-alpha-D-galactosamine:polypeptide N-acetylgalactosaminyltransferase 18b [Source:ZFIN;Acc:ZDB-GENE-091014-1]	GALNT18	polypeptide N-acetylgalactosaminyltransferase 18
4969	ENSSSAG00000041890	64.3019	-0.551966	0.169152	-3.26313	0.00110189	0.00910904	2.04053	16	38970688	38973262	2574	rfxank		regulatory factor X-associated ankyrin-containing protein [Source:NCBI gene (formerly Entrezgene);Acc:100195944]	rfxank	regulatory factor X-associated ankyrin-containing protein [Source:NCBI gene (formerly Entrezgene);Acc:100195944]	rfxank	regulatory factor X-associated ankyrin-containing protein [Source:ZFIN;Acc:ZDB-GENE-050208-596]	RFXANK	regulatory factor X associated ankyrin containing protein [Source:HGNC Symbol;Acc:HGNC:9987]	rfxank	regulatory factor X-associated ankyrin-containing protein [Source:ZFIN;Acc:ZDB-GENE-050208-596]	rfxank	regulatory factor X-associated ankyrin-containing protein [Source:ZFIN;Acc:ZDB-GENE-050208-596]	RFXANK	regulatory factor X associated ankyrin containing protein
4968	ENSSSAG00000093701	77.0788	-0.550953	0.191589	-2.87569	0.00403139	0.0260523	1.58415	28	2169126	2211052	41926						THRA	thyroid hormone receptor alpha [Source:HGNC Symbol;Acc:HGNC:11796]	THRA	thyroid hormone receptor alpha [Source:HGNC Symbol;Acc:HGNC:11796]		thyroid hormone receptor alpha b [Source:ZFIN;Acc:ZDB-GENE-060613-1]	thrab	thyroid hormone receptor alpha b [Source:ZFIN;Acc:ZDB-GENE-060613-1]	THRA	thyroid hormone receptor alpha
4967	ENSSSAG00000048760	162.538	-0.550532	0.161422	-3.41052	0.00064839	0.00590489	2.22879	20	13351497	13409636	58139	phf19		PHD finger protein 19 [Source:ZFIN;Acc:ZDB-GENE-081105-128]	phf19	PHD finger protein 19 [Source:ZFIN;Acc:ZDB-GENE-081105-128]	phf19	PHD finger protein 19 [Source:ZFIN;Acc:ZDB-GENE-081105-128]	PHF19	PHD finger protein 19 [Source:HGNC Symbol;Acc:HGNC:24566]	phf19	PHD finger protein 19 [Source:ZFIN;Acc:ZDB-GENE-081105-128]	phf19	PHD finger protein 19 [Source:ZFIN;Acc:ZDB-GENE-081105-128]	PHF19	PHD finger protein 19
4966	ENSSSAG00000078099	205.631	-0.550096	0.152889	-3.59802	0.000320653	0.00329208	2.48253	29	27468977	27481195	12218	cip2a		cell proliferation regulating inhibitor of protein phosphatase 2A [Source:ZFIN;Acc:ZDB-GENE-030131-6252]	kiaa1524	cellular inhibitor of PP2A [Source:ZFIN;Acc:ZDB-GENE-030131-6252]	cip2a	cellular inhibitor of PP2A [Source:ZFIN;Acc:ZDB-GENE-030131-6252]	CIP2A	cellular inhibitor of PP2A [Source:HGNC Symbol;Acc:HGNC:29302]	cip2a	cell proliferation regulating inhibitor of protein phosphatase 2A [Source:ZFIN;Acc:ZDB-GENE-030131-6252]	cip2a	cell proliferation regulating inhibitor of protein phosphatase 2A [Source:ZFIN;Acc:ZDB-GENE-030131-6252]	CIP2A	cellular inhibitor of PP2A
4965	ENSSSAG00000088197	60.2494	-0.549893	0.186609	-2.94676	0.00321123	0.021621	1.66512	1	1171538	1199327	27789								CDC25B	cell division cycle 25B [Source:HGNC Symbol;Acc:HGNC:1726]		cell division cycle 25B [Source:ZFIN;Acc:ZDB-GENE-000330-5]	cdc25b	cell division cycle 25B [Source:ZFIN;Acc:ZDB-GENE-000330-5]	CDC25B	cell division cycle 25B
4964	ENSSSAG00000102996	252.267	-0.549876	0.126258	-4.35519	1.32951e-05	0.000218396	3.66075	CAJNNT020000593.1	89196	173167	83971	ncapg		non-SMC condensin I complex, subunit G [Source:NCBI gene (formerly Entrezgene);Acc:100380294]	ncapg	non-SMC condensin I complex, subunit G [Source:NCBI gene (formerly Entrezgene);Acc:100380294]	ncapg	non-SMC condensin I complex, subunit G [Source:ZFIN;Acc:ZDB-GENE-041111-282]	NCAPG	non-SMC condensin I complex subunit G [Source:HGNC Symbol;Acc:HGNC:24304]	ncapg	non-SMC condensin I complex, subunit G [Source:ZFIN;Acc:ZDB-GENE-041111-282]	ncapg	non-SMC condensin I complex, subunit G [Source:ZFIN;Acc:ZDB-GENE-041111-282]	NCAPG	non-SMC condensin I complex subunit G
4963	ENSSSAG00000118118	129.129	-0.549536	0.168234	-3.26649	0.00108889	0.00901623	2.04498	20	41213146	41216529	3383	znf367		zinc finger protein 367 [Source:NCBI gene;Acc:550421]	znf367	zinc finger protein 367 [Source:NCBI gene (formerly Entrezgene);Acc:550421]	znf367	zinc finger protein 367 [Source:ZFIN;Acc:ZDB-GENE-050417-231]	ZNF367	zinc finger protein 367 [Source:HGNC Symbol;Acc:HGNC:18320]	znf367	zinc finger protein 367 [Source:NCBI gene;Acc:550421]	znf367	zinc finger protein 367 [Source:NCBI gene;Acc:550421]	ZNF367	zinc finger protein 367
4962	ENSSSAG00000093002	58.2408	-0.548963	0.200193	-2.74216	0.00610358	0.0361203	1.44225	19	30265240	30282830	17590	chpf2		chondroitin polymerizing factor 2 [Source:ZFIN;Acc:ZDB-GENE-030131-7797]		chondroitin polymerizing factor 2 [Source:ZFIN;Acc:ZDB-GENE-030131-7797]	CHPF2	chondroitin polymerizing factor 2 [Source:HGNC Symbol;Acc:HGNC:29270]	CHPF2	chondroitin polymerizing factor 2 [Source:HGNC Symbol;Acc:HGNC:29270]	chpf2	chondroitin polymerizing factor 2 [Source:ZFIN;Acc:ZDB-GENE-030131-7797]	chpf2	chondroitin polymerizing factor 2 [Source:ZFIN;Acc:ZDB-GENE-030131-7797]	CHPF2	chondroitin polymerizing factor 2
4961	ENSSSAG00000001324	102.147	-0.548146	0.153752	-3.56513	0.00036367	0.00363837	2.43909	3	48619746	48630025	10279	sfxn5b		sideroflexin 5b [Source:ZFIN;Acc:ZDB-GENE-050706-107]	sfxn5b	sideroflexin 5b [Source:ZFIN;Acc:ZDB-GENE-050706-107]	sfxn5b	sideroflexin 5b [Source:ZFIN;Acc:ZDB-GENE-050706-107]	SFXN5	sideroflexin 5 [Source:HGNC Symbol;Acc:HGNC:16073]	sfxn5b	sideroflexin 5b [Source:ZFIN;Acc:ZDB-GENE-050706-107]	sfxn5b	sideroflexin 5b [Source:ZFIN;Acc:ZDB-GENE-050706-107]	SFXN5	sideroflexin 5
4960	ENSSSAG00000004247	108.713	-0.547446	0.130546	-4.1935	2.74682e-05	0.0004086	3.3887	12	8310625	8320086	9461											zgc:112977 [Source:ZFIN;Acc:ZDB-GENE-050327-98]	zgc:112977	zgc:112977 [Source:ZFIN;Acc:ZDB-GENE-050327-98]	ZNF418	zinc finger protein 418
4959	ENSSSAG00000060043	174.552	-0.547429	0.13536	-4.04423	5.24957e-05	0.000717011	3.14447	14	160095	210972	50877								COL6A1	collagen type VI alpha 1 chain [Source:HGNC Symbol;Acc:HGNC:2211]		collagen, type VI, alpha 1 [Source:ZFIN;Acc:ZDB-GENE-070501-6]	col6a1	collagen, type VI, alpha 1 [Source:ZFIN;Acc:ZDB-GENE-070501-6]	COL6A1	collagen type VI alpha 1 chain
4958	ENSSSAG00000001541	86.2234	-0.547402	0.151725	-3.60785	0.000308744	0.00319342	2.49574	1	78099315	78105517	6202	ARHGAP19		Rho GTPase activating protein 19 [Source:HGNC Symbol;Acc:HGNC:23724]	ARHGAP19	Rho GTPase activating protein 19 [Source:HGNC Symbol;Acc:HGNC:23724]			ARHGAP19	Rho GTPase activating protein 19 [Source:HGNC Symbol;Acc:HGNC:23724]	ARHGAP19	Rho GTPase activating protein 19 [Source:ZFIN;Acc:ZDB-GENE-100922-157]	arhgap19	Rho GTPase activating protein 19 [Source:ZFIN;Acc:ZDB-GENE-100922-157]	ARHGAP19	Rho GTPase activating protein 19
4957	ENSSSAG00000066768	692.717	-0.547268	0.12741	-4.29532	1.74445e-05	0.000275593	3.55973	1	159707392	159711885	4493	pole3		polymerase (DNA directed), epsilon 3 (p17 subunit) [Source:NCBI gene (formerly Entrezgene);Acc:100286640]	pole3	polymerase (DNA directed), epsilon 3 (p17 subunit) [Source:NCBI gene (formerly Entrezgene);Acc:100286640]	pole3	polymerase (DNA directed), epsilon 3 (p17 subunit) [Source:ZFIN;Acc:ZDB-GENE-040426-1773]			pole3	polymerase (DNA directed), epsilon 3 (p17 subunit) [Source:ZFIN;Acc:ZDB-GENE-040426-1773]	pole3	polymerase (DNA directed), epsilon 3 (p17 subunit) [Source:ZFIN;Acc:ZDB-GENE-040426-1773]	POLE3	DNA polymerase epsilon 3, accessory subunit
4956	ENSSSAG00000103371	163.658	-0.547221	0.17963	-3.04638	0.00231612	0.0166197	1.77938	18	15487946	15514962	27016	exo1		exonuclease 1 [Source:NCBI gene;Acc:406778]	exo1	exonuclease 1 [Source:ZFIN;Acc:ZDB-GENE-040426-2828]	exo1	exonuclease 1 [Source:ZFIN;Acc:ZDB-GENE-040426-2828]	EXO1	exonuclease 1 [Source:HGNC Symbol;Acc:HGNC:3511]	exo1	exonuclease 1 [Source:NCBI gene;Acc:406778]
4955	ENSSSAG00000116266	116.941	-0.546326	0.204447	-2.67221	0.00753532	0.0426755	1.36982	10	47870930	47881999	11069	prrx1b		paired related homeobox 1 [Source:HGNC Symbol;Acc:HGNC:9142]	PRRX1	paired related homeobox 1b [Source:ZFIN;Acc:ZDB-GENE-030131-9033]			PRRX1	paired related homeobox 1 [Source:HGNC Symbol;Acc:HGNC:9142]
4954	ENSSSAG00000043053	158.534	-0.545647	0.162419	-3.3595	0.00078084	0.00687544	2.1627	8	3996556	4037327	40771						pdcd4a	programmed cell death 4a [Source:ZFIN;Acc:ZDB-GENE-040426-1920]				programmed cell death 4a [Source:ZFIN;Acc:ZDB-GENE-040426-1920]	pdcd4a	programmed cell death 4a [Source:ZFIN;Acc:ZDB-GENE-040426-1920]	PDCD4	programmed cell death 4
4953	ENSSSAG00000078358	101.828	-0.54555	0.153596	-3.55186	0.00038252	0.00380347	2.41982	1	9986177	10009568	23391				mis18bp1		mis18bp1	MIS18 binding protein 1 [Source:ZFIN;Acc:ZDB-GENE-030616-151]	MIS18BP1	MIS18 binding protein 1 [Source:HGNC Symbol;Acc:HGNC:20190]		MIS18 binding protein 1 [Source:ZFIN;Acc:ZDB-GENE-030616-151]	mis18bp1	MIS18 binding protein 1 [Source:ZFIN;Acc:ZDB-GENE-030616-151]	MIS18BP1	MIS18 binding protein 1
4952	ENSSSAG00000108855	240.419	-0.545018	0.173992	-3.13243	0.00173366	0.0131832	1.87998	5	88632856	88644451	11595								E2F3	E2F transcription factor 3 [Source:HGNC Symbol;Acc:HGNC:3115]		E2F transcription factor 3 [Source:ZFIN;Acc:ZDB-GENE-070112-882]	e2f3	E2F transcription factor 3 [Source:ZFIN;Acc:ZDB-GENE-070112-882]	E2F3	E2F transcription factor 3
4951	ENSSSAG00000039442	582.885	-0.544898	0.081684	-6.6708	2.54408e-11	1.40564e-09	8.85213	29	1129973	1180938	50965	itgb1a		integrin, beta 1a [Source:ZFIN;Acc:ZDB-GENE-060803-2]	itgb1a	integrin, beta 1a [Source:ZFIN;Acc:ZDB-GENE-060803-2]	itgb1a	integrin, beta 1a [Source:ZFIN;Acc:ZDB-GENE-060803-2]	ITGB1	integrin subunit beta 1 [Source:HGNC Symbol;Acc:HGNC:6153]	itgb1a	integrin, beta 1a [Source:ZFIN;Acc:ZDB-GENE-060803-2]	itgb1a	integrin, beta 1a [Source:ZFIN;Acc:ZDB-GENE-060803-2]	ITGB1	integrin subunit beta 1
4950	ENSSSAG00000000145	35.9529	-0.544431	0.203264	-2.67844	0.0073966	0.0420887	1.37583	1	120152901	120160952	8051						klhl8	kelch-like family member 8 [Source:ZFIN;Acc:ZDB-GENE-070209-226]	KLHL8	kelch like family member 8 [Source:HGNC Symbol;Acc:HGNC:18644]		kelch-like family member 8 [Source:ZFIN;Acc:ZDB-GENE-070209-226]	klhl8	kelch-like family member 8 [Source:ZFIN;Acc:ZDB-GENE-070209-226]	KLHL8	kelch like family member 8
4949	ENSSSAG00000074050	170.076	-0.543933	0.126714	-4.29259	1.76604e-05	0.000278429	3.55529	20	38992668	39006529	13861	pold2		polymerase (DNA directed), delta 2, regulatory subunit [Source:NCBI gene (formerly Entrezgene);Acc:100217344]	pold2	polymerase (DNA directed), delta 2, regulatory subunit [Source:NCBI gene (formerly Entrezgene);Acc:100217344]	pold2	polymerase (DNA directed), delta 2, regulatory subunit [Source:ZFIN;Acc:ZDB-GENE-030616-157]	POLD2	DNA polymerase delta 2, accessory subunit [Source:HGNC Symbol;Acc:HGNC:9176]	pold2	polymerase (DNA directed), delta 2, regulatory subunit [Source:ZFIN;Acc:ZDB-GENE-030616-157]	pold2	polymerase (DNA directed), delta 2, regulatory subunit [Source:ZFIN;Acc:ZDB-GENE-030616-157]	POLD2	DNA polymerase delta 2, accessory subunit
4948	ENSSSAG00000008513	95.3231	-0.54326	0.144876	-3.74983	0.000176952	0.0020096	2.69689	12	79148143	79150945	2802				BCLX				BCL2L1	BCL2 like 1 [Source:HGNC Symbol;Acc:HGNC:992]		BCL2 like 1 [Source:ZFIN;Acc:ZDB-GENE-010730-1]	bcl2l1	BCL2 like 1 [Source:ZFIN;Acc:ZDB-GENE-010730-1]	BCL2L1	BCL2 like 1
4947	ENSSSAG00000084211	3100.73	-0.542394	0.184316	-2.94274	0.00325323	0.02187	1.66015	18	65387662	65395433	7771	cldn7a		claudin 7a [Source:NCBI gene;Acc:436612]	cldn7a	claudin 7a [Source:ZFIN;Acc:ZDB-GENE-040718-29]	cldn7a	claudin 7a [Source:NCBI gene (formerly Entrezgene);Acc:436612]			cldn7a	claudin 7a [Source:NCBI gene;Acc:436612]	cldn7a	claudin 7a [Source:NCBI gene;Acc:436612]	CLDN7	claudin 7
4946	ENSSSAG00000085457	163.642	-0.541948	0.13204	-4.10442	4.05334e-05	0.000574496	3.24071	15	93283332	93368924	85592	calcoco1a		calcium binding and coiled-coil domain 1a [Source:NCBI gene;Acc:334971]	calcoco1a	calcium binding and coiled-coil domain 1a [Source:ZFIN;Acc:ZDB-GENE-030131-6911]	calcoco1a	calcium binding and coiled-coil domain 1a [Source:NCBI gene (formerly Entrezgene);Acc:334971]	CALCOCO1	calcium binding and coiled-coil domain 1 [Source:HGNC Symbol;Acc:HGNC:29306]	calcoco1a	calcium binding and coiled-coil domain 1a [Source:NCBI gene;Acc:334971]	calcoco1a	calcium binding and coiled-coil domain 1a [Source:NCBI gene;Acc:334971]	TAX1BP1	Tax1 binding protein 1
4945	ENSSSAG00000047337	68.1292	-0.54171	0.198969	-2.72258	0.00647738	0.037863	1.42178	15	106408520	106415596	7076											LHFPL tetraspan subfamily member 4b [Source:ZFIN;Acc:ZDB-GENE-110216-4]	lhfpl4b	LHFPL tetraspan subfamily member 4b [Source:ZFIN;Acc:ZDB-GENE-110216-4]	LHFPL4	LHFPL tetraspan subfamily member 4
4944	ENSSSAG00000104666	81.3592	-0.541575	0.196779	-2.7522	0.00591964	0.0352915	1.45233	18	70949057	71050370	101313	ndrg2		NDRG family member 2 [Source:NCBI gene;Acc:494050]			ndrg2	NDRG family member 2 [Source:ZFIN;Acc:ZDB-GENE-041212-15]	NDRG2	NDRG family member 2 [Source:HGNC Symbol;Acc:HGNC:14460]		NDRG family member 2 [Source:NCBI gene;Acc:494050]	ndrg2	NDRG family member 2 [Source:NCBI gene;Acc:494050]	NDRG2	NDRG family member 2
4943	ENSSSAG00000057702	198.082	-0.541058	0.102895	-5.25832	1.45375e-07	4.05546e-06	5.39196	18	59590181	59703762	113581	focad			focad		focad	focadhesin [Source:ZFIN;Acc:ZDB-GENE-080213-1]	FOCAD	focadhesin [Source:HGNC Symbol;Acc:HGNC:23377]	focad	focadhesin [Source:ZFIN;Acc:ZDB-GENE-080213-1]	focad	focadhesin [Source:ZFIN;Acc:ZDB-GENE-080213-1]	FOCAD	focadhesin
4942	ENSSSAG00000090303	65.2579	-0.540486	0.142745	-3.78639	0.000152853	0.00177915	2.74979	2	15954914	15988757	33843	fam171a1		family with sequence similarity 171 member A1 [Source:ZFIN;Acc:ZDB-GENE-061208-1]	FAM171A1	family with sequence similarity 171 member A1 [Source:HGNC Symbol;Acc:HGNC:23522]	FAM171A1	family with sequence similarity 171 member A1 [Source:HGNC Symbol;Acc:HGNC:23522]	FAM171A1	family with sequence similarity 171 member A1 [Source:HGNC Symbol;Acc:HGNC:23522]	fam171a1	family with sequence similarity 171 member A1 [Source:ZFIN;Acc:ZDB-GENE-061208-1]	fam171a1	family with sequence similarity 171 member A1 [Source:ZFIN;Acc:ZDB-GENE-061208-1]	FAM171A1	family with sequence similarity 171 member A1
4941	ENSSSAG00000039600	291.572	-0.540324	0.162784	-3.31927	0.000902536	0.00774174	2.11116	17	11844063	11859632	15569	aox6		aldehyde oxidase 6 [Source:ZFIN;Acc:ZDB-GENE-050208-742]	aox6	aldehyde oxidase 6 [Source:ZFIN;Acc:ZDB-GENE-050208-742]	aox6	aldehyde oxidase 6 [Source:ZFIN;Acc:ZDB-GENE-050208-742]	AOX1	aldehyde oxidase 1 [Source:HGNC Symbol;Acc:HGNC:553]	aox6	aldehyde oxidase 6 [Source:ZFIN;Acc:ZDB-GENE-050208-742]	aox6	aldehyde oxidase 6 [Source:ZFIN;Acc:ZDB-GENE-050208-742]	AOX1	aldehyde oxidase 1
4940	ENSSSAG00000101781	135.652	-0.540256	0.185003	-2.92025	0.00349747	0.0232019	1.63448	7	48801482	48946936	145454	chrm2a		cholinergic receptor, muscarinic 2a [Source:ZFIN;Acc:ZDB-GENE-030314-1]	chrm2a	cholinergic receptor, muscarinic 2a [Source:ZFIN;Acc:ZDB-GENE-030314-1]	chrm2a	cholinergic receptor, muscarinic 2a [Source:ZFIN;Acc:ZDB-GENE-030314-1]	CHRM2	cholinergic receptor muscarinic 2 [Source:HGNC Symbol;Acc:HGNC:1951]	chrm2a	cholinergic receptor, muscarinic 2a [Source:ZFIN;Acc:ZDB-GENE-030314-1]	chrm2a	cholinergic receptor, muscarinic 2a [Source:ZFIN;Acc:ZDB-GENE-030314-1]	CHRM2	cholinergic receptor muscarinic 2
4939	ENSSSAG00000087608	93.7787	-0.54015	0.173635	-3.11083	0.00186559	0.0139641	1.85499	11	88930667	88936679	6012	tmem88a		transmembrane protein 88 a [Source:ZFIN;Acc:ZDB-GENE-040426-1808]	tmem88a	transmembrane protein 88 a [Source:ZFIN;Acc:ZDB-GENE-040426-1808]	tmem88a	transmembrane protein 88 a [Source:ZFIN;Acc:ZDB-GENE-040426-1808]			tmem88a	transmembrane protein 88 a [Source:ZFIN;Acc:ZDB-GENE-040426-1808]	tmem88a	transmembrane protein 88 a [Source:ZFIN;Acc:ZDB-GENE-040426-1808]	TMEM88	transmembrane protein 88
4938	ENSSSAG00000069984	297.473	-0.540076	0.132435	-4.07806	4.5413e-05	0.000633295	3.19839	15	39647857	39651420	3563	topk		Lymphokine-activated killer T-cell-originated [Source:NCBI gene (formerly Entrezgene);Acc:100196484]	topk	Lymphokine-activated killer T-cell-originated [Source:NCBI gene (formerly Entrezgene);Acc:100196484]	pbk	PDZ binding kinase [Source:ZFIN;Acc:ZDB-GENE-030523-2]	PBK	PDZ binding kinase [Source:HGNC Symbol;Acc:HGNC:18282]	topk	PDZ binding kinase [Source:NCBI gene;Acc:360218]	pbk	PDZ binding kinase [Source:NCBI gene;Acc:360218]	PBK	PDZ binding kinase
4937	ENSSSAG00000003427	205.296	-0.539934	0.102677	-5.25854	1.45203e-07	4.05534e-06	5.39197	2	24066374	24068927	2553	mrpl17		mitochondrial ribosomal protein L17 [Source:ZFIN;Acc:ZDB-GENE-040912-133]	mrpl17	mitochondrial ribosomal protein L17 [Source:ZFIN;Acc:ZDB-GENE-040912-133]	mrpl17	mitochondrial ribosomal protein L17 [Source:ZFIN;Acc:ZDB-GENE-040912-133]	MRPL17	mitochondrial ribosomal protein L17 [Source:HGNC Symbol;Acc:HGNC:14053]	mrpl17	mitochondrial ribosomal protein L17 [Source:ZFIN;Acc:ZDB-GENE-040912-133]	mrpl17	mitochondrial ribosomal protein L17 [Source:ZFIN;Acc:ZDB-GENE-040912-133]	MRPL17	mitochondrial ribosomal protein L17
4936	ENSSSAG00000085721	1928.59	-0.539599	0.0841967	-6.40878	1.46686e-10	7.11406e-09	8.14788	17	85269238	85272317	3079								TYMP	thymidine phosphorylase [Source:HGNC Symbol;Acc:HGNC:3148]		thymidine phosphorylase [Source:ZFIN;Acc:ZDB-GENE-100415-1]	tymp	thymidine phosphorylase [Source:ZFIN;Acc:ZDB-GENE-100415-1]	TYMP	thymidine phosphorylase
4935	ENSSSAG00000057649	244.729	-0.539242	0.141388	-3.81392	0.000136782	0.00161485	2.79187	26	12797330	12802096	4766	ccne1		cyclin E1 [Source:NCBI gene;Acc:30188]	ccne1	cyclin E1 [Source:ZFIN;Acc:ZDB-GENE-980526-168]	ccne1	cyclin E1 [Source:NCBI gene (formerly Entrezgene);Acc:30188]	CCNE1	cyclin E1 [Source:HGNC Symbol;Acc:HGNC:1589]	ccne1	cyclin E1 [Source:NCBI gene;Acc:30188]	ccne1	cyclin E1 [Source:NCBI gene;Acc:30188]	CCNE1	cyclin E1
4934	ENSSSAG00000074131	57.9338	-0.539194	0.197825	-2.72562	0.00641814	0.0376175	1.42461	15	90507401	90511777	4376	cptp		ceramide-1-phosphate transfer protein [Source:NCBI gene;Acc:791641]	cptp	ceramide-1-phosphate transfer protein [Source:ZFIN;Acc:ZDB-GENE-040801-240]	cptp	ceramide-1-phosphate transfer protein [Source:ZFIN;Acc:ZDB-GENE-040801-240]	CPTP	ceramide-1-phosphate transfer protein [Source:HGNC Symbol;Acc:HGNC:28116]	cptp	ceramide-1-phosphate transfer protein [Source:NCBI gene;Acc:791641]	cptp	ceramide-1-phosphate transfer protein [Source:NCBI gene;Acc:791641]	CPTP	ceramide-1-phosphate transfer protein
4933	ENSSSAG00000057502	557.51	-0.539132	0.133756	-4.03071	5.56092e-05	0.00075081	3.12447	5	61243277	61253002	9725	dek		DEK proto-oncogene [Source:ZFIN;Acc:ZDB-GENE-060512-191]	dek	DEK proto-oncogene [Source:ZFIN;Acc:ZDB-GENE-060512-191]	dek	DEK proto-oncogene [Source:ZFIN;Acc:ZDB-GENE-060512-191]	DEK	DEK proto-oncogene [Source:HGNC Symbol;Acc:HGNC:2768]	dek	DEK proto-oncogene [Source:ZFIN;Acc:ZDB-GENE-060512-191]	dek	DEK proto-oncogene [Source:ZFIN;Acc:ZDB-GENE-060512-191]	DEK	DEK proto-oncogene
4932	ENSSSAG00000073315	637.022	-0.538772	0.0899174	-5.99185	2.07462e-09	8.38467e-08	7.07651	27	22091240	22105744	14504	ppp1r10		protein phosphatase 1, regulatory subunit 10 [Source:ZFIN;Acc:ZDB-GENE-020419-15]	ppp1r10	protein phosphatase 1, regulatory subunit 10 [Source:ZFIN;Acc:ZDB-GENE-020419-15]	ppp1r10	protein phosphatase 1, regulatory subunit 10 [Source:ZFIN;Acc:ZDB-GENE-020419-15]	PPP1R10	protein phosphatase 1 regulatory subunit 10 [Source:HGNC Symbol;Acc:HGNC:9284]	ppp1r10	protein phosphatase 1, regulatory subunit 10 [Source:ZFIN;Acc:ZDB-GENE-020419-15]	ppp1r10	protein phosphatase 1, regulatory subunit 10 [Source:ZFIN;Acc:ZDB-GENE-020419-15]	PPP1R10	protein phosphatase 1 regulatory subunit 10
4931	ENSSSAG00000109881	232.629	-0.5387	0.18162	-2.96609	0.00301612	0.0205935	1.68627	29	14788209	14792359	4150
4930	ENSSSAG00000067864	168.016	-0.53855	0.157686	-3.41532	0.000637062	0.00582081	2.23502	9	132406074	132512810	106736	ncam1b		neural cell adhesion molecule 1b [Source:ZFIN;Acc:ZDB-GENE-010822-2]	ncam1b	neural cell adhesion molecule 1b [Source:ZFIN;Acc:ZDB-GENE-010822-2]	ncam1b	neural cell adhesion molecule 1b [Source:ZFIN;Acc:ZDB-GENE-010822-2]	NCAM1	neural cell adhesion molecule 1 [Source:HGNC Symbol;Acc:HGNC:7656]	ncam1b	neural cell adhesion molecule 1b [Source:ZFIN;Acc:ZDB-GENE-010822-2]	ncam1b	neural cell adhesion molecule 1b [Source:ZFIN;Acc:ZDB-GENE-010822-2]	NCAM1	neural cell adhesion molecule 1
4929	ENSSSAG00000054925	10247.6	-0.538301	0.121761	-4.42097	9.82575e-06	0.000168377	3.77372	6	59456256	59459649	3393	MARCKS		myristoylated alanine rich protein kinase C substrate [Source:HGNC Symbol;Acc:HGNC:6759]	MARCS	myristoylated alanine rich protein kinase C substrate [Source:HGNC Symbol;Acc:HGNC:6759]	marcksa	myristoylated alanine-rich protein kinase C substrate a [Source:ZFIN;Acc:ZDB-GENE-050522-145]	MARCKS	myristoylated alanine rich protein kinase C substrate [Source:HGNC Symbol;Acc:HGNC:6759]	MARCKS	myristoylated alanine-rich protein kinase C substrate a [Source:ZFIN;Acc:ZDB-GENE-050522-145]	marcksa	myristoylated alanine-rich protein kinase C substrate a [Source:ZFIN;Acc:ZDB-GENE-050522-145]	MARCKS	myristoylated alanine rich protein kinase C substrate
4928	ENSSSAG00000067135	173.737	-0.538216	0.111051	-4.84658	1.25609e-06	2.76902e-05	4.55767	29	42652235	42669505	17270											si:ch211-161h7.4 [Source:ZFIN;Acc:ZDB-GENE-091118-108]	si:ch211-161h7.4	si:ch211-161h7.4 [Source:ZFIN;Acc:ZDB-GENE-091118-108]
[truncated: 4,918 more rows]

## Sheet: IPNV 24hr
	Row.names	baseMean	log2FoldChange	lfcSE	stat	pvalue	padj	Chromosome.scaffold.name	Gene.start..bp.	Gene.end..bp.	Gene.name	Gene.description	X	Gene_name_ensembl_Salmon	gene_description_ensembl_Salmon	Gene_name_zebra	Gene_description_zebra	Gene.name_human	Gene.description_human
[truncated: 1,034 more rows]

[truncated: 1 more sheets: IPNV 48hr]
